# Supplementary material for: MicroRNA composition of plasma extracellular vesicles: a harbinger of late cardiotoxicity of doxorubicin
Source: Mol Med. 2022 Dec 14;28:156. doi: 10.1186/s10020-022-00588-0 (PMC9753431; doi:10.1186/s10020-022-00588-0)
Supplement: Supplementary file 4 — Additional file 4. Full list of KEGG terms related to miRNA differentially expressed between cases and controls for plasma and EVs compartment and for miRNA that are differentially distributed between compartments. [file 10020_2022_588_MOESM4_ESM.xlsx]

## Sheet: A1
Cluster	KEGG TERM	loss	gene.tested	coef	std.err	t.value	p.value	adj.p.val
Plasma	PATHWAYS_IN_CANCER	0.087138	316	0.0278903	0.00406529	6.86059	7.08031e-12	1.31694e-09
Plasma	AXON_GUIDANCE	0.0409881	127	0.0377504	0.0058316	6.47342	9.82788e-11	9.13993e-09
Plasma	MAPK_SIGNALING_PATHWAY	0.0734393	255	0.0269451	0.00452384	5.95626	2.62874e-09	1.14174e-07
Plasma	NEUROTROPHIN_SIGNALING_PATHWAY	0.0400493	123	0.0353504	0.00599082	5.90076	3.68302e-09	1.14174e-07
Plasma	GLIOMA	0.0230947	65	0.0458424	0.00769131	5.96028	2.56496e-09	1.14174e-07
Plasma	PROSTATE_CANCER	0.0291925	85	0.0408529	0.00689483	5.92515	3.177e-09	1.14174e-07
Plasma	ADHERENS_JUNCTION	0.0253769	72	0.0411992	0.00736755	5.59197	2.27759e-08	6.05189e-07
Plasma	FOCAL_ADHESION	0.0592579	196	0.0280725	0.00508896	5.51635	3.50875e-08	8.15785e-07
Plasma	WNT_SIGNALING_PATHWAY	0.0461473	145	0.0307044	0.00577429	5.31744	1.06494e-07	2.20087e-06
Plasma	ENDOCYTOSIS	0.054557	177	0.0273459	0.00538097	5.08196	3.77294e-07	6.3797e-06
Plasma	NON_SMALL_CELL_LUNG_CANCER	0.0195112	53	0.0434485	0.00854227	5.08629	3.68801e-07	6.3797e-06
Plasma	ERBB_SIGNALING_PATHWAY	0.0297023	86	0.0355869	0.0071111	5.00441	5.65608e-07	8.76692e-06
Plasma	LONG_TERM_POTENTIATION	0.02434	68	0.0366367	0.00797248	4.59539	4.34866e-06	6.22192e-05
Plasma	OXIDATIVE_PHOSPHORYLATION	0.0316388	93	-0.058247	0.0131704	-4.42258	9.81011e-06	0.00012732
Plasma	GNRH_SIGNALING_PATHWAY	0.0324499	95	0.0312389	0.0070793	4.41271	1.02677e-05	0.00012732
Plasma	INSULIN_SIGNALING_PATHWAY	0.0428589	132	0.0269038	0.00624754	4.3063	1.66885e-05	0.000192505
Plasma	CHRONIC_MYELOID_LEUKEMIA	0.0256234	72	0.0340848	0.00793672	4.29457	1.75945e-05	0.000192505
Plasma	MELANOMA	0.0244013	68	0.034595	0.00813495	4.25264	2.12326e-05	0.000219404
Plasma	TGF_BETA_SIGNALING_PATHWAY	0.0292476	84	0.0318704	0.00752541	4.23503	2.29652e-05	0.000224818
Plasma	METABOLISM_OF_XENOBIOTICS_BY_CYTOCHROME_P450	0.0222864	62	-0.0742969	0.0176255	-4.2153	2.5066e-05	0.000233114
Plasma	PORPHYRIN_AND_CHLOROPHYLL_METABOLISM	0.014791	39	-0.101738	0.024445	-4.16189	3.17084e-05	0.000280846
Plasma	ADIPOCYTOKINE_SIGNALING_PATHWAY	0.0228989	63	0.0336481	0.00842373	3.99444	6.51039e-05	0.000550424
Plasma	PANCREATIC_CANCER	0.0247664	69	0.0323479	0.00824361	3.92399	8.74167e-05	0.000706935
Plasma	SMALL_CELL_LUNG_CANCER	0.0287246	82	0.0296688	0.00768423	3.861	0.000113319	0.000878223
Plasma	DRUG_METABOLISM_OTHER_ENZYMES	0.0182273	49	-0.0768754	0.0202487	-3.79656	0.0001472	0.00109517
Plasma	OOCYTE_MEIOSIS	0.0357245	106	0.0264411	0.00698494	3.78544	0.000153934	0.00110122
Plasma	PENTOSE_AND_GLUCURONATE_INTERCONVERSIONS	0.0103505	26	-0.118273	0.0314386	-3.76202	0.000169078	0.00112316
Plasma	ENDOMETRIAL_CANCER	0.0191125	51	0.0347377	0.00922129	3.76712	0.000165666	0.00112316
Plasma	RETINOL_METABOLISM	0.0214977	59	-0.0638975	0.0171261	-3.731	0.00019131	0.00121999
Plasma	MELANOGENESIS	0.0334411	98	0.0269688	0.0072421	3.72389	0.000196772	0.00121999
Plasma	PHOSPHATIDYLINOSITOL_SIGNALING_SYSTEM	0.0266508	75	0.0294141	0.00804583	3.65582	0.000257091	0.00154255
Plasma	DORSO_VENTRAL_AXIS_FORMATION	0.00985873	24	0.0454499	0.0124751	3.64325	0.00026997	0.0015692
Plasma	STEROID_HORMONE_BIOSYNTHESIS	0.0189736	51	-0.0660142	0.0183034	-3.60666	0.000311001	0.00175292
Plasma	ARRHYTHMOGENIC_RIGHT_VENTRICULAR_CARDIOMYOPATHY_ARVC	0.0260622	73	0.0288878	0.00816367	3.53858	0.0004033	0.00220629
Plasma	LONG_TERM_DEPRESSION	0.0245246	68	0.029806	0.00845685	3.52449	0.000425356	0.00226046
Plasma	DRUG_METABOLISM_CYTOCHROME_P450	0.0231337	64	-0.0557583	0.0159194	-3.50253	0.00046197	0.00234331
Plasma	PARKINSONS_DISEASE	0.0313319	91	-0.0426977	0.0121989	-3.50014	0.000466142	0.00234331
Plasma	ANTIGEN_PROCESSING_AND_PRESENTATION	0.0259125	73	-0.0514977	0.0147594	-3.48914	0.000485733	0.00237753
Plasma	DILATED_CARDIOMYOPATHY	0.0302731	87	0.0265796	0.00768787	3.45735	0.00054678	0.00254252
Plasma	RIBOSOME	0.0186704	50	-0.0646561	0.0186735	-3.46245	0.000536533	0.00254252
Plasma	REGULATION_OF_ACTIN_CYTOSKELETON	0.0616808	204	0.0185102	0.00537591	3.44318	0.000576228	0.00261411
Plasma	UBIQUITIN_MEDIATED_PROTEOLYSIS	0.0422011	129	0.0223062	0.00652101	3.42067	0.000626052	0.00277252
Plasma	COLORECTAL_CANCER	0.022362	61	0.0301004	0.00881645	3.41411	0.00064131	0.00277404
Plasma	GLYCOSAMINOGLYCAN_BIOSYNTHESIS_HEPARAN_SULFATE	0.0106324	26	0.0412306	0.012261	3.36273	0.000773353	0.00326917
Plasma	VASCULAR_SMOOTH_MUSCLE_CONTRACTION	0.0369403	110	0.0231165	0.00704686	3.2804	0.00103856	0.00429271
Plasma	MTOR_SIGNALING_PATHWAY	0.0191849	51	0.031123	0.00961255	3.23775	0.00120695	0.00481474
Plasma	ALDOSTERONE_REGULATED_SODIUM_REABSORPTION	0.0155406	40	0.0340879	0.0105357	3.23547	0.00121663	0.00481474
Plasma	ACUTE_MYELOID_LEUKEMIA	0.0211286	57	0.0291489	0.00925891	3.1482	0.00164549	0.00637628
Plasma	STARCH_AND_SUCROSE_METABOLISM	0.0177771	47	-0.0577086	0.0183773	-3.14021	0.00169098	0.00637855
Plasma	CALCIUM_SIGNALING_PATHWAY	0.0536459	172	0.0183676	0.00585676	3.13613	0.00171466	0.00637855
Plasma	HYPERTROPHIC_CARDIOMYOPATHY_HCM	0.0282384	80	0.0253073	0.00810029	3.12425	0.00178541	0.00651148
Plasma	ASCORBATE_AND_ALDARATE_METABOLISM	0.0101601	25	-0.0905571	0.0295096	-3.06873	0.00215288	0.00770067
Plasma	GAP_JUNCTION	0.0303399	87	0.023671	0.00786237	3.01067	0.00261033	0.00899112
Plasma	GRAFT_VERSUS_HOST_DISEASE	0.0151152	39	-0.0628857	0.0208552	-3.01535	0.00257041	0.00899112
Plasma	OLFACTORY_TRANSDUCTION	0.0244989	68	-0.0439982	0.0146451	-3.0043	0.00266563	0.00901467
Plasma	FC_GAMMA_R_MEDIATED_PHAGOCYTOSIS	0.0326923	95	0.022446	0.00760288	2.9523	0.00315823	0.0104898
Plasma	SPLICEOSOME	0.0397358	120	-0.0286224	0.00974973	-2.93572	0.00333199	0.0108728
Plasma	TYPE_II_DIABETES_MELLITUS	0.0175947	46	0.029427	0.010255	2.86954	0.0041155	0.013198
Plasma	TIGHT_JUNCTION	0.0409195	124	0.0190611	0.00685641	2.78004	0.00544091	0.0171527
Plasma	GLYCOSAMINOGLYCAN_BIOSYNTHESIS_CHONDROITIN_SULFATE	0.00887212	21	0.038034	0.0139109	2.73412	0.00626091	0.0194088
Plasma	PROGESTERONE_MEDIATED_OOCYTE_MATURATION	0.0294916	84	0.0219187	0.00811284	2.70172	0.00690457	0.0210533
Plasma	GLUTATHIONE_METABOLISM	0.0162088	42	-0.0502035	0.0187917	-2.67158	0.00755625	0.0223089
Plasma	COMPLEMENT_AND_COAGULATION_CASCADES	0.0211274	57	-0.0406943	0.0152145	-2.6747	0.00748629	0.0223089
Plasma	P53_SIGNALING_PATHWAY	0.02403	66	0.0236675	0.00903492	2.61956	0.00881166	0.0256089
Plasma	RENAL_CELL_CARCINOMA	0.0252748	70	0.0226155	0.00881527	2.56549	0.0103109	0.0295051
Plasma	PROTEASOME	0.0148798	38	-0.049714	0.0194656	-2.55394	0.0106594	0.0300401
Plasma	THYROID_CANCER	0.011817	29	0.0312264	0.0126496	2.46856	0.0135749	0.0376856
Plasma	ARACHIDONIC_ACID_METABOLISM	0.0195576	52	-0.0385953	0.0156752	-2.46219	0.0138183	0.037797
Plasma	AUTOIMMUNE_THYROID_DISEASE	0.0152525	39	-0.0444378	0.0185824	-2.3914	0.0167947	0.0452726
Plasma	T_CELL_RECEPTOR_SIGNALING_PATHWAY	0.0359291	106	0.0177415	0.00746499	2.37663	0.0174821	0.0464524
Plasma	PYRUVATE_METABOLISM	0.0149188	38	-0.044051	0.0187496	-2.34943	0.0188127	0.0492839
EVs	NEUROTROPHIN_SIGNALING_PATHWAY	0.0430986	105	-0.0486799	0.00949101	-5.12906	2.95063e-07	5.48816e-05
EVs	REGULATION_OF_ACTIN_CYTOSKELETON	0.0622851	163	-0.0392811	0.00794899	-4.94164	7.83571e-07	7.28721e-05
EVs	AXON_GUIDANCE	0.0459845	113	-0.0436196	0.00939493	-4.64289	3.46668e-06	0.000214934
EVs	ERBB_SIGNALING_PATHWAY	0.0336799	78	-0.0480832	0.0109603	-4.38702	1.15746e-05	0.000538221
EVs	MAPK_SIGNALING_PATHWAY	0.0786166	216	-0.0308806	0.0072143	-4.28047	1.87733e-05	0.000698366
EVs	PATHWAYS_IN_CANCER	0.0952411	274	-0.0273778	0.00653039	-4.19237	2.77741e-05	0.000860997
EVs	RENAL_CELL_CARCINOMA	0.0273848	61	-0.0489573	0.0120934	-4.04828	5.187e-05	0.00137826
EVs	FOCAL_ADHESION	0.0629051	164	-0.031129	0.00824647	-3.77483	0.000160772	0.00373796
EVs	GLIOMA	0.0255035	56	-0.0478119	0.012809	-3.73268	0.0001902	0.00393079
EVs	GNRH_SIGNALING_PATHWAY	0.0324105	74	-0.040426	0.0116125	-3.48126	0.000500579	0.00931076
EVs	FC_GAMMA_R_MEDIATED_PHAGOCYTOSIS	0.033901	78	-0.0390099	0.0113879	-3.42556	0.000615284	0.0104039
EVs	GLYCOSAMINOGLYCAN_BIOSYNTHESIS_KERATAN_SULFATE	0.00661157	12	-0.0735131	0.0227528	-3.23095	0.00123663	0.0191677
EVs	DILATED_CARDIOMYOPATHY	0.0313633	71	-0.0373797	0.0121765	-3.06982	0.00214595	0.0307036
EVs	SYSTEMIC_LUPUS_ERYTHEMATOSUS	0.0386686	91	0.0375211	0.0125118	2.99884	0.0027148	0.036068
Between the compartments	AXON_GUIDANCE	0.0432595	120	0.0539871	0.00986407	5.47311	4.48852e-08	8.34864e-06
Between the compartments	GLIOMA	0.0249732	63	0.0666115	0.0126462	5.2673	1.40231e-07	1.30415e-05
Between the compartments	PATHWAYS_IN_CANCER	0.0920377	299	0.0328227	0.00683643	4.80114	1.59186e-06	9.86953e-05
Between the compartments	MAPK_SIGNALING_PATHWAY	0.0760979	236	0.0343616	0.00759208	4.52598	6.05481e-06	0.000187699
Between the compartments	ERBB_SIGNALING_PATHWAY	0.0321516	84	0.054033	0.0117729	4.5896	4.47463e-06	0.000187699
Between the compartments	FOCAL_ADHESION	0.0629002	187	0.0383768	0.00841923	4.55823	5.19675e-06	0.000187699
Between the compartments	DILATED_CARDIOMYOPATHY	0.0301892	78	0.0551916	0.0123727	4.46075	8.22271e-06	0.000191178
Between the compartments	REGULATION_OF_ACTIN_CYTOSKELETON	0.0634789	189	0.0374279	0.00834929	4.48276	7.41931e-06	0.000191178
Between the compartments	NEUROTROPHIN_SIGNALING_PATHWAY	0.0435541	120	0.044276	0.0102265	4.32954	1.50325e-05	0.000310673
Between the compartments	GNRH_SIGNALING_PATHWAY	0.0326084	85	0.0480261	0.0118728	4.04504	5.25587e-05	0.000977593
Between the compartments	PHOSPHATIDYLINOSITOL_SIGNALING_SYSTEM	0.0280378	71	0.0479054	0.0130365	3.6747	0.0002389	0.00341811
Between the compartments	FC_GAMMA_R_MEDIATED_PHAGOCYTOSIS	0.0339805	89	0.0434869	0.0118319	3.6754	0.000238255	0.00341811
Between the compartments	NON_SMALL_CELL_LUNG_CANCER	0.02181	53	0.0540081	0.01454	3.71445	0.000204336	0.00341811
Between the compartments	RETINOL_METABOLISM	0.0207364	50	-0.0636352	0.0179925	-3.53676	0.00040621	0.00539679
Between the compartments	ARRHYTHMOGENIC_RIGHT_VENTRICULAR_CARDIOMYOPATHY_ARVC	0.0266996	67	0.0479796	0.0138371	3.46745	0.000526795	0.00647464
Between the compartments	OOCYTE_MEIOSIS	0.0362599	96	0.0403969	0.0117009	3.45245	0.000556958	0.00647464
Between the compartments	RENAL_CELL_CARCINOMA	0.026736	67	0.0457089	0.0134171	3.40676	0.000659015	0.0072104
Between the compartments	PROSTATE_CANCER	0.0324121	84	0.0413738	0.0123888	3.33962	0.000840831	0.00868859
Between the compartments	HYPERTROPHIC_CARDIOMYOPATHY_HCM	0.0284297	72	0.0443523	0.0133721	3.31679	0.000912599	0.00881999
Between the compartments	MELANOMA	0.0267507	67	0.0447436	0.013534	3.30602	0.000948386	0.00881999
Between the compartments	ENDOCYTOSIS	0.0572964	166	0.0299204	0.0091771	3.26033	0.00111515	0.00987702
Between the compartments	METABOLISM_OF_XENOBIOTICS_BY_CYTOCHROME_P450	0.0200716	48	-0.0597616	0.0185422	-3.223	0.0012711	0.0107465
Between the compartments	LONG_TERM_POTENTIATION	0.0250628	62	0.0441617	0.0142631	3.09622	0.00196344	0.0158783
Between the compartments	ADHERENS_JUNCTION	0.0278012	70	0.0418099	0.0136388	3.06552	0.00217655	0.0168683
Between the compartments	SPLICEOSOME	0.0388645	104	-0.0380974	0.0128777	-2.9584	0.00309693	0.0230412
Between the compartments	ANTIGEN_PROCESSING_AND_PRESENTATION	0.0274757	69	-0.0456846	0.0155435	-2.93915	0.0032958	0.0235777
Between the compartments	SNARE_INTERACTIONS_IN_VESICULAR_TRANSPORT	0.0141741	32	0.0541825	0.0185382	2.92274	0.00347447	0.0239352
Between the compartments	WNT_SIGNALING_PATHWAY	0.0474758	132	0.0287532	0.0103271	2.78424	0.00537161	0.0356828
Between the compartments	MELANOGENESIS	0.0334904	87	0.0342794	0.0124518	2.75296	0.00591258	0.0379221
Between the compartments	DRUG_METABOLISM_CYTOCHROME_P450	0.0201516	48	-0.0515716	0.0188355	-2.738	0.0061883	0.0383674
Between the compartments	REGULATION_OF_AUTOPHAGY	0.0134101	30	-0.0619256	0.0228796	-2.70658	0.00680514	0.0408309
Between the compartments	DRUG_METABOLISM_OTHER_ENZYMES	0.0153345	35	-0.0585748	0.0220979	-2.6507	0.00804039	0.0467348
Between the compartments	VASCULAR_SMOOTH_MUSCLE_CONTRACTION	0.037674	100	0.0309477	0.0117271	2.63899	0.00832336	0.0469135
Between the compartments	PEROXISOME	0.0278656	70	-0.0406739	0.0155914	-2.60874	0.00909593	0.0469979
Between the compartments	MTOR_SIGNALING_PATHWAY	0.0194618	46	0.0432117	0.0165319	2.61384	0.00896135	0.0469979
Between the compartments	ALDOSTERONE_REGULATED_SODIUM_REABSORPTION	0.0172508	40	0.04561	0.0174836	2.60873	0.00909637	0.0469979
