# Supplementary material for: MicroRNA composition of plasma extracellular vesicles: a harbinger of late cardiotoxicity of doxorubicin
Source: Mol Med. 2022 Dec 14;28:156. doi: 10.1186/s10020-022-00588-0 (PMC9753431; doi:10.1186/s10020-022-00588-0)
Supplement: Supplementary file 5 — Additional file 5. Full list of GO terms related to miRNA differentially expressed between cases and controls for plasma and EVs compartment and for miRNA that are differentially distributed between compartments. [file 10020_2022_588_MOESM5_ESM.xlsx]

## Sheet: Supplement5_new
Cluster	ID	Description	GeneRatio	BgRatio	pvalue	p.adjust	qvalue	geneID	Count
Plasma up	GO:0050808	synapse organization	340/10335	429/16943	2.00558e-16	3.2024e-13	2.41989e-13	PFN1/SYNGAP1/TNR/INA/NFIA/ETV5/GRM5/SSH1/SLITRK1/RHOA/IL10RA/PAK3/NFATC4/NTRK2/SHANK2/ITSN1/LZTS3/SHISA6/TANC2/CNTN2/MAP1B/ADGRL1/DVL1/OBSL1/PTPRS/LHFPL4/MAGI2/SPOCK2/SHANK3/DLG2/SLITRK2/SDK2/NTN1/NRP1/SEMA3E/NDRG1/LRFN1/BSN/SPTBN2/ACHE/SLITRK5/GRIN1/SYNPO/NECTIN1/CLSTN3/IGSF9B/C1QL1/SDK1/FZD5/FLRT2/CBLN1/DLGAP3/SRCIN1/NLGN2/SLC8A2/NFASC/FZD1/DCTN1/MYO5A/SLC8A3/RAB3A/CTNND2/MDGA1/DLG3/CACNB3/IGF1…	340
Plasma up	GO:0022604	regulation of cell morphogenesis	381/10335	497/16943	4.13153e-14	5.27761e-11	3.98801e-11	OSTN/SYNGAP1/TNR/FGD4/FLNA/TPM1/NEDD4L/MSN/ZMYM4/DNMBP/ARAP1/SLITRK1/DVL3/FZD4/RHOA/RASA1/TNIK/PAK2/SHROOM3/FAM171A1/CDC42SE1/CRK/ILK/PAK3/MARK2/NFATC4/NTRK2/PLEKHO1/MOV10/BCL9L/NGFR/LZTS3/NDEL1/TANC2/CNTN2/MAP1B/FMNL3/DVL1/OBSL1/ARHGAP4/PTPRS/ERMN/RAC1/MUL1/DMTN/ARHGDIA/LIMK1/PTK2B/NGF/SHANK3/UST/KNDC1/NTN1/STRIP2/PLXNA2/NRP1/TRAK1/ZSWIM4/GNA13/SEMA3E/ARHGEF7/CDC42EP4/MYADM/GRIN1/PLXNA4/CD44/CSF…	381
Plasma up	GO:0007265	Ras protein signal transduction	273/10335	344/16943	1.41462e-13	1.29875e-10	9.81398e-11	STAMBP/G3BP1/SYNGAP1/HACD3/RHOA/GNB1/RASA1/CDC42SE1/CRK/RAB9B/G3BP2/MRAS/SH3BP1/NGFR/SPRY4/CDKN1A/CSF1/FOXM1/ARHGEF1/ARHGAP4/WAS/CYTH2/RAC1/IQSEC3/ARHGDIA/LIMK1/NGF/RAB15/NTN1/RAPGEF1/NRP1/GNA13/AKAP13/CDC42EP4/PSD4/VANGL2/DGKI/KSR2/MAP4K4/SPRY1/IQSEC2/RHOB/PHACTR4/ARHGEF2/GNA12/SYNPO2L/SQSTM1/OPHN1/ADRA2A/HEG1/ARHGAP1/RASGRF1/GRB2/TRIM67/PSD3/ITPKB/ELMO1/RB1/CYTH3/ABL1/IQGAP3/MADD/OGT/GARRE1/RRA…	273
Plasma up	GO:0048705	skeletal system morphogenesis	190/10335	228/16943	1.4234e-13	1.29875e-10	9.81398e-11	STC1/CARM1/PRKRA/RARG/IFT80/LRP6/MEF2D/RAB23/LRP5/THRA/MMP2/FOXN3/COL1A1/ARID5B/GRHL2/THBS3/NDST1/IFITM5/ROR2/TBXT/FGFR3/PHOSPHO1/PAX1/SMAD2/HOXB8/SMAD3/ACVR2B/FOXC1/DCANP1/BPNT2/ALPL/TRPV4/SLC39A3/SOX9/SIX2/BMPR2/HOXA4/HOXA3/SOX11/P2RX7/HOXB6/SKI/WNT10B/ANXA6/MSX2/NKX3-2/HOXB3/NEUROG1/CHSY1/MEGF8/SOX6/NAB2/FGFR1/TULP3/GLI3/GREM1/RUNX2/HOXB4/PRRX1/RARA/HOXB5/SLC39A1/DLX2/HOXA7/OSR2/MMP14/HOXC11/S…	190
Plasma up	GO:0060537	muscle tissue development	300/10335	384/16943	3.56449e-13	2.8458e-10	2.15042e-10	TPM1/GPCPD1/CDON/CACYBP/MEF2D/RHOA/KDM6B/ASB2/MSTN/BCL9L/ADAMTS9/OBSL1/MYL3/MESP1/CHRND/SMAD3/FOXL2/FOXC1/VAX1/TAZ/ARID1A/AKAP13/BMP2/PHOX2B/RBP4/AKAP6/HIVEP3/SELENON/CALR/PIM1/HDAC9/HAND1/FLNB/ALDH1A2/SOX9/HEYL/TNNT2/MAFF/GJC1/PPP1R13L/FZD7/SGCD/EGR2/EP300/RYR1/HLF/TCF21/SOX11/PPP3CA/TSC1/ALPK3/HEG1/SMO/IGSF8/MYH14/ISL1/EDN1/NIBAN2/GSK3A/NR2F2/JPH2/NDRG4/MED1/TBX3/TNNI1/SKI/SMAD7/BTG2/IGFBP5/CAV…	300
Plasma up	GO:0034329	cell junction assembly	331/10335	429/16943	4.43706e-13	2.98805e-10	2.25791e-10	PTPRK/FLNA/APC/SLITRK1/STRN/RHOA/VASP/PAK2/SNAI2/GJB2/ILK/NTRK2/BCAS3/PRKACA/ITGA5/SHANK2/SH3BP1/MAP1B/GRHL2/ADGRL1/DVL1/OBSL1/CLDN15/CD151/LDB1/PTPRS/LHFPL4/MAGI2/RAC1/DMTN/SPOCK2/PTK2B/CORO2B/SHANK3/SLITRK2/SDK2/SMAD3/NTN1/RAPGEF1/NRP1/LRFN1/BSN/SPTBN2/ARHGEF7/ACHE/SLITRK5/GRIN1/CTNND1/NECTIN1/CLSTN3/SDK1/CLDN7/CLDN2/FZD5/CLDN19/FLRT2/CLASP1/THBS1/CBLN1/NLGN2/NFASC/MAP4K4/TRPV4/FZD1/FAM107A/LIM…	331
Plasma up	GO:0010769	regulation of cell morphogenesis involved in differentiation	247/10335	309/16943	4.67833e-13	2.98805e-10	2.25791e-10	SYNGAP1/TNR/FLNA/NEDD4L/SLITRK1/RHOA/TNIK/PAK2/CRK/ILK/PAK3/MARK2/NFATC4/NTRK2/NGFR/LZTS3/NDEL1/TANC2/CNTN2/MAP1B/OBSL1/ARHGAP4/PTPRS/RAC1/DMTN/ARHGDIA/LIMK1/NGF/SHANK3/UST/KNDC1/NTN1/PLXNA2/NRP1/TRAK1/ZSWIM4/SEMA3E/ARHGEF7/MYADM/GRIN1/PLXNA4/CALR/SEMA6A/SRCIN1/LIMS2/FBXW8/BMPR2/IST1/MAP6/SEMA3G/TRIOBP/EFNB3/CUX2/PPP3CA/SEMA4A/THY1/POU3F2/ARC/KIAA0319/MAPT/FGA/KIF1A/PDLIM5/ABL1/SEMA6B/MEGF8/ZDHHC…	247
Plasma up	GO:0014706	striated muscle tissue development	284/10335	366/16943	6.42885e-12	3.42175e-09	2.58564e-09	TPM1/GPCPD1/CDON/CACYBP/MEF2D/RHOA/KDM6B/ASB2/MSTN/BCL9L/ADAMTS9/OBSL1/MYL3/MESP1/CHRND/SMAD3/FOXL2/FOXC1/VAX1/TAZ/ARID1A/AKAP13/BMP2/PHOX2B/RBP4/AKAP6/HIVEP3/SELENON/CALR/PIM1/HDAC9/HAND1/FLNB/ALDH1A2/HEYL/TNNT2/MAFF/GJC1/PPP1R13L/FZD7/SGCD/EGR2/EP300/RYR1/HLF/TCF21/SOX11/PPP3CA/TSC1/ALPK3/HEG1/SMO/IGSF8/MYH14/ISL1/EDN1/NIBAN2/GSK3A/NR2F2/JPH2/NDRG4/MED1/TBX3/TNNI1/SKI/SMAD7/BTG2/CAV1/WNT10B/CCN…	284
Plasma up	GO:0098693	regulation of synaptic vesicle cycle	101/10335	113/16943	1.36493e-11	6.70601e-09	5.06737e-09	GIT1/RIMS3/P2RY4/CALM3/SYP/RIMS4/BTBD9/CPLX2/SLC2A4/DVL1/MAGI2/DGKQ/VAMP1/BSN/CPLX3/SYT7/DGKI/SLC17A7/NLGN2/TOR1A/PREPL/RAB3A/SH3GL1/PLAA/BACE1/DNM1/UNC13B/PFN2/PRKCG/NCS1/SEPTIN5/APBA1/CHRNA4/GRIN3A/STXBP1/ADCY1/GIPC1/DNM3/CPLX1/CHRNB2/NLGN3/P2RY1/SYN1/SYT9/SYT11/PRRT2/PTEN/RAP1A/WNT7A/VAMP4/RAB5A/STX1B/ADRA1A/DNAJC5/SNCA/NLGN1/DNM1L/PRKCB/CASK/DRD1/NAPB/CSPG5/CNR1/RAP1B/NRXN1/GSK3B/FMR1/SYT1/CA…	101
Plasma up	GO:0099504	synaptic vesicle cycle	163/10335	198/16943	5.64058e-11	2.1192e-08	1.60137e-08	VAMP2/GIT1/RIMS3/SLC17A6/P2RY4/STX3/CALM3/SYP/RIMS4/BTBD9/CPLX2/ITSN1/SLC2A4/STX2/DVL1/PLD2/MAGI2/AP3B1/SNPH/DGKQ/AMPH/VAMP1/BSN/PACSIN1/CPLX3/SYT7/DGKI/SYNJ1/SLC32A1/SLC17A7/NLGN2/TOR1A/PREPL/CANX/SV2A/RAB3A/SH3GL1/DOC2A/PLAA/BACE1/OPHN1/DNM1/P2RX7/UNC13B/UNC13A/PFN2/TRIM9/PRKCG/NCS1/SEPTIN5/APBA1/DENND1A/CHRNA4/SH3GL2/GRIN3A/STXBP1/STON1/SYT12/SYN3/ADCY1/SNAP23/GIPC1/WNT3A/DNM3/CPLX1/SYT6/SNCG/…	163
Plasma up	GO:0010721	negative regulation of cell development	256/10335	330/16943	7.40557e-11	2.36497e-08	1.78708e-08	OSTN/SYNGAP1/CARM1/TNR/B2M/RHOA/FRZB/NEXMIF/NFATC4/NGFR/DDX6/CNTN2/DIXDC1/IDH2/ARHGAP4/INPP5J/PTPRS/DMTN/ARHGDIA/NTN1/VAX1/NRP1/SEMA3E/SIX3/ADCY6/SRGAP2/SRGAP2C/NPR2/FBN1/NKX2-2/PHOX2B/NOTCH3/RAP1GAP2/CTDSP1/RGMA/CALR/SEMA6A/STAT3/TRPV4/DAAM2/SOX9/KREMEN1/PMP22/ARHGEF2/GPR37L1/SEMA3G/THRB/EFNB3/SOX11/PPP3CA/SEMA4A/TSC1/TRIM11/THY1/HDAC2/CLDN18/ISL1/GSK3A/DPYSL3/SOX10/TBX6/KIAA0319/OLIG2/MED1/SKI/…	256
Plasma up	GO:0031346	positive regulation of cell projection organization	295/10335	387/16943	9.89806e-11	2.87359e-08	2.17142e-08	PFN1/NEDD4L/APC/ARAP1/SLITRK1/DVL3/FZD4/TMEM30A/RHOA/ARSB/PROM2/ENC1/ILK/PAK3/MARK2/NTRK2/MSTN/BCAS3/APBB1/PLEKHM1/SHANK2/ITSN1/NGFR/NDEL1/CREB3L2/MAP1B/DVL1/OBSL1/CCL21/ROR2/MAGI2/RAC1/WNT1/MUL1/ARHGDIA/LIMK1/PTK2B/NGF/SHANK3/NTN1/PLXNA2/RAPGEF1/NRP1/TRAK1/ARHGEF7/PACSIN1/CDC42EP4/PLXNA4/CCR7/FZD1/AP2A1/FBXW8/BMPR2/IST1/MAP6/EP300/HAP1/SMURF1/PLAA/CUX2/ITGA2/P2RX7/TRIM67/UNC13A/DPYSL3/NDRG4/WASL…	295
Plasma up	GO:0016569	covalent chromatin modification	357/10335	479/16943	1.67624e-10	4.46091e-08	3.37087e-08	ATRX/CARM1/SATB1/NSD1/PHF8/PRDM9/USP51/PRDM7/PRMT8/CXXC1/PHF20L1/SNAI2/UBR2/SUPT3H/KDM6B/SUPT6H/KDM2A/CRTC2/BEND3/KDM4C/BAP1/KMT2C/ATXN7L3/APBB1/ZBTB7B/GLYR1/GTF3C4/HDAC5/DPF1/PER1/LDB1/MORC2/TADA1/SDR16C5/WDR5/BAZ2A/POLE3/KDM4D/MTA2/TET3/TBL1X/SETD7/SPI1/FOXP3/IGF2/DPF3/PCGF5/RNF8/KDM5C/NCOA3/PCGF3/PADI2/NAA40/WBP2/CBX8/TADA3/JADE2/ASXL1/HDAC9/RTF1/ATM/TAF5L/PAF1/KDM5B/MIER2/MSL1/HDAC10/PRDM16/P…	357
Plasma up	GO:1901888	regulation of cell junction assembly	162/10335	199/16943	3.59258e-10	8.30068e-08	6.27238e-08	SLITRK1/RHOA/SNAI2/NTRK2/BCAS3/PRKACA/ADGRL1/LDB1/PTPRS/LHFPL4/RAC1/DMTN/SLITRK2/SMAD3/NTN1/RAPGEF1/NRP1/LRFN1/SLITRK5/GRIN1/NECTIN1/CLSTN3/FZD5/CLDN19/FLRT2/CLASP1/THBS1/CBLN1/NLGN2/MAP4K4/FZD1/FAM107A/MDGA1/CUX2/SEMA4A/TSC1/THY1/EPB41L5/CAV1/PDLIM5/ABL1/EPHB1/PPM1F/SLC9A1/DAPK3/LRTM2/EFNA5/GPC4/ARHGAP6/EPHA3/GREM1/DLG5/PEAK1/CORO1C/WNT3A/GAP43/MMP14/EPHA7/RAPGEF2/GPBAR1/CHRNB2/COLQ/EPHB2/SRC/SD…	162
Plasma up	GO:0051056	regulation of small GTPase mediated signal transduction	247/10335	321/16943	6.73097e-10	1.36483e-07	1.03133e-07	STAMBP/SYNGAP1/FGD4/CDON/ARAP1/RHOA/ARHGAP20/RASA1/CDC42SE1/SYDE2/CRK/ARHGAP8/SRGAP3/CGNL1/SH3BP1/ITSN1/SPRY4/CSF1/FOXM1/ARHGEF1/ARHGEF16/VAV3/ARHGAP4/CYTH2/RAC1/ARHGEF4/IQSEC3/ARHGDIA/NGF/RAPGEF1/NRP1/GNA13/ARHGEF7/AKAP13/PSD4/SRGAP2/DGKI/RAP1GAP2/RHOF/MAP4K4/SPRY1/IQSEC2/RHOB/ARHGEF2/SYNPO2L/SQSTM1/OPHN1/HEG1/ARHGAP1/RASGRF1/GRB2/TRIM67/PSD3/CHN2/ITPKB/AMOT/ARHGEF26/CYTH3/ABL1/MADD/OGT/TRIO/INP…	247
Plasma up	GO:0042692	muscle cell differentiation	270/10335	356/16943	1.5152e-09	2.68822e-07	2.03134e-07	TPM1/MYEF2/CDON/CACYBP/QKI/PDGFB/KDM6B/SUPT6H/MED28/NFATC4/PLEKHO1/XBP1/ERVFRD-1/TCF23/HDAC5/WFIKKN2/OBSL1/MESP1/NFATC2/CAPN2/WNT1/DYRK1B/OLFM2/PTGFRN/TMOD2/ARID1A/RBPMS2/AKAP13/IGF2/SYPL2/BMP2/AKAP6/SELENON/CALR/HDAC9/MYH9/SOX9/TNNT2/FZD7/SGCD/RBM38/RYR1/SYNPO2L/SPEG/PPP3CA/TSC1/ALPK3/SORT1/SMO/MECP2/EDN1/NIBAN2/GSK3A/TMOD4/TBX3/SKI/IGFBP5/WNT10B/CCNB1/PDLIM5/RB1/ABL1/EZH2/SLC9A1/SOX6/EHD2/RAMP2…	270
Plasma up	GO:0001667	ameboidal-type cell migration	303/10335	405/16943	2.03422e-09	3.31509e-07	2.50503e-07	STC1/PFN1/SP100/INSL3/SP1/RHOA/ARSB/ANGPT1/RIC8A/PDGFB/LRP5/PML/ILK/PAK3/BCAS3/ADAMTS9/SH3BP1/FUT1/ARID5B/HDAC5/DPP4/MESP1/ATP5F1B/ARHGAP4/PLCG2/GPI/TBXT/DMTN/PTK2B/PPARD/MTA2/EPB41L4B/RFFL/NRP1/SEMA3E/TNFSF12/ARHGEF7/ACVR1B/SRGAP2/PHOX2B/EPHB4/CALR/SEMA6A/MAP3K3/ZC3H12A/HDAC9/CLASP1/THBS1/TBXA2R/MYH9/MAP4K4/SOX9/PRKCE/EGR3/ITGB3/RHOB/PHACTR4/BMPR2/GNA12/KRT16/SEMA3G/AMOTL1/SEMA4A/ITGA2/PXN/SMO/V…	303
Plasma up	GO:0007517	muscle organ development	288/10335	383/16943	2.07615e-09	3.31509e-07	2.50503e-07	ZFHX3/TPM1/GPCPD1/CDON/MEF2D/UNC45B/RHOA/ASB2/EVC/MSTN/BCL9L/UNC45A/XBP1/MRAS/USP2/ARID5B/TCF23/ZNF609/MYL3/TAGLN/DISP1/CHRND/TCF12/SMAD3/FOXL2/FOXC1/VAX1/TAZ/DCANP1/JPH1/POU6F1/BMP2/CTF1/VANGL2/PHOX2B/RBP4/AKAP6/HIVEP3/SELENON/FKTN/PIM1/HDAC9/HAND1/FLNB/FHL1/FZD1/HEYL/EGR3/TNNT2/MAFF/FZD7/CHD2/SGCD/EGR2/EP300/RYR1/HLF/TCF21/SPEG/CNTFR/SOX11/PPP3CA/HEG1/SMO/IGSF8/MYH14/ISL1/EDN1/NIBAN2/GSK3A/NR2F…	288
Plasma up	GO:0050807	regulation of synapse organization	179/10335	226/16943	2.99808e-09	4.55922e-07	3.44516e-07	ETV5/SSH1/SLITRK1/RHOA/IL10RA/PAK3/NFATC4/NTRK2/ITSN1/LZTS3/SHISA6/TANC2/ADGRL1/PTPRS/LHFPL4/SHANK3/SLITRK2/NTN1/LRFN1/SLITRK5/GRIN1/NECTIN1/CLSTN3/FLRT2/CBLN1/SRCIN1/NLGN2/FZD1/DCTN1/MDGA1/CUX2/SEMA4A/ARC/NEUROD2/KIF1A/PDLIM5/ABL1/EPHB1/ZDHHC15/LRTM2/EFNA5/GPC4/SLC7A11/CAMKV/SEPTIN11/CAMK1/MESD/LRP4/NEDD4/DLG5/WNT3A/GAP43/DNM3/EPHA7/BAIAP2/IGSF9/DBN1/CHRNB2/COLQ/EPHB2/NEURL1/KALRN/BDNF/NLGN3/ZDH…	179
Plasma up	GO:1903522	regulation of blood circulation	222/10335	288/16943	3.71292e-09	5.51499e-07	4.16738e-07	STC1/FLNA/TPM1/ATP2B1/GSTM2/SLC1A1/LEP/ADRA1D/RHOA/KCNIP2/ITPR2/HRC/CALM3/CALM2/CALM1/ATP2B2/GLP1R/THRA/HRH2/PRKACA/ATP2A3/KCNIP3/ATP2B3/SCN5A/MYL3/S100A1/CACNA1S/ADRA1B/CLIC2/SLC4A3/ATP1A3/KCNE1/CACNG4/DES/ATP1A1/FXYD2/NPR2/STIM1/EGFR/FXYD6/YWHAE/ZC3H12A/TBXA2R/CACNG3/SLC8A2/KCNJ12/CELF2/TNNT2/SLC8A3/GJC1/TRDN/BMPR2/RYR1/CACNB3/THRB/EHD3/NOS1AP/ADRA2A/FXYD7/JUP/EDN1/GSK3A/FXYD1/CACNB1/APLN/SMAD7…	222
Plasma up	GO:0008361	regulation of cell size	146/10335	181/16943	8.89173e-09	1.02915e-06	7.77673e-07	TNR/RARG/MSN/RHOA/ILK/ANO6/NDEL1/MAP1B/SLC12A5/VAV3/ARHGAP4/WDTC1/PTPRS/RAC1/LIMK1/NGF/SHANK3/NTN1/NRP1/SEMA3E/ADD1/PLXNA4/RAP1GAP2/SEMA6A/PLEK/TRPV4/BMPR2/IST1/SEMA3G/SEMA4A/TSC1/P2RX7/AKT1S1/EDN1/KIAA0319/MAPT/GNB3/ABL1/SEMA6B/IQGAP3/MEGF8/EFNA5/RDX/CLCN6/GOLGA4/LRRC8A/SIN3A/CREB1/SEMA6C/WNT3A/POU4F2/CXCL12/EPHA7/ZFYVE27/DBN1/CRABP2/BDNF/SEMA4F/SRF/LRP1/PAK1/RPTOR/VAV2/SLC12A2/SEMA5A/MAG/SPART/…	146
Plasma up	GO:0031345	negative regulation of cell projection organization	146/10335	181/16943	8.89173e-09	1.02915e-06	7.77673e-07	OSTN/SYNGAP1/CARM1/TNR/B2M/RHOA/NFATC4/NGFR/ARHGAP4/INPP5J/PTPRS/CCL21/ARHGDIA/NTN1/NRP1/SEMA3E/ADCY6/SRGAP2C/RAP1GAP2/RGMA/SEMA6A/TRPV4/KREMEN1/PMP22/SEMA3G/EFNB3/PPP3CA/SEMA4A/TSC1/THY1/MAP4/HDAC2/PFN2/GSK3A/DPYSL3/TBX6/KIAA0319/SEMA6B/RTN4RL1/DGUOK/ZNF365/LRP4/TACSTD2/SEMA6C/FKBP4/ITGA3/WNT3A/ARHGAP24/EFNB2/DNM3/EPHA7/RAPGEF2/MINAR1/EPHB2/GFI1/PSEN1/SEMA4F/NLGN3/RAB29/LRP1/SPOCK1/PLXNB3/BAG5/S…	146
Plasma up	GO:0060173	limb development	146/10335	181/16943	8.89173e-09	1.02915e-06	7.77673e-07	FBXW4/ATRX/RARG/TFAP2B/IFT80/MKS1/DLX6/LRP6/KRT84/LRP5/LNPK/RNF165/IFT122/GRHL2/ROR2/SP8/HOXC10/PLXNA2/BPNT2/HOXC13/MAP3K20/SLC39A3/ALDH1A2/SOX9/KREMEN1/ZNRF3/BMPR2/GNA12/TP63/SOX11/HDAC2/RPGRIP1L/NR2F2/MED1/TBX3/HAND2/SKI/RSPO4/HDAC1/MSX2/MEGF8/FGFR1/SLC7A11/TULP3/NOTCH1/GLI3/GREM1/PTCH1/RUNX2/LRP4/PRRX1/RARA/SLC39A1/GJA5/NOTCH2/OSR2/HOXC11/LEF1/CRABP2/IHH/BCL2L11/SOX4/IQCE/PSEN1/TFAP2A/CACNA1C/…	146
Plasma up	GO:0060485	mesenchyme development	216/10335	281/16943	9.20002e-09	1.03089e-06	7.78986e-07	LRP6/SNAI2/BNC2/FRZB/FAM172A/BCL9L/COL1A1/MDM4/MESP1/PAX2/PAX1/SMAD2/SMAD3/FOXC1/NRP1/SEMA3E/POFUT2/TEAD2/BMP2/PHOX2B/SEMA6A/ZFP36L1/DACT3/CLASP1/HAND1/SPRY1/ALDH1A2/SOX9/HEYL/MAPK3/SIX2/PHLDB1/PHACTR4/BMPR2/TRIM62/SEMA3G/TCF21/SOX11/SEMA4A/SMO/HDAC2/ISL1/EDN1/SOX10/FOXA1/EPB41L5/HAND2/AMER1/SMAD7/ZNF703/ANXA6/MSX2/SEMA6B/EZH2/NOS3/LDLRAD4/AMH/EFNB1/FGFR1/EPHA3/NOTCH1/GREM1/ERBB4/MDK/NEDD4/SEMA6C…	216
Plasma up	GO:0007416	synapse assembly	147/10335	183/16943	1.35047e-08	1.48715e-06	1.12376e-06	SLITRK1/NTRK2/SHANK2/MAP1B/ADGRL1/DVL1/OBSL1/PTPRS/LHFPL4/MAGI2/SPOCK2/SHANK3/SLITRK2/SDK2/NTN1/LRFN1/BSN/SPTBN2/ACHE/SLITRK5/GRIN1/NECTIN1/CLSTN3/SDK1/FZD5/FLRT2/CBLN1/NLGN2/FZD1/MDGA1/CUX2/SEMA4A/MECP2/ADD2/NRXN2/PDLIM5/EPHB1/LRTM2/EFNA5/PLXND1/GPC4/ERBB4/LRP4/DLG5/WNT3A/GAP43/EFNB2/NRG1/DNM3/EPHA7/CDH1/LGI2/CHRNB2/COLQ/EPHB2/BDNF/NLGN3/RAB29/CRKL/SYNDIG1/DBNL/ADGRB2/NTRK3/FLRT3/PTEN/GABRB2/EEF…	147
Plasma up	GO:0048568	embryonic organ development	329/10335	448/16943	1.38802e-08	1.50259e-06	1.13543e-06	TEAD1/PRKRA/RARG/MKS1/DLX6/LRP6/CCDC40/ZIC1/PDGFB/RSPO3/FRZB/IFT122/GCM1/GRHL2/DVL1/CEBPB/SUFU/MESP1/NDST1/STK4/ROR2/TBXT/WNT1/KCNQ4/PAX2/SMAD2/HOXB8/SMAD3/NTN1/EN2/FOXL2/FOXC1/ARID1A/DCANP1/RBPMS2/SIX3/IGF2/OTX1/TEAD2/FBN1/VANGL2/RBP4/EGFR/FZD5/ZFP36L1/HAND1/TEAD3/CCDC103/SLC39A3/ALDH1A2/SOX9/MAPK3/SIX2/NR4A3/PPP1R13L/FBXW8/PHACTR4/HOXA4/ATP6V1B1/HOXA3/HS6ST1/HNF1B/TRIOBP/TCF21/SOX11/SMO/VASH1/E…	329
Plasma up	GO:0099643	signal release from synapse	140/10335	174/16943	2.442e-08	2.43881e-06	1.84288e-06	VAMP2/GIT1/RIMS3/P2RY4/STX3/SLC5A7/CALM3/SYP/PNKD/RIMS4/SLC6A9/CPLX2/STX2/PDZD11/DVL1/SNPH/GRM4/VAMP1/CPLX3/SYT7/DGKI/SYNJ1/SLC32A1/ASIC1/PREPL/SV2A/RAB3A/KCNC4/DOC2A/BACE1/P2RX7/UNC13B/SLC18A3/UNC13A/PFN2/NRXN2/PPFIA4/TRIM9/PRKCG/NCS1/SEPTIN5/APBA1/CHRNA4/GRIN3A/STXBP1/SYT12/SYN3/ADCY1/SNAP23/HRH3/GIPC1/CAMK2A/CPLX1/SYT6/SNCG/CHRNB2/CACNA1B/PSEN1/PIP5K1C/NF1/P2RY1/SYN1/SYT9/SYT11/PRRT2/CPLX4/RAP…	140
Plasma up	GO:0048732	gland development	322/10335	439/16943	2.44377e-08	2.43881e-06	1.84288e-06	CRH/RARG/MSN/ETV5/LRP6/CCDC40/HNRNPD/EGF/SNAI2/FRZB/LRP5/PML/THRA/HRH2/XBP1/ZBTB7B/ARID5B/CSF1/CEBPB/MESP1/CRIP1/WNT1/PAX1/SMAD2/SMAD3/NTN1/WDR35/OTP/FOXC1/NRP1/SIX3/IGF2/IGSF3/BMP2/LHX3/SRP54/CSF1R/SLC29A1/EGFR/CAPN1/SMARCC1/LATS1/ASXL1/PKM/ATM/ONECUT2/KDM5B/STAT5B/ALDH1A2/SOX9/LIMS2/BTRC/MAPK3/LMO4/AKT2/SRD5A1/HOXA3/HNF1B/TCF21/TP63/CEBPG/ITGA2/SMO/RPGRIP1L/E2F7/POU3F2/ISL1/NKX3-1/SOX10/FOXA1/M…	322
Plasma up	GO:0032535	regulation of cellular component size	282/10335	380/16943	2.84136e-08	2.74966e-06	2.07777e-06	PFN1/TNR/RARG/MSN/SSH1/RHOA/VASP/RASA1/AP2M1/ILK/PAK3/ANO6/GSN/SH3BP1/NDEL1/CNTN2/MAP1B/ARPC5/SLC12A5/MLST8/PDXP/VAV3/ARHGAP4/WAS/WDTC1/PTPRS/CCL21/CAPZA2/RAC1/DMTN/LIMK1/PTK2B/NGF/SHANK3/NTN1/ARPC4/TMOD2/NRP1/SEMA3E/SPTBN2/ADD1/CDC42EP4/MYADM/PLXNA4/CCR7/COTL1/RAP1GAP2/SEMA6A/LATS1/PLEK/PLEKHH2/SWAP70/TRPV4/PRKCE/BMPR2/IST1/SEMA3G/TRIOBP/IQGAP2/KANK4/SEMA4A/TSC1/P2RX7/GRB2/AKT1S1/CYFIP2/PFN2/EDN…	282
Plasma up	GO:0051588	regulation of neurotransmitter transport	100/10335	119/16943	3.63013e-08	3.46055e-06	2.61495e-06	GIT1/RIMS3/P2RY4/CALM3/SYP/PNKD/RIMS4/CPLX2/DVL1/VAMP1/CPLX3/SYT7/DGKI/TOR1A/ASIC1/PREPL/RAB3A/ITGB3/KCNC4/BACE1/UNC13B/UNC13A/PFN2/PRKCG/NCS1/SEPTIN5/APBA1/CHRNA4/GRIN3A/STXBP1/SYT12/ADCY1/GIPC1/CAMK2A/CPLX1/NOS1/SNCG/CHRNB2/NF1/P2RY1/SYN1/SYT9/SYT11/PRRT2/CPLX4/RAP1A/WNT7A/GDNF/RAB5A/STX1B/CHRNA3/ADRA1A/MCTP1/SNCA/MCTP2/NLGN1/DNM1L/PPP1R9A/PRKCB/KCNMB4/CASK/DRD1/GPER1/NAPB/CSPG5/CNR1/RAP1B/MEF2…	100
Plasma up	GO:0061387	regulation of extent of cell growth	94/10335	111/16943	4.24876e-08	3.93288e-06	2.97187e-06	TNR/ILK/NDEL1/MAP1B/ARHGAP4/PTPRS/LIMK1/NGF/NTN1/NRP1/SEMA3E/PLXNA4/SEMA6A/BMPR2/IST1/SEMA3G/SEMA4A/KIAA0319/MAPT/ABL1/SEMA6B/MEGF8/EFNA5/GOLGA4/SIN3A/SEMA6C/WNT3A/POU4F2/CXCL12/EPHA7/ZFYVE27/DBN1/CRABP2/BDNF/SEMA4F/SRF/LRP1/PAK1/SEMA5A/MAG/SPART/DBNL/SEMA5B/NTRK3/ULK2/L1CAM/GDI1/SEMA6D/TTL/FSTL4/DSCAM/IFRD1/SHTN1/RYK/WDR36/MAP3K13/WNT5A/LPAR3/NKX6-1/DPYSL2/DRAXIN/SEMA3A/DCC/MAP2/ADNP/GSK3B/SEMA3…	94
Plasma up	GO:0001655	urogenital system development	246/10335	328/16943	4.57481e-08	4.17419e-06	3.15421e-06	NFIA/RARG/TFAP2B/ANGPT1/PDGFB/KLHL3/PODXL/ILK/WNK4/ODC1/ARID5B/CRIP1/MAGI2/WNT1/PAX2/SMAD2/SMAD3/ACVR2B/AKR1B1/FOXC1/NRP1/APH1A/BMP2/FBN1/VANGL2/NOTCH3/RBP4/PKHD1/SMARCC1/ASXL1/ARL3/CYP4A11/SPRY1/ALDH1A2/SOX9/HEYL/SIX2/CD34/SRD5A1/HNF1B/TCF21/COL4A3/TP63/SOX11/TSC1/REN/SMO/RPGRIP1L/JMJD6/NKX3-1/FOXA1/NID1/AMER1/SMAD7/GLIS2/WNT2B/AQP2/AMH/FGFR1/NOTCH1/GLI3/GREM1/PTCH1/LRP4/FRS2/MPV17/TACSTD2/RXRA/…	246
Plasma up	GO:0008016	regulation of heart contraction	186/10335	241/16943	5.74004e-08	5.0919e-06	3.84768e-06	STC1/FLNA/TPM1/ATP2B1/GSTM2/SLC1A1/ADRA1D/KCNIP2/ITPR2/HRC/CALM3/CALM2/CALM1/ATP2B2/GLP1R/THRA/PRKACA/ATP2A3/KCNIP3/ATP2B3/SCN5A/MYL3/S100A1/CACNA1S/ADRA1B/CLIC2/SLC4A3/ATP1A3/KCNE1/CACNG4/DES/ATP1A1/FXYD2/NPR2/STIM1/FXYD6/YWHAE/ZC3H12A/CACNG3/SLC8A2/KCNJ12/CELF2/TNNT2/SLC8A3/GJC1/TRDN/RYR1/CACNB3/THRB/EHD3/NOS1AP/FXYD7/JUP/EDN1/GSK3A/FXYD1/CACNB1/APLN/SMAD7/HBEGF/CAV1/SCN2B/ATP2A1/NOS3/SLC9A1/GP…	186
Plasma up	GO:0007015	actin filament organization	311/10335	425/16943	6.25947e-08	5.43276e-06	4.10525e-06	PFN1/ITGB5/FLNA/TPM1/PDLIM3/MPRIP/ARAP1/SSH1/RHOA/VASP/RASA1/PAK2/SHROOM3/FAM171A1/PAK3/GSN/CGNL1/SH3BP1/ARPC5/MLST8/PDXP/ZYX/WAS/CCL21/CAPZA2/ERMN/RAC1/DMTN/LIMK1/PTK2B/CORO2B/SHANK3/SMAD3/ARPC4/TMOD2/NRP1/AIF1L/SPTBN2/PACSIN1/ADD1/CDC42EP4/MYADM/SYNPO/ANG/ENAH/CCR7/GAS7/COTL1/LCP1/MICAL3/LATS1/NF2/PLEK/CLASP1/GAS2L1/PLEKHH2/DIAPH2/TPM3/RHOF/INPP5K/SWAP70/TRPV4/FAM107A/PRKCE/MYO5A/RHOB/ARHGEF2/T…	311
Plasma up	GO:0010810	regulation of cell-substrate adhesion	165/10335	211/16943	6.4465e-08	5.43276e-06	4.10525e-06	FLNA/MINK1/FZD4/RHOA/RASA1/NEXMIF/CRK/ILK/BCAS3/ITGA5/COL1A1/FUT1/CSF1/LDB1/CCL21/STK4/RAC1/WNT1/DMTN/SPOCK2/PTK2B/CORO2B/SMAD3/NRP1/SEMA3E/ARHGEF7/MYADM/CCR7/CALR/NF2/CLASP1/THBS1/ACER2/ONECUT2/MAP4K4/FAM107A/LIMS2/PRKCE/FZD7/TRIOBP/TSC1/THY1/JUP/CDK6/EPB41L5/NID1/FERMT1/FGA/ABL1/PPM1F/CD3E/SLC9A1/DAPK3/RRAS/EFNA5/BCL6/ARHGAP6/CCL25/EPHA3/NOTCH1/GREM1/MDK/TACSTD2/ITGA3/PEAK1/HOXA7/CORO1C/CCDC80/…	165
Plasma up	GO:0003015	heart process	214/10335	282/16943	6.89323e-08	5.64449e-06	4.26524e-06	STC1/FLNA/TPM1/NEDD4L/ATP2B1/GSTM2/SLC1A1/ADRA1D/KCNIP2/ITPR2/HRC/CALM3/CALM2/CALM1/ATP2B2/GLP1R/THRA/PRKACA/ATP2A3/KCNIP3/ATP2B3/SCN5A/MYL3/S100A1/CACNA1S/ADRA1B/CLIC2/SLC4A3/ATP1A3/TAZ/AKAP13/KCNE1/CACNG4/DES/ATP1A1/FXYD2/NPR2/STIM1/GNAI2/FXYD6/YWHAE/ZC3H12A/CACNG3/SLC8A2/KCNJ12/CELF2/TNNT2/SLC8A3/GJC1/PPP1R13L/TRDN/SGCD/RYR1/CACNB3/THRB/EHD3/NOS1AP/FXYD7/JUP/EDN1/GSK3A/FXYD1/TNNI1/CACNB1/APLN/…	214
Plasma up	GO:0060047	heart contraction	207/10335	272/16943	7.63352e-08	6.17156e-06	4.66352e-06	STC1/FLNA/TPM1/NEDD4L/ATP2B1/GSTM2/SLC1A1/ADRA1D/KCNIP2/ITPR2/HRC/CALM3/CALM2/CALM1/ATP2B2/GLP1R/THRA/PRKACA/ATP2A3/KCNIP3/ATP2B3/SCN5A/MYL3/S100A1/CACNA1S/ADRA1B/CLIC2/SLC4A3/ATP1A3/TAZ/KCNE1/CACNG4/DES/ATP1A1/FXYD2/NPR2/STIM1/FXYD6/YWHAE/ZC3H12A/CACNG3/SLC8A2/KCNJ12/CELF2/TNNT2/SLC8A3/GJC1/PPP1R13L/TRDN/SGCD/RYR1/CACNB3/THRB/EHD3/NOS1AP/FXYD7/JUP/EDN1/GSK3A/FXYD1/TNNI1/CACNB1/APLN/SMAD7/HBEGF/C…	207
Plasma up	GO:0048562	embryonic organ morphogenesis	226/10335	300/16943	8.58136e-08	6.76656e-06	5.11313e-06	PRKRA/RARG/DLX6/LRP6/CCDC40/ZIC1/FRZB/IFT122/GRHL2/DVL1/SUFU/MESP1/NDST1/ROR2/TBXT/WNT1/KCNQ4/PAX2/SMAD2/HOXB8/SMAD3/NTN1/FOXL2/ARID1A/DCANP1/RBPMS2/SIX3/OTX1/TEAD2/FBN1/VANGL2/RBP4/FZD5/HAND1/CCDC103/SLC39A3/SOX9/MAPK3/SIX2/NR4A3/PHACTR4/HOXA4/ATP6V1B1/HOXA3/HNF1B/TRIOBP/TCF21/SOX11/SMO/EDN1/HOXB6/NDRG4/TBX6/TBX3/HAND2/NKX3-2/HOXB3/NEUROG1/MEGF8/TBR1/FGFR1/TULP3/NOTCH1/GLI3/RUNX2/ATP8A2/RYR2/HOX…	226
Plasma up	GO:0001654	eye development	279/10335	379/16943	1.19855e-07	9.18028e-06	6.93705e-06	ATP2B1/RARG/TFAP2B/CDON/MAX/ABCB5/LRP6/TENT2/FZD4/UNC45B/GNB1/SLC17A6/OLFM3/LRP5/IFT122/NTRK2/CASP2/LIMK2/CLIC4/GRHL2/OBSL1/SMARCA4/PAX2/SDK2/SMAD3/ACVR2B/FOXL2/FOXC1/VAX1/NRP1/SOX1/ARID1A/SIX3/ACHE/MFRP/NR2E3/NECTIN1/VSX2/FBN1/RBP4/SDK1/EGFR/FZD5/WNT5B/NF2/SLC17A7/LCTL/STAT3/KDM5B/SPRY1/ALDH1A2/SOX9/FJX1/PPP1R13L/PHACTR4/BMPR2/DCX/THRB/SOX11/THY1/HDAC2/RPGRIP1L/FOXE3/JMJD6/MED1/OPN4/SKI/HDAC1/TU…	279
Plasma up	GO:0048634	regulation of muscle organ development	112/10335	137/16943	1.20736e-07	9.18028e-06	6.93705e-06	CDON/MSTN/SMAD3/DCANP1/BMP2/RBP4/AKAP6/PIM1/HDAC9/FZD7/EDN1/NIBAN2/GSK3A/JPH2/WNT10B/CCNB1/EPHB1/NEUROG1/SOX6/TLL2/FGFR1/CREB1/PPARA/NOTCH1/GREM1/ERBB4/FRS2/YAP1/WNT3A/JARID2/EFNB2/NRG1/ERBB3/LEF1/NR1D2/ARRB2/IGF1/PAK1/FGF2/TBX2/CYP26B1/RIPK1/MAPK11/GPC1/G6PD/VGLL4/MYOD1/MTOR/PTEN/LMOD3/SHOX2/TGFBR3/MYOCD/TP73/TGFBR2/TBX1/DDX17/SIRT2/ARNTL/CXADR/HMGCR/SHH/KAT2A/CTNNB1/CENPF/BCL2/FBXO22/PRKAA1/FGF…	112
Plasma up	GO:0009952	anterior/posterior pattern specification	169/10335	218/16943	1.33401e-07	9.79344e-06	7.40038e-06	RARG/CDON/LRP6/CELSR2/LRP5/MESP1/HES7/ROR2/TBXT/WNT1/PAX1/SMAD2/HOXC10/HOXB8/SMAD3/ACVR2B/PLXNA2/FOXC1/PCSK6/DCANP1/SIX3/OTX1/NRARP/HOXC13/BMP2/VANGL2/FZD5/ATM/ALDH1A2/HEYL/SIX2/BMPR2/HOXA4/EP300/HOXA3/HNF1B/SMO/HOXC6/NR2F2/HOXB6/NKX3-1/ARC/TBX6/TDGF1/EPB41L5/TBX3/SKI/BTG2/MSX2/HOXB3/WNT2B/NEUROG1/TBX19/TULP3/NOTCH1/GLI3/HOXB4/FRS2/HOXB5/GATA4/HOXA7/WNT3A/HOXC11/HOXC5/LEF1/HOXB2/HIPK1/TSHZ1/HOXC4…	169
Plasma up	GO:0048762	mesenchymal cell differentiation	170/10335	220/16943	1.8229e-07	1.30819e-05	9.88528e-06	LRP6/SNAI2/FRZB/FAM172A/BCL9L/COL1A1/PAX2/SMAD2/SMAD3/FOXC1/NRP1/SEMA3E/POFUT2/BMP2/PHOX2B/SEMA6A/DACT3/CLASP1/SPRY1/ALDH1A2/SOX9/HEYL/MAPK3/SIX2/PHLDB1/PHACTR4/TRIM62/SEMA3G/TCF21/SOX11/SEMA4A/SMO/HDAC2/ISL1/EDN1/SOX10/FOXA1/EPB41L5/HAND2/AMER1/SMAD7/ZNF703/ANXA6/MSX2/SEMA6B/EZH2/LDLRAD4/EFNB1/FGFR1/EPHA3/NOTCH1/GREM1/ERBB4/MDK/SEMA6C/DLG5/CORO1C/GATA5/NRG1/PDPN/LEF1/AKNA/SEMA4F/EDN3/CRB2/TGFB3/…	170
Plasma up	GO:0042476	odontogenesis	108/10335	132/16943	1.86602e-07	1.32425e-05	1.00067e-05	SSUH2/LRP6/RHOA/KLK4/NFIC/PAX9/NGFR/COL1A1/CSF1/SCN5A/ACVR2B/BGLAP/FOXC1/BMP2/NECTIN1/STIM1/TSPEAR/NF2/ALPL/HAND1/SLC24A4/RELT/MYO5A/CD34/TP63/SMO/HDAC2/DLX3/EDN1/HAND2/HDAC1/MSX2/AQP3/NKX2-3/PPARA/GLI3/RUNX2/EDA/LRP4/DLX2/OSR2/SERPINE1/SP6/LEF1/BCL2L11/SRC/TFAP2A/TGFB3/SNX10/SMPD3/SDC1/CNNM4/DLX1/ENAM/JAG2/LAMA5/AQP1/AQP5/FAM20C/ATF2/OSR1/TBX1/WDR72/TCIRG1/INHBA/SHH/CTNNB1/FST/CTNNA1/AMBN/RSPO2/…	108
Plasma up	GO:0072001	renal system development	218/10335	290/16943	1.93511e-07	1.34363e-05	1.01531e-05	NFIA/TFAP2B/ANGPT1/PDGFB/KLHL3/PODXL/ILK/WNK4/ODC1/ARID5B/MAGI2/WNT1/PAX2/SMAD2/SMAD3/ACVR2B/AKR1B1/FOXC1/NRP1/APH1A/BMP2/FBN1/VANGL2/NOTCH3/RBP4/PKHD1/ASXL1/ARL3/CYP4A11/SPRY1/ALDH1A2/SOX9/HEYL/SIX2/CD34/HNF1B/TCF21/COL4A3/SOX11/TSC1/REN/SMO/RPGRIP1L/JMJD6/NKX3-1/NID1/AMER1/SMAD7/GLIS2/WNT2B/AQP2/FGFR1/NOTCH1/GLI3/GREM1/PTCH1/LRP4/MPV17/TACSTD2/RARA/DLG5/ITGA3/YAP1/NOTCH2/OSR2/EFNB2/HOXC11/PGF/P…	218
Plasma up	GO:0032956	regulation of actin cytoskeleton organization	258/10335	349/16943	1.9354e-07	1.34363e-05	1.01531e-05	PFN1/FLNA/TPM1/ARAP1/SSH1/RHOA/VASP/RASA1/PAK2/CRK/ILK/PAK3/BCAS3/GSN/CGNL1/SH3BP1/DIXDC1/ARPC5/MLST8/PDXP/WAS/CCL21/CAPZA2/RAC1/DMTN/ARHGDIA/LIMK1/PTK2B/CORO2B/SHANK3/SMAD3/ARPC4/TMOD2/NRP1/SEMA3E/SPTBN2/AKAP13/ADD1/CDC42EP4/MYADM/SYNPO/VANGL2/CSF1R/CCR7/COTL1/LATS1/NF2/PLEK/CLASP1/PLEKHH2/RHOF/INPP5K/SWAP70/FAM107A/PRKCE/RHOB/TRIOBP/SYNPO2L/IQGAP2/KANK4/TSC1/PXN/GRB2/CYFIP2/PFN2/EDN1/WASL/ADD2/…	258
Plasma up	GO:0051147	regulation of muscle cell differentiation	125/10335	156/16943	2.12896e-07	1.46212e-05	1.10484e-05	CDON/PDGFB/SUPT6H/MED28/XBP1/TCF23/HDAC5/MESP1/NFATC2/CAPN2/OLFM2/RBPMS2/AKAP13/IGF2/BMP2/AKAP6/HDAC9/FZD7/RBM38/MECP2/EDN1/NIBAN2/GSK3A/ABL1/EZH2/SOX6/EHD2/PPARA/CAMK1/NOTCH1/GREM1/FRS2/WNT3A/EFNB2/MMP14/NRG1/NFATC1/FOXO4/ARRB2/IGF1/SMYD1/BDNF/SRF/PAK1/CYP26B1/MAPK11/G6PD/MYOD1/MYLK3/TCF3/MTOR/TRIM32/MAMSTR/LMOD3/SHOX2/MAML1/PLPP7/MYOCD/ANKRD2/EREG/TBX1/BHLHE41/EHD1/CXCL9/BNIP2/DNMT1/NEK5/SMARCD…	125
Plasma up	GO:0051146	striated muscle cell differentiation	206/10335	273/16943	2.55459e-07	1.71749e-05	1.29782e-05	TPM1/MYEF2/CDON/CACYBP/KDM6B/PLEKHO1/XBP1/ERVFRD-1/HDAC5/WFIKKN2/OBSL1/MESP1/NFATC2/CAPN2/WNT1/DYRK1B/PTGFRN/TMOD2/ARID1A/AKAP13/IGF2/BMP2/AKAP6/SELENON/CALR/HDAC9/MYH9/TNNT2/FZD7/SGCD/RBM38/RYR1/SYNPO2L/PPP3CA/TSC1/ALPK3/SORT1/SMO/EDN1/NIBAN2/GSK3A/TMOD4/TBX3/SKI/IGFBP5/WNT10B/CCNB1/PDLIM5/RB1/EZH2/SLC9A1/SOX6/EHD2/MYH11/PPARA/NOTCH1/GREM1/FRS2/RXRA/RARA/GPX1/GATA4/WNT3A/EFNB2/MMP14/NRG1/CACNA2D…	206
Plasma up	GO:1904062	regulation of cation transmembrane transport	248/10335	335/16943	2.7246e-07	1.79402e-05	1.35565e-05	CRH/FLNA/MINK1/NEDD4L/VAMP2/GSTM2/KCNIP2/HRC/CALM3/CALM2/CALM1/PLA2G6/ANO6/SLC6A9/WNK4/PRKACA/SHANK2/SHISA6/NPSR1/KCNIP3/SCN5A/PLCG2/S100A1/CLIC2/CNIH3/PTK2B/SHANK3/DLG2/STIMATE/MAPK8IP2/JPH1/TMC2/KCNE1/CACNG4/GRIN1/FXYD2/STIM1/AKAP6/SELENON/CAPN1/FXYD6/YWHAE/CACNG3/NLGN2/APLNR/FHL1/ALG10B/STK39/PRKCE/SLC43A2/MYO5A/CHP1/CNKSR3/DLG3/TRDN/CACNB3/HAP1/EHD3/NOS1AP/ADRA2A/STAC2/WNK1/THY1/FXYD7/RASGRF1…	248
Plasma up	GO:0048738	cardiac muscle tissue development	161/10335	208/16943	3.1446e-07	2.00845e-05	1.51768e-05	TPM1/CACYBP/KDM6B/ADAMTS9/OBSL1/MYL3/MESP1/FOXC1/TAZ/ARID1A/AKAP13/BMP2/RBP4/AKAP6/CALR/PIM1/HAND1/ALDH1A2/TNNT2/GJC1/PPP1R13L/FZD7/SGCD/TSC1/ALPK3/HEG1/ISL1/EDN1/GSK3A/JPH2/NDRG4/MED1/TBX3/TNNI1/SMAD7/CCNB1/PDLIM5/TENM4/SLC9A1/SOX6/MYH11/FGFR1/CREB1/PPARA/NOTCH1/GREM1/ERBB4/RYR2/FRS2/RXRA/RARA/GATA4/YAP1/GJA5/WNT3A/GATA5/JARID2/EFNB2/NRG1/ERBB3/MYO18B/IFT20/HNRNPU/ARRB2/SLC8A1/IGF1/FKBP1A/SRF/UB…	161
Plasma up	GO:0150063	visual system development	280/10335	383/16943	3.24707e-07	2.05337e-05	1.55162e-05	ATP2B1/RARG/TFAP2B/CDON/MAX/ABCB5/LRP6/TENT2/FZD4/UNC45B/GNB1/SLC17A6/OLFM3/LRP5/IFT122/NTRK2/CASP2/LIMK2/CLIC4/GRHL2/OBSL1/SMARCA4/PAX2/SDK2/SMAD3/ACVR2B/FOXL2/FOXC1/VAX1/NRP1/SOX1/ARID1A/SIX3/ACHE/MFRP/NR2E3/NECTIN1/VSX2/FBN1/RBP4/SDK1/EGFR/FZD5/WNT5B/NF2/SLC17A7/LCTL/STAT3/KDM5B/SPRY1/ALDH1A2/SOX9/FJX1/PPP1R13L/PHACTR4/BMPR2/DCX/THRB/SOX11/THY1/HDAC2/RPGRIP1L/FOXE3/JMJD6/MED1/OPN4/SKI/HDAC1/TU…	280
Plasma up	GO:0048880	sensory system development	284/10335	389/16943	3.28561e-07	2.05737e-05	1.55464e-05	ATP2B1/RARG/TFAP2B/CDON/MAX/ABCB5/LRP6/TENT2/FZD4/UNC45B/GNB1/SLC17A6/OLFM3/LRP5/IFT122/NTRK2/CASP2/LIMK2/CLIC4/GRHL2/OBSL1/SMARCA4/PAX2/SDK2/SMAD3/ACVR2B/FOXL2/FOXC1/VAX1/NRP1/SOX1/ARID1A/SIX3/ACHE/MFRP/NR2E3/NECTIN1/VSX2/FBN1/PHOX2B/RBP4/SDK1/EGFR/FZD5/WNT5B/NF2/SLC17A7/LCTL/STAT3/KDM5B/SPRY1/ALDH1A2/SOX9/FJX1/PPP1R13L/PHACTR4/BMPR2/DCX/THRB/SOX11/THY1/HDAC2/RPGRIP1L/FOXE3/ISL1/JMJD6/MED1/OPN4/…	284
Plasma up	GO:0048706	embryonic skeletal system development	106/10335	130/16943	3.40004e-07	2.10836e-05	1.59317e-05	MKS1/COL1A1/GRHL2/NDST1/TBXT/SMAD2/HOXB8/SMAD3/RBP4/SLC39A3/XYLT1/SIX2/HOXA4/HOXA3/SOX11/HOXC6/HOXB6/NKX3-2/HOXB3/MEGF8/TULP3/GLI3/RUNX2/HOXB4/PRRX1/HOXB5/SLC39A1/DLX2/HOXA7/OSR2/MMP14/HOXC11/HOXC5/HOXA1/HOXB2/IHH/HOXC4/TFAP2A/PAX5/TGFB3/MDFI/ACVR2A/DLX1/HOXB9/SLC2A10/DLG1/HOXD9/SHOX2/PCGF2/ALX4/TGFBR2/OSR1/KIAA1217/IRX5/TBX1/DSCAML1/FUZ/PAX7/WNT9A/ALX3/MMP16/SHH/EYA1/IFT140/CTNNB1/NIPBL/WNT5A/MT…	106
Plasma up	GO:0051648	vesicle localization	174/10335	227/16943	3.5121e-07	2.1569e-05	1.62986e-05	MAPK15/MLPH/SEC23IP/F8A1/F8A3/F8A2/SLC2A4/NDEL1/TANC2/MAGI2/AP3B1/CNIH3/SEC16B/TRAK1/SERPINA1/FYCO1/ARFGAP2/BICDL1/SYNJ1/CLASP1/NLGN2/TOR1A/KIF1B/RAB7A/GOSR2/MYO5A/RAB3A/HAP1/DNM1/RAB1B/WASL/HTT/PREB/KIF3B/KIF1A/AP1M2/NSF/SEPTIN5/FBXW11/BLOC1S2/MYO1A/NDE1/TRAPPC9/KIF5C/TGFA/SYN3/MCFD2/CD59/SNAP23/DNM3/SEC22B/MYO7A/MYO15A/CNIH2/PSEN1/NLGN3/MYO19/KIF13A/SYNDIG1/MX2/SYN1/BET1/SEC24A/TBC1D20/AP3M2/TR…	174
Plasma up	GO:0060541	respiratory system development	158/10335	204/16943	3.76988e-07	2.29317e-05	1.73282e-05	CRH/RARG/LRP6/CCDC40/THRA/GRHL2/DISP1/AP3B1/STK40/SMAD2/ACVR2B/SRSF6/LHX3/VANGL2/PHOX2B/RBP4/EGFR/ASXL1/SPRY1/ALDH1A2/SOX9/MAPK3/RAB3A/BMPR2/EP300/HS6ST1/THRB/TCF21/SOX11/HEG1/RCN3/RPGRIP1L/JMJD6/FOXA1/SKI/IGFBP5/NFIB/WNT2B/FLT4/NOS3/CEBPA/EPAS1/FGFR1/SLC7A11/TULP3/CREB1/NOTCH1/GLI3/EDA/RARA/DLG5/ITGA3/YAP1/MMP14/FSTL3/AGR2/NKX2-8/PDPN/LEF1/SRF/KCNAB1/FGF2/WNT7B/TAB1/TGFB3/SMPD3/SIM2/FGF7/PDGFRB/…	158
Plasma up	GO:0035108	limb morphogenesis	120/10335	150/16943	4.37287e-07	2.53905e-05	1.91862e-05	FBXW4/ATRX/RARG/TFAP2B/MKS1/DLX6/LRP6/LRP5/LNPK/RNF165/IFT122/GRHL2/ROR2/SP8/HOXC10/PLXNA2/BPNT2/MAP3K20/ALDH1A2/SOX9/GNA12/TP63/SOX11/HDAC2/RPGRIP1L/MED1/TBX3/HAND2/SKI/HDAC1/MSX2/MEGF8/FGFR1/TULP3/NOTCH1/GLI3/GREM1/PTCH1/RUNX2/LRP4/PRRX1/GJA5/NOTCH2/OSR2/HOXC11/LEF1/CRABP2/IHH/BCL2L11/SOX4/IQCE/PSEN1/TFAP2A/CACNA1C/TBX2/CYP26B1/CPLANE1/LMBR1/BAK1/SALL1/HOXD9/SHOX2/WNT7A/ASPH/ALX4/OSR1/WDPCP/WNT…	120
Plasma up	GO:0061448	connective tissue development	197/10335	261/16943	4.48163e-07	2.55573e-05	1.93123e-05	STC1/CARM1/RARG/CNMD/IFT80/LEP/LRP6/MEF2D/SPTLC2/SNAI2/PDGFB/FRZB/LRP5/PGRMC2/LNPK/PTH1R/EVC/THRA/XBP1/COL1A1/CREB3L2/ARID5B/CSF1/THBS3/CRIP1/ROR2/FGFR3/DYRK1B/PPARD/SMAD3/BPNT2/BMP2/CD44/WNT5B/HAND1/TRPV4/SOX9/MAPK3/SIX2/CD34/BMPR2/BMP8A/HOXA3/FTO/EDN1/FOXA1/HAND2/AMER1/SMAD7/NFIB/WNT10B/ANXA6/MSX2/NKX3-2/HOXB3/WNT2B/CHSY1/BGN/SOX6/FGFR1/MAF/NOTCH1/GLI3/GREM1/RUNX2/MDK/PRRX1/RARA/SLC39A13/DLX2/O…	197
Plasma up	GO:0022898	regulation of transmembrane transporter activity	199/10335	264/16943	4.6367e-07	2.62076e-05	1.98037e-05	CRH/MINK1/NEDD4L/VAMP2/GSTM2/GRM5/KCNIP2/HRC/CALM3/CALM2/CALM1/PLA2G6/SLC6A9/WNK4/PRKACA/SHANK2/SHISA6/PLCG2/S100A1/CLIC2/CNIH3/PTK2B/SHANK3/DLG2/STIMATE/MAPK8IP2/JPH1/KCNE1/CACNG4/GRIN1/FXYD2/STIM1/AKAP6/SELENON/CAPN1/FXYD6/YWHAE/PIM1/CACNG3/NLGN2/FHL1/ALG10B/STK39/PRKCE/MYO5A/CHP1/CNKSR3/DLG3/TRDN/CACNB3/HAP1/EHD3/NOS1AP/ADRA2A/STAC2/WNK1/FXYD7/RASGRF1/JPH4/NTSR1/JPH2/ARC/KLHL24/FXYD1/HTT/CACNB…	199
Plasma up	GO:0051402	neuron apoptotic process	181/10335	238/16943	5.36769e-07	2.95547e-05	2.23329e-05	STAMBP/SYNGAP1/CPEB4/TFAP2B/NONO/NMNAT1/MAX/BID/BCL2L1/RHOA/RASA1/ANGPT1/TYRO3/ILK/PAK3/NFATC4/NTRK2/CASP2/ITSN1/NGFR/CEBPB/NCSTN/GRM4/PTK2B/NGF/GFRAL/EN2/NRP1/BARHL1/ALKBH1/GRIN1/HYOU1/FAIM2/NRBP2/ATM/AKT2/NR4A3/AGAP2/STAR/THRB/TP63/BACE1/CNTFR/AKT1S1/PDPK1/MECP2/ISL1/GSK3A/CCL3/CIT/BTG2/RB1/PRKCG/AXL/DIO3/ATN1/XIAP/STXBP1/TERT/MDK/USP53/NTF3/AARS1/EPHA7/ARRB1/ERBB3/MYBL2/FOXO3/BCL2L11/ARRB2/PSE…	181
Plasma up	GO:0006836	neurotransmitter transport	174/10335	228/16943	5.90872e-07	3.19822e-05	2.41672e-05	VAMP2/GIT1/RIMS3/SLC17A6/P2RY4/STX3/SLC5A7/SLC22A1/CALM3/SYP/PNKD/RIMS4/SLC6A9/CPLX2/STX2/PDZD11/DVL1/SLC6A5/SNPH/GRM4/VAMP1/SLC22A3/CPLX3/SYT7/DGKI/SLC29A1/SLC6A8/SYNJ1/SLC32A1/SLC17A7/TOR1A/ASIC1/PREPL/SV2A/SLC6A17/RAB3A/ITGB3/KCNC4/DOC2A/SV2B/SLC1A3/BACE1/P2RX7/UNC13B/SLC18A3/UNC13A/PFN2/SLC6A7/GLUL/SYNGR3/NRXN2/PPFIA4/TRIM9/PRKCG/NCS1/SEPTIN5/APBA1/CHRNA4/GRIN3A/STXBP1/SYT12/SYN3/ADCY1/SNAP23…	174
Plasma up	GO:0001822	kidney development	210/10335	281/16943	6.84655e-07	3.58434e-05	2.70849e-05	TFAP2B/ANGPT1/PDGFB/KLHL3/PODXL/ILK/WNK4/ODC1/ARID5B/MAGI2/WNT1/PAX2/SMAD2/SMAD3/ACVR2B/AKR1B1/FOXC1/NRP1/APH1A/BMP2/FBN1/VANGL2/NOTCH3/PKHD1/ASXL1/ARL3/CYP4A11/SPRY1/ALDH1A2/SOX9/HEYL/SIX2/CD34/HNF1B/TCF21/COL4A3/SOX11/TSC1/REN/SMO/RPGRIP1L/JMJD6/NKX3-1/NID1/AMER1/SMAD7/GLIS2/WNT2B/AQP2/FGFR1/NOTCH1/GLI3/GREM1/PTCH1/LRP4/MPV17/TACSTD2/RARA/DLG5/ITGA3/YAP1/NOTCH2/OSR2/EFNB2/HOXC11/PGF/PKD2/FSTL3/…	210
Plasma up	GO:0032386	regulation of intracellular transport	257/10335	351/16943	7.9376e-07	4.08851e-05	3.08947e-05	FLNA/SP100/VAMP2/MSN/TARDBP/UFM1/LEP/BID/TMEM30A/RAB23/MAPK15/ZIC1/ANGPT1/PKIA/SUPT6H/RBM26/HSPA1L/WWC1/BAP1/BCAS3/PRKACA/NDEL1/MAP1B/B3GAT3/IFI27/SUFU/DMTN/SEC16B/SMAD3/KCNE1/SREBF2/SH3TC2/LDLRAP1/FZD5/PTPN1/LCP1/YWHAE/ZC3H12A/CRYAA/INPP5K/ABLIM3/MAPK3/AKT2/CHP1/DERL3/SH3GLB1/CACNB3/RANGAP1/CTDSPL2/HAP1/TP63/MIEF1/SMO/DNAJC27/YWHAB/ARHGAP1/XPO5/JUP/GSK3A/NDRG4/PREB/ATP5IF1/FERMT1/NUMA1/TRIM58/AT…	257
Plasma up	GO:1901890	positive regulation of cell junction assembly	85/10335	102/16943	8.12097e-07	4.14949e-05	3.13555e-05	SLITRK1/NTRK2/ADGRL1/RAC1/SLITRK2/SMAD3/NRP1/SLITRK5/CLSTN3/CLDN19/FLRT2/CBLN1/NLGN2/MAP4K4/CUX2/SEMA4A/TSC1/THY1/EPB41L5/CAV1/ABL1/EPHB1/PPM1F/LRTM2/EFNA5/DLG5/EPHB2/SDC4/BDNF/NLGN3/SYNDIG1/ADGRB2/NTRK3/CLDN5/FLRT3/EEF2K/LRRC4B/WNT7A/PTPRJ/EPHB3/ADGRL3/NTRK1/CLSTN2/CLDN1/LINGO2/AMIGO2/NLGN1/IL1RAP/LRRN3/TPBG/CLSTN1/SLITRK3/ADNP/NRXN1/GRID2/TEK/ADGRB3/IQGAP1/ROCK1/PTPRD/LRRN1/ARMCX5-GPRASP2/THBS2…	85
Plasma up	GO:0099173	postsynapse organization	134/10335	171/16943	8.82065e-07	4.40136e-05	3.32588e-05	SYNGAP1/INA/ETV5/SSH1/PAK3/SHANK2/LZTS3/SHISA6/TANC2/DVL1/PTPRS/LHFPL4/MAGI2/SHANK3/DLG2/NRP1/NDRG1/LRFN1/SPTBN2/CBLN1/SRCIN1/NLGN2/CTNND2/DLG3/IGF1R/NOS1AP/CUX2/OPHN1/ARC/WASL/NRXN2/KIF1A/PDLIM5/EPHB1/ZDHHC15/SLC7A11/ZNF365/MESD/LRP4/ITGA3/GAP43/DNM3/EPHA7/BAIAP2/DBN1/COLQ/EPHB2/KALRN/NLGN3/ZDHHC2/CRKL/WASF2/NGEF/DBNL/NTRK3/PICK1/NRP2/PTEN/CRIPT/NEFH/EEF2K/DLG1/DGKB/LRRC4B/MTMR2/WNT7A/EPHB3/LGMN…	134
Plasma up	GO:0010771	negative regulation of cell morphogenesis involved in differentiation	82/10335	98/16943	8.99338e-07	4.45049e-05	3.363e-05	SYNGAP1/TNR/RHOA/NFATC4/NGFR/ARHGAP4/PTPRS/DMTN/ARHGDIA/NTN1/NRP1/SEMA3E/SEMA6A/SEMA3G/EFNB3/PPP3CA/SEMA4A/THY1/KIAA0319/SEMA6B/EFNA5/LRP4/TACSTD2/SEMA6C/CORO1C/WNT3A/DNM3/EPHA7/RAPGEF2/EPHB2/PSEN1/SEMA4F/NLGN3/SEMA5A/YWHAH/MAG/SPART/NGEF/SEMA5B/ACTN4/ULK2/PTEN/GDI1/SEMA6D/GORASP1/FSTL4/IFRD1/RYK/PTK2/NLGN1/DAB1/WNT5A/DRAXIN/SEMA3A/DCC/MAP2/SEMA3D/CDK5R1/SEMA7A/CDKL3/MCF2/FGF13/RUFY3/EFNA1/POSTN/…	82
Plasma up	GO:0014855	striated muscle cell proliferation	59/10335	67/16943	9.05846e-07	4.45049e-05	3.363e-05	ANGPT1/MSTN/PPARD/FOXC1/RBP4/PIM1/STAT3/NDRG4/CCNB1/EPHB1/TENM4/FGFR1/NOTCH1/ERBB4/RXRA/YAP1/JARID2/FGF2/TBX2/RIPK1/MAPK11/VGLL4/PTEN/TGFBR3/TP73/TGFBR2/CXADR/SHH/PAXBP1/FGF9/ZFPM2/MEF2C/JAK2/SAV1/TGFB2/GLI1/MAPK1/WNT2/RBPJ/ARID2/MYOG/TGFBR1/DIPK2A/AKIRIN1/TBX5/FGFR2/NKX2-5/KCNK2/MAPK14/SIX1/MEIS1/GJA1/SMAD1/PRKAR1A/MEGF10/CDK1/BMP10/HEY2/BMPR1A	59
Plasma up	GO:0010631	epithelial cell migration	217/10335	292/16943	9.22323e-07	4.49685e-05	3.39803e-05	STC1/PFN1/SP100/INSL3/SP1/RHOA/ARSB/ANGPT1/PDGFB/BCAS3/ADAMTS9/SH3BP1/FUT1/HDAC5/DPP4/ATP5F1B/PLCG2/GPI/PTK2B/PPARD/EPB41L4B/NRP1/TNFSF12/EPHB4/CALR/MAP3K3/ZC3H12A/HDAC9/CLASP1/THBS1/TBXA2R/MYH9/MAP4K4/SOX9/PRKCE/EGR3/ITGB3/RHOB/BMPR2/KRT16/AMOTL1/SEMA4A/ITGA2/PXN/VASH1/PDPK1/JUP/MECP2/PFN2/LPXN/EDN1/NR2F2/MCC/GLUL/PIK3R3/AMOT/TDGF1/EPB41L5/ETS1/FERMT1/HBEGF/ABL1/FLT4/NOS3/PPM1F/DNAJA4/RRAS/PLXND…	217
Plasma up	GO:0010506	regulation of autophagy	251/10335	343/16943	1.14789e-06	5.50171e-05	4.15735e-05	SOGA1/LEP/UBQLN4/MAPK15/RRAGC/SPTLC2/IL10RA/DAP/ATP6V1G2/XBP1/RNF5/PRKACA/TMEM150A/MLST8/UVRAG/WDR41/MUL1/ATP6V0E2/TIGAR/TRIM22/FYCO1/SREBF2/LRSAM1/NRBP2/FZD5/CAPN1/TP53INP1/ZC3H12A/BMF/STAT3/ATM/TRIM5/ACER2/ATP6V1E1/TRIM13/LARP1/MAPK3/ATP6V0A2/PIP4K2B/MID2/SESN2/TRIM8/MTMR9/SH3GLB1/EP300/ATP6V1B1/SMG1/SMURF1/TSC1/RAB1B/GSK3A/SNRNP70/VPS13D/MAPT/HTT/ATP5IF1/TP53INP2/ABL1/PRKAG1/ATP6V0A1/LAMTOR1/D…	251
Plasma up	GO:0003007	heart morphogenesis	190/10335	253/16943	1.30176e-06	5.98153e-05	4.51993e-05	TPM1/MKS1/CCDC40/SNAI2/ILK/ADGRG6/GRHL2/MDM4/MYL3/SUFU/MESP1/TBXT/SMAD3/FOXC1/NRP1/TEAD2/BMP2/VANGL2/RBP4/EPHB4/FLRT2/ASXL1/PIM1/HAND1/CCDC103/FZD1/SPRY1/ALDH1A2/SOX9/HEYL/TNNT2/ZMIZ1/PPP1R13L/BMPR2/RYR1/SYNPO2L/SOX11/HEG1/SMO/ISL1/GSK3A/NDRG4/TBX6/MED1/TBX3/HAND2/TNNI1/SMAD7/MSX2/NOS3/MEGF8/PLXND1/TBX19/TBR1/NOTCH1/PTCH1/RYR2/NEDD4/RXRA/RARA/GATA4/YAP1/GJA5/NOTCH2/WNT3A/GATA5/NRG1/PKD2/IFT57/IHH…	190
Plasma up	GO:0010770	positive regulation of cell morphogenesis involved in differentiation	123/10335	156/16943	1.36116e-06	6.20982e-05	4.69243e-05	FLNA/SLITRK1/RHOA/CRK/ILK/PAK3/NTRK2/NGFR/NDEL1/MAP1B/OBSL1/RAC1/DMTN/ARHGDIA/LIMK1/NGF/NTN1/PLXNA2/NRP1/TRAK1/ARHGEF7/MYADM/PLXNA4/CALR/LIMS2/FBXW8/BMPR2/IST1/MAP6/TRIOBP/CUX2/MAPT/FGA/ABL1/MEGF8/EFNA5/PLXND1/MPL/GOLGA4/MDK/PLXNA1/WNT3A/POU4F2/CXCL12/ZFYVE27/BAIAP2/DBN1/CRABP2/ROBO1/KALRN/BDNF/SRF/LRP1/OLFM4/DOCK1/PAK1/CRKL/PLXNB3/CUX1/SEMA5A/DBNL/NTRK3/L1CAM/GDI1/EEF2K/MAP2K1/SHOX2/RREB1/PLXNB2…	123
Plasma up	GO:0034765	regulation of ion transmembrane transport	338/10335	475/16943	1.72818e-06	7.77317e-05	5.87377e-05	CRH/FLNA/MINK1/NEDD4L/VAMP2/GSTM2/GRM5/KCNQ3/KCNIP2/HRC/CALM3/CALM2/CALM1/PLA2G6/SCN4A/ANO6/SLC6A9/WNK4/PRKACA/SHANK2/SHISA6/NPSR1/KCNIP3/SCN5A/CLIC4/TRPM5/PLCG2/S100A1/CACNA1S/CLCN1/CLIC2/CNIH3/PTK2B/SHANK3/KCNQ4/DLG2/STIMATE/MAPK8IP2/JPH1/KCNA6/TMC2/KCNE1/CACNG4/GRIN1/FXYD2/STIM1/AKAP6/SELENON/CAPN1/FXYD6/YWHAE/CLCNKA/CLCNKB/THBS1/KCNJ16/CACNG3/NLGN2/APLNR/KCNJ12/FHL1/ALG10B/STK39/PRKCE/SLC43A2…	338
Plasma up	GO:0060538	skeletal muscle organ development	129/10335	165/16943	1.76392e-06	7.81232e-05	5.90335e-05	GPCPD1/CDON/MEF2D/RHOA/ASB2/MSTN/BCL9L/DISP1/CHRND/FOXL2/VAX1/TAZ/PHOX2B/HIVEP3/SELENON/HDAC9/FLNB/HEYL/MAFF/EGR2/EP300/RYR1/HLF/TCF21/CNTFR/SOX11/PPP3CA/SMO/IGSF8/MYH14/NIBAN2/NR2F2/SKI/BTG2/CAV1/WNT10B/RB1/EPHB1/TLL2/COL19A1/NOTCH1/GPX1/WNT3A/BIN3/NR1D2/SMYD1/ZNF689/NEURL1/KCNAB1/PAX5/NF1/DCN/CYP26B1/GPC1/VGLL2/MYLK2/DMRTA2/MYOD1/CFL2/LMOD3/CSRP3/HOXD9/SHOX2/GTF3C5/MYOCD/EGR1/ANKRD2/STRA6/SOX8/…	129
Plasma up	GO:0060348	bone development	156/10335	204/16943	1.80129e-06	7.82643e-05	5.91402e-05	STC1/CARM1/RARG/SLC9B2/IFT80/LEP/LRP6/MEF2D/RAB23/RHOA/LRP5/ANO6/FOXN3/COL1A1/THBS3/IFITM5/TBXT/WNT1/FGFR3/PHOSPHO1/PAX1/BGLAP/FOXC1/DCANP1/AKAP13/BPNT2/BMP2/NPR2/FBN1/ZNF385A/ASXL1/ALPL/TRPV4/SOX9/XYLT1/BMPR2/EP300/SRD5A1/RYR1/MCPH1/CLDN18/MED1/SKI/AMER1/ANXA6/MSX2/TTC9/NEUROG1/CHSY1/BGN/MEGF8/NAB2/TAL1/TULP3/GLI3/GREM1/RUNX2/HOXB4/RARA/NOTCH2/OSR2/MMP14/SH3PXD2B/PTGER4/IHH/IGF1/SRC/PLS3/TFAP2A/…	156
Plasma up	GO:0051650	establishment of vesicle localization	160/10335	210/16943	1.98008e-06	8.43116e-05	6.37098e-05	MAPK15/MLPH/SEC23IP/F8A1/F8A3/F8A2/SLC2A4/NDEL1/TANC2/AP3B1/CNIH3/SEC16B/TRAK1/SERPINA1/FYCO1/ARFGAP2/BICDL1/SYNJ1/CLASP1/TOR1A/KIF1B/RAB7A/GOSR2/MYO5A/RAB3A/HAP1/DNM1/RAB1B/WASL/HTT/PREB/KIF3B/KIF1A/AP1M2/NSF/SEPTIN5/FBXW11/BLOC1S2/MYO1A/NDE1/TRAPPC9/KIF5C/TGFA/MCFD2/CD59/SNAP23/DNM3/SEC22B/MYO7A/MYO15A/CNIH2/PSEN1/MYO19/KIF13A/MX2/BET1/SEC24A/TBC1D20/AP3M2/TRAPPC1/CUL3/STARD3/SYT11/PEF1/ACTN4/B…	160
Plasma up	GO:0030326	embryonic limb morphogenesis	102/10335	127/16943	2.25054e-06	9.4567e-05	7.14592e-05	FBXW4/RARG/MKS1/DLX6/LRP6/LRP5/LNPK/IFT122/GRHL2/ROR2/SP8/HOXC10/BPNT2/MAP3K20/ALDH1A2/GNA12/TP63/HDAC2/RPGRIP1L/MED1/TBX3/HAND2/SKI/HDAC1/MSX2/MEGF8/FGFR1/TULP3/NOTCH1/GLI3/GREM1/PTCH1/RUNX2/LRP4/PRRX1/GJA5/NOTCH2/OSR2/HOXC11/LEF1/CRABP2/IHH/BCL2L11/PSEN1/TFAP2A/CACNA1C/TBX2/CYP26B1/CPLANE1/LMBR1/SALL1/HOXD9/SHOX2/WNT7A/ALX4/OSR1/WDPCP/WNT9A/ALX3/TBX4/SHH/IFT140/CTNNB1/FBN2/NIPBL/WNT5A/RARB/FGF9…	102
Plasma up	GO:0035113	embryonic appendage morphogenesis	102/10335	127/16943	2.25054e-06	9.4567e-05	7.14592e-05	FBXW4/RARG/MKS1/DLX6/LRP6/LRP5/LNPK/IFT122/GRHL2/ROR2/SP8/HOXC10/BPNT2/MAP3K20/ALDH1A2/GNA12/TP63/HDAC2/RPGRIP1L/MED1/TBX3/HAND2/SKI/HDAC1/MSX2/MEGF8/FGFR1/TULP3/NOTCH1/GLI3/GREM1/PTCH1/RUNX2/LRP4/PRRX1/GJA5/NOTCH2/OSR2/HOXC11/LEF1/CRABP2/IHH/BCL2L11/PSEN1/TFAP2A/CACNA1C/TBX2/CYP26B1/CPLANE1/LMBR1/SALL1/HOXD9/SHOX2/WNT7A/ALX4/OSR1/WDPCP/WNT9A/ALX3/TBX4/SHH/IFT140/CTNNB1/FBN2/NIPBL/WNT5A/RARB/FGF9…	102
Plasma up	GO:0032412	regulation of ion transmembrane transporter activity	189/10335	253/16943	2.54624e-06	0.000104922	7.92837e-05	CRH/MINK1/NEDD4L/VAMP2/GSTM2/GRM5/KCNIP2/HRC/CALM3/CALM2/CALM1/PLA2G6/SLC6A9/WNK4/PRKACA/SHANK2/SHISA6/PLCG2/S100A1/CLIC2/CNIH3/PTK2B/SHANK3/DLG2/STIMATE/MAPK8IP2/JPH1/KCNE1/CACNG4/GRIN1/FXYD2/STIM1/AKAP6/SELENON/CAPN1/FXYD6/YWHAE/CACNG3/NLGN2/FHL1/ALG10B/STK39/PRKCE/MYO5A/CHP1/CNKSR3/DLG3/TRDN/CACNB3/HAP1/EHD3/NOS1AP/ADRA2A/STAC2/WNK1/FXYD7/RASGRF1/JPH4/NTSR1/JPH2/ARC/KLHL24/FXYD1/HTT/CACNB1/CAV…	189
Plasma up	GO:0050890	cognition	219/10335	298/16943	3.27543e-06	0.000129939	9.81878e-05	CRH/SYNGAP1/TNR/B2M/GRM5/RIC8A/PLCB1/PLA2G6/SLC11A2/NFATC4/GLP1R/NTRK2/THRA/BTBD9/HRH2/ITGA5/SHANK2/SLC2A4/CNTN2/SLC12A5/CEBPB/GIP/NCSTN/NGF/SHANK3/AFF2/TMOD2/MAPK8IP2/DCANP1/GRIN1/PPP1R1B/SYNPO/C1QL1/DGKI/EGFR/ZNF385A/SYNJ1/SLC17A7/SLC8A2/FAM107A/ASIC1/SLC8A3/EGR2/EP300/CUX2/RASGRF1/PAK6/JPH4/MECP2/NTSR1/NDRG4/ARC/MAPT/NEUROD2/NRXN2/MAP1A/HTT/BTG2/EIF4EBP2/RGS14/PRKCG/NEUROG1/PPP1R9B/TBR1/CNTNAP…	219
Plasma up	GO:0051216	cartilage development	150/10335	197/16943	4.36865e-06	0.000169106	0.000127785	STC1/CARM1/RARG/CNMD/IFT80/LEP/LRP6/MEF2D/SNAI2/FRZB/LNPK/PTH1R/EVC/THRA/COL1A1/CREB3L2/THBS3/ROR2/FGFR3/SMAD3/BPNT2/BMP2/CD44/WNT5B/HAND1/TRPV4/SOX9/MAPK3/SIX2/BMPR2/BMP8A/HOXA3/EDN1/HAND2/SMAD7/NFIB/WNT10B/ANXA6/MSX2/NKX3-2/HOXB3/WNT2B/CHSY1/BGN/SOX6/FGFR1/MAF/GLI3/GREM1/RUNX2/MDK/PRRX1/RARA/DLX2/OSR2/SNX19/IHH/HOXC4/BMP3/SRF/FGF2/WNT7B/TRPS1/BMP8B/SMPD3/POR/ADAMTS7/ACAN/MUSTN1/RUNX3/SHOX2/WNT7…	150
Plasma up	GO:1901653	cellular response to peptide	275/10335	383/16943	4.97138e-06	0.000186564	0.000140977	SOGA1/VAMP2/ATP2B1/SP1/APC/MAX/GRM5/LEP/JAK3/NOD2/SELENOS/GJB2/CRK/CPEB1/KLF1/GLP1R/ATP6V1G2/MSTN/XBP1/INSRR/PRKACA/NGFR/SLC2A4/NDEL1/ZBTB7B/HDAC5/MAP1B/WDTC1/WNT1/RAB15/PKLR/BGLAP/ATP1A3/AKR1B1/ATP6V0E2/IGF2/ADCY6/CYP11B2/RPS6KB1/ENPP1/FBN1/GRB10/PID1/LPIN2/PTPN1/ZFP36L1/SMARCC1/GNAI2/PKM/HDAC9/STAT3/INPP5K/ATP6V1E1/PTPRE/STAT5B/NFKB1/MYO5A/AKT2/NR4A3/ATP6V0A2/ARHGEF2/STAR/SRD5A1/ATP6V1B1/ADCY2/…	275
Plasma up	GO:0010959	regulation of metal ion transport	273/10335	380/16943	4.99491e-06	0.000186564	0.000140977	STC1/CRH/FLNA/NEDD4L/VAMP2/ATP2B1/GSTM2/B2M/CCR1/RHOA/KCNIP2/EGF/HRC/PDGFB/CALM3/CALM2/CALM1/PLA2G6/PML/ANO6/WNK4/PRKACA/NPSR1/KCNIP3/SCN5A/PER1/PLCG2/S100A1/CLIC2/PTK2B/STIMATE/NKAIN1/JPH1/TMC2/KCNE1/ATP1A1/GRIN1/FXYD2/STIM1/AKAP6/SELENON/EPPIN/GNAI2/FXYD6/YWHAE/MCHR1/INPP5K/APLNR/FHL1/ALG10B/STK39/PRKCE/MYO5A/EPB41/CHP1/CNKSR3/TRDN/CACNB3/HAP1/EHD3/NOS1AP/ADRA2A/PACSIN3/STAC2/WNK1/THY1/P2RX7/FX…	273
Plasma up	GO:0043523	regulation of neuron apoptotic process	158/10335	209/16943	5.13075e-06	0.000189422	0.000143136	STAMBP/SYNGAP1/CPEB4/TFAP2B/NONO/NMNAT1/BCL2L1/RHOA/RASA1/ANGPT1/TYRO3/ILK/PAK3/NFATC4/NTRK2/CASP2/ITSN1/CEBPB/GRM4/PTK2B/NGF/GFRAL/EN2/NRP1/BARHL1/ALKBH1/GRIN1/HYOU1/FAIM2/NRBP2/ATM/NR4A3/AGAP2/STAR/BACE1/CNTFR/AKT1S1/PDPK1/MECP2/ISL1/GSK3A/CCL3/BTG2/PRKCG/AXL/STXBP1/TERT/MDK/NTF3/AARS1/EPHA7/ARRB1/ERBB3/MYBL2/FOXO3/BCL2L11/ARRB2/PSEN1/TFAP2A/BDNF/LRP1/NF1/TGFB3/CHL1/G6PD/MAG/C5AR1/GCLC/DLX1/SIG…	158
Plasma up	GO:0090596	sensory organ morphogenesis	196/10335	265/16943	5.23333e-06	0.000192099	0.000145159	PRKRA/RARG/TFAP2B/CDON/DLX6/LRP6/ZIC1/FRZB/OLFM3/LRP5/IFT122/NTRK2/DVL1/OBSL1/ROR2/WNT1/KCNQ4/PAX2/SDK2/NTN1/FOXL2/SOX1/ARID1A/DCANP1/SIX3/OTX1/MFRP/NR2E3/HOXC13/NECTIN1/FBN1/VANGL2/RBP4/SDK1/FZD5/LCTL/STAT3/SOX9/FJX1/MAPK3/SIX2/NR4A3/PHACTR4/ATP6V1B1/TRIOBP/THRB/SOX11/THY1/HDAC2/RPGRIP1L/FOXE3/EDN1/SKI/HDAC1/NKX3-2/EPHB1/WNT2B/NEUROG1/DIO3/FGFR1/GLI3/ATP8A2/FRS2/PRRX1/USH1G/NOTCH2/WNT3A/OSR2/PRD…	196
Plasma up	GO:0035051	cardiocyte differentiation	108/10335	137/16943	6.02216e-06	0.000217308	0.000164208	CACYBP/KDM6B/OBSL1/MESP1/TBXT/ARID1A/AKAP13/BMP2/AKAP6/EGFR/CALR/SPRY1/MAPK3/FZD7/SGCD/TSC1/ALPK3/ISL1/EDN1/GSK3A/TBX3/HAND2/CCNB1/PDLIM5/TENM4/SLC9A1/SOX6/MYH11/PPARA/NOTCH1/GREM1/FRS2/RXRA/RARA/GATA4/WNT3A/EFNB2/NRG1/MYO18B/IFT20/HNRNPU/ARRB2/SLC8A1/IGF1/SRF/PAK1/TBX2/G6PD/LRRC10/MYLK3/MTOR/PDGFRB/CSRP3/MAML1/TGFBR3/MYOCD/TTN/MYH10/ADRA1A/ACTC1/CXADR/WT1/KAT2A/NEBL/MEF2A/RARB/GPER1/DKK1/PDCD4/P…	108
Plasma up	GO:1902903	regulation of supramolecular fiber organization	260/10335	361/16943	6.08769e-06	0.000218438	0.000165062	PFN1/FLNA/TPM1/APC/ARAP1/SSH1/RHOA/VASP/RASA1/PAK2/MID1/DYRK1A/PAK3/GSN/CGNL1/SH3BP1/MAP1B/ARPC5/MLST8/PDXP/WAS/INPP5J/CCL21/CAPZA2/RAC1/DMTN/LIMK1/PTK2B/CORO2B/SHANK3/SMAD3/ARPC4/TMOD2/NRP1/SPTBN2/TUBB4A/AKAP13/ADD1/CDC42EP4/MYADM/SYNPO/CCR7/COTL1/MAPRE3/TPX2/LATS1/NF2/PLEK/CLASP1/PLEKHH2/INPP5K/SWAP70/TRPV4/DCTN1/PRKCE/ARHGEF2/TRIOBP/SYNPO2L/IQGAP2/KANK4/TSC1/PXN/GRB2/CYFIP2/MECP2/PFN2/EDN1/WAS…	260
Plasma up	GO:0031032	actomyosin structure organization	146/10335	192/16943	6.63301e-06	0.000236676	0.000178843	PFN1/ITGB5/TPM1/ARAP1/RHOA/PAK2/FAM171A1/FRMD3/CGNL1/OBSL1/ZYX/WAS/RAC1/LIMK1/PTK2B/CORO2B/EPB41L4B/SMAD3/TMOD2/NRP1/AKAP13/CDC42BPA/EPB41L1/NF2/CLASP1/MYH9/INPP5K/TNNT2/EPB41/SYNPO2L/PDCD6IP/TSC1/PXN/MYH14/PFN2/EDN1/EPB41L5/TMOD4/CIT/ABL1/PPM1F/SLC9A1/MYH11/ARHGEF18/ARHGAP6/RHOC/LURAP1/TACSTD2/ARRB1/SH3PXD2B/PTGER4/TNFAIP1/SRC/EPB41L4A/SDC4/CCDC88A/SORBS3/SRF/PAK1/TGFB3/WASF2/ARHGAP28/SERPINF2/C…	146
Plasma up	GO:0002064	epithelial cell development	163/10335	217/16943	7.06302e-06	0.000249235	0.000188334	STC1/ATRX/YIPF6/CDSN/FLNA/RARG/MSN/CNMD/SHROOM3/PDGFB/PODXL/HRH2/XBP1/CDKN1A/CLIC4/GRHL2/PTPRS/MAGI2/AKR1B1/RAPGEF1/SIX3/TIGAR/ADD1/MYADM/NKX2-2/WNT5B/ASXL1/FLNB/ONECUT2/SOX9/TRIOBP/TP63/HEG1/SMO/PDPK1/CDK6/GSK3A/FOXA1/EPB41L5/ARHGEF26/NKX3-2/TMEM79/PPP1R16B/RDX/FGFR1/LRTOMT/NOTCH1/B4GALT1/FRS2/RARA/GPX1/SIPA1L3/AFDN/YAP1/RAB25/NOTCH2/PRDM1/PDE2A/RAPGEF2/IHH/ARID4B/MYO7A/SFN/SRC/NPHS2/PECAM1/CLOC…	163
Plasma up	GO:1901214	regulation of neuron death	229/10335	315/16943	7.33732e-06	0.000257492	0.000194573	STAMBP/SYNGAP1/CPEB4/TFAP2B/NONO/NMNAT1/SSH1/BCL2L1/RHOA/RASA1/ANGPT1/TYRO3/ILK/PAK3/NFATC4/NTRK2/CASP2/ITSN1/CSF1/CEBPB/CAPN2/WNT1/GRM4/PTK2B/NGF/GFRAL/EN2/KIR3DL2/NRP1/TIGAR/BARHL1/ALKBH1/GRIN1/HYOU1/FAIM2/NRBP2/STAT3/ATM/FZD1/NR4A3/CHP1/CD34/AGAP2/STAR/BACE1/CNTFR/TSC1/AKT1S1/PDPK1/MECP2/ISL1/GSK3A/MAPT/CCL3/BTG2/ABL1/EPHB1/PRKCG/AXL/SLC7A11/CREB1/STXBP1/PPARA/TERT/MDK/NTF3/WNT3A/AP2B1/SARM1/E…	229
Plasma up	GO:0030323	respiratory tube development	138/10335	181/16943	9.22555e-06	0.000311765	0.000235584	CRH/CCDC40/THRA/GRHL2/AP3B1/STK40/SMAD2/ACVR2B/SRSF6/LHX3/VANGL2/RBP4/EGFR/ASXL1/SPRY1/ALDH1A2/SOX9/MAPK3/RAB3A/BMPR2/EP300/HS6ST1/THRB/TCF21/SOX11/HEG1/RCN3/JMJD6/FOXA1/IGFBP5/NFIB/WNT2B/FLT4/NOS3/CEBPA/EPAS1/FGFR1/SLC7A11/TULP3/CREB1/NOTCH1/GLI3/DLG5/ITGA3/YAP1/MMP14/FSTL3/AGR2/NKX2-8/PDPN/SRF/FGF2/WNT7B/TAB1/TGFB3/SMPD3/SIM2/FGF7/PDGFRB/LAMA5/CELSR1/FBXW7/FOXF1/CCBE1/SPDEF/LIPA/CRISPLD2/MAP2K1…	138
Plasma up	GO:0042176	regulation of protein catabolic process	279/10335	391/16943	9.55157e-06	0.000319403	0.000241356	AZIN1/FLNA/NEDD4L/MSN/APC/UBQLN4/PSMF1/FAM122A/CDC20B/EGF/DESI1/F8A1/F8A3/F8A2/PML/RGP1/PRKACA/ODC1/PSME3/DVL1/NDUFA13/MDM4/SUFU/WNT1/CBFA2T3/PTK2B/SMAD3/N4BP1/TNFSF12/SF3B3/RNF185/CHMP6/EGFR/FURIN/SMARCC1/LATS1/SNX1/SOX9/RAB7A/BTRC/FBXW8/AGAP2/DERL3/GNA12/SMURF1/OPHN1/ADRA2A/TIMP3/PACSIN3/RCHY1/CSNK1E/TRIM67/GSK3A/SNRNP70/MAP1A/AREL1/AMER1/RNF40/SMAD7/ATP5IF1/CAV1/WNT10B/RHBDF1/GGA3/ALAD/PRKCG/O…	279
Plasma up	GO:0043543	protein acylation	182/10335	246/16943	1.08817e-05	0.000358254	0.000270713	PHF20L1/SNAI2/PPM1B/SUPT3H/OGDH/ZDHHC6/CRTC2/BEND3/APBB1/GLYR1/ZDHHC5/GTF3C4/DPF1/PER1/LDB1/TADA1/SDR16C5/WDR5/POLE3/ZDHHC9/SPI1/FOXP3/DPF3/NCOA3/NAA40/WBP2/TADA3/JADE2/DLST/TAF5L/MSL1/MAPK3/BRPF3/EP300/TERF2IP/KAT6A/HDAC2/ZDHHC4/MECP2/ISL1/GLUL/NAA11/MAPT/PORCN/CLIP3/MSL3/KANSL1/OGT/ZDHHC22/USP22/ZDHHC15/PRKAA2/ZDHHC18/JADE3/SIN3A/CAMK1/NAT9/GOLGA7B/KAT7/GATA2/ARRB1/KMT2A/LEF1/NOS1/SOX4/GOLGA7/H…	182
Plasma up	GO:0017157	regulation of exocytosis	165/10335	221/16943	1.14486e-05	0.000371997	0.000281099	VAMP2/GIT1/RIMS3/P2RY4/CALM3/SYP/PLA2G6/RIMS4/CPLX2/DVL1/CDK5R2/RAB15/C12orf4/GAB2/VAMP1/LGI3/CPLX3/SYT7/DGKI/AP1G1/SEPTIN2/GNAI2/SCAMP5/CLASP1/RAB7A/PREPL/SYT15/RAB3A/DOC2A/HAP1/PDCD6IP/BACE1/ADRA2A/UNC13B/RAB2B/PDPK1/PFN2/FGA/VAMP8/TRIM9/SEPTIN4/PRKCG/NCS1/NSF/LGALS9/RAB8A/SEPTIN5/APBA1/CHRNA4/GRIN3A/SYT13/STXBP1/NOTCH1/SYT12/ADGRE2/ADCY1/RAB10/GIPC1/CACNA1I/GATA2/RPH3AL/CPLX1/RAC2/CD177/SYT6/C…	165
Plasma up	GO:0050678	regulation of epithelial cell proliferation	244/10335	339/16943	1.25377e-05	0.000398398	0.000301048	PTPRK/SP1/B2M/CNMD/IFT80/LEP/DLX6/NOD2/AGGF1/SNAI2/PDGFB/IFT122/XBP1/NGFR/ZFP36/FUT1/SCN5A/PPARD/PAX2/SMAD3/NRP1/TNFSF12/PEX2/IGF2/SRSF6/NRARP/BMP2/ANG/EGFR/ZFP36L1/THBS1/STAT3/APLNR/KDM5B/ALDH1A2/SOX9/LIMS2/EGR3/NR4A3/ITGB3/FZD7/BMPR2/COL4A3/LAMC1/TP63/SOX11/NLRC3/SMO/VASH1/PDPK1/CDK6/FOXE3/ISL1/NR2F2/NKX3-1/MCC/GLUL/KRT4/MED1/APLN/ATP5IF1/ZNF703/NFIB/CAV1/WNT10B/VEGFB/RB1/IQGAP3/FLT4/PPP1R16B/F…	244
Plasma up	GO:0030336	negative regulation of cell migration	195/10335	266/16943	1.44273e-05	0.00044843	0.000338854	PTPRK/STC1/TPM1/SP100/MAPK15/RHOA/PLCB1/NEXMIF/ILK/ADAMTS9/SRGAP3/STK24/HDAC5/CLIC4/DPP4/IDH2/ARHGAP4/CCL21/MAGI2/PPARD/CD74/SRGAP2/SRGAP2C/SRGAP2B/PADI2/CLDN19/TP53INP1/CALR/NF2/CLASP1/THBS1/TBXA2R/STAT3/RHOB/KRT16/ABHD2/VASH1/THY1/JUP/MECP2/PFN2/DPYSL3/NR2F2/NDRG4/MCC/WASL/SMAD7/IGFBP5/DNAJA4/LDLRAD4/RRAS/CCL25/NOTCH1/GREM1/ERBB4/TACSTD2/DLG5/AFDN/CARD10/HOXA7/CORO1C/ANGPT4/NRG1/CXCL12/CYGB/ADG…	195
Plasma up	GO:0014812	muscle cell migration	68/10335	82/16943	1.44632e-05	0.00044843	0.000338854	TPM1/SSH1/PDGFB/CRK/ILK/PLEKHO1/MSTN/ARPC5/PPARD/NRP1/NR4A3/ITGB3/ITGA2/SMO/NDRG4/IGFBP5/TERT/MDK/PLXNA1/BIN3/SERPINE1/PDGFD/FOXO4/IGF1/SRC/ACE/LRP1/PAK1/CORO1B/CCL5/PDGFRB/AAMP/PLAT/SEMA6D/MYOCD/MDM2/BCL2/ADIPOQ/FGF9/MEF2C/HAS2/PRKG1/SIX4/PPARGC1A/IQGAP1/ROCK1/ANXA1/HDAC4/POSTN/TRIB1/IGFBP3/AKIRIN1/LPAR1/MIR21/PLAU/PARVA/SIX1/DOCK7/P2RY6/NET1/MEGF10/DOCK5/AIF1/AGT/ATP7A/BMPR1A/ADAMTS1/CCN4	68
Plasma up	GO:0042063	gliogenesis	215/10335	296/16943	1.51891e-05	0.000466408	0.000352439	ETV5/POU3F1/RHOA/TSPAN2/ADAM22/ILK/NTRK2/GCM1/GSN/CNTN2/CSF1/ADGRG6/IDH2/NCSTN/ROR2/CDK5R2/PTK2B/PAX2/ZNF488/NDRG1/PRX/SH3TC2/SRGAP2/SRGAP2C/BMP2/NKX2-2/CSF1R/PHOX2B/EGFR/NF2/STAT3/DAAM2/HDAC10/SOX9/MAPK3/AKT2/SLC8A3/ZMIZ1/TPPP/EGR2/GPR37L1/SOX13/SOX11/SMO/HDAC2/POU3F2/CNP/CDK6/SOX10/OLIG2/MAPT/CCL3/SKI/HDAC1/NFIB/ABL1/BACE2/EZH2/TENM4/SOX6/OPALIN/NAB2/TAL1/CREB1/SLC45A3/ZNF365/NOTCH1/GLI3/TERT/M…	215
Plasma up	GO:0051963	regulation of synapse assembly	85/10335	106/16943	1.75304e-05	0.000528144	0.00039909	SLITRK1/NTRK2/ADGRL1/PTPRS/LHFPL4/SLITRK2/NTN1/LRFN1/SLITRK5/GRIN1/NECTIN1/CLSTN3/FLRT2/CBLN1/NLGN2/FZD1/MDGA1/CUX2/SEMA4A/PDLIM5/EPHB1/LRTM2/EFNA5/GPC4/DLG5/WNT3A/GAP43/EPHA7/CHRNB2/COLQ/EPHB2/BDNF/NLGN3/SYNDIG1/ADGRB2/NTRK3/FLRT3/EEF2K/LRRC4B/WNT7A/EPHB3/SETD5/ADGRL3/NTRK1/CLSTN2/LINGO2/AMIGO2/SNCA/PTK2/NLGN1/PPP1R9A/WNT5A/IL1RAP/LRRN3/TPBG/CLSTN1/SLITRK3/ROBO2/DKK1/ADNP/NRXN1/GRID2/MEF2C/SIX4/…	85
Plasma up	GO:0036465	synaptic vesicle recycling	62/10335	74/16943	1.80134e-05	0.000535125	0.000404365	VAMP2/CALM3/SYP/BTBD9/ITSN1/SLC2A4/PLD2/AP3B1/DGKQ/AMPH/PACSIN1/SYT7/SYNJ1/SLC17A7/NLGN2/TOR1A/CANX/RAB3A/SH3GL1/PLAA/OPHN1/DNM1/DENND1A/SH3GL2/STON1/WNT3A/DNM3/SNCG/NLGN3/PIP5K1C/MX2/SYT11/SNCB/WNT7A/VAMP4/RAB5A/SYNJ2/ACTB/STX1B/SNCA/NLGN4X/PICALM/NLGN1/DNM1L/SYT2/SYT1/NLGN4Y/SNAP91/PPP3CB/ROCK1/RAB27B/CDK5/KIAA1109/ACTG1/FCHO2/FGF14/STX1A/BTBD8/LRRK2/DNAJC6/GRIPAP1/GAK	62
Plasma up	GO:0070838	divalent metal ion transport	323/10335	460/16943	1.83375e-05	0.000542229	0.000409733	STC1/CRH/CCR5/ATP2B1/GSTM2/CCR1/CACHD1/RHOA/EGF/ITPR2/HRC/PDGFB/CALM3/CALM2/CALM1/PLA2G6/PML/SLC11A2/ANO6/ATP2B2/PRKACA/NPSR1/ATP2A3/ATP2B3/SLC3A2/TRPM5/PLCG2/S100A1/CACNA1S/CCL21/GRIN2D/CLIC2/PTK2B/STIMATE/JPH1/SLC41A1/TMC2/CACNG4/GRIN1/STIM1/CCR7/AKAP6/SELENON/BSPRY/EPPIN/GNAI2/NIPAL3/YWHAE/MCHR1/CACNG3/INPP5K/APLNR/SLC8A2/TRPV4/SLC39A3/SLC24A4/ASIC1/PRKCE/MYO5A/SLC8A3/EPB41/TRDN/RYR1/CACNB3/HA…	323
Plasma up	GO:0061458	reproductive system development	311/10335	442/16943	2.00222e-05	0.000589316	0.000445315	STC1/ATRX/FLNA/RARG/LEP/LRP6/BCL2L1/FZD4/PDGFB/RSPO3/GJB2/TYRO3/VGF/CASP2/GCM1/ARID5B/TCF23/GRHL2/ADAM19/CEBPB/CRIP1/COL9A3/STK4/MAMLD1/ROR2/PPARD/TAF4/PATZ1/FOXL2/FOXC1/ARID1A/DCANP1/IGF2/CCNF/ALKBH1/LHX3/ANG/RBP4/EGFR/FZD5/ZFP36L1/SMARCC1/HAND1/ATM/SF1/KDM5B/STAT5B/SOX9/MAPK3/FBXW8/BMPR2/STAR/SRD5A1/HS6ST1/TCF21/TP63/REN/VASH1/DLX3/E2F7/GRB2/NR2F2/NKX3-1/FOXA1/MED1/UTF1/TBX3/ASB1/BCL2L2/WNT2B/A…	311
Plasma up	GO:0043583	ear development	164/10335	221/16943	2.1885e-05	0.000638262	0.000482301	PRKRA/MKS1/DLX6/ZIC1/FRZB/GJB2/DVL1/PVALB/ROR2/WNT1/KCNQ4/PAX2/NTN1/DCANP1/OTX1/C1QTNF5/BMP2/LHX3/VANGL2/PHOX2B/MYCL/SOX9/MAPK3/SIX2/NR4A3/ATP6V1B1/TRIOBP/RPGRIP1L/EDN1/NKX3-2/NEUROG1/CEBPA/FGFR1/LRTOMT/MAF/NOTCH1/GLI3/ATP8A2/MPV17/PRRX1/USH1G/WNT3A/OSR2/GATA2/MCOLN3/IFT20/HOXA1/BCL2L11/MYO7A/TSHZ1/CXCL14/EPHB2/MYO15A/SDC4/TFAP2A/BDNF/TGFB3/MYO3A/TTC39C/NTRK3/JAG2/PDGFRB/CELSR1/BCR/GABRB2/ESRRB/S…	164
Plasma up	GO:0099601	regulation of neurotransmitter receptor activity	64/10335	77/16943	2.23218e-05	0.000648042	0.000489691	CRH/MINK1/NPTXR/SLC6A9/SHANK2/SHISA6/LYNX1/CNIH3/DLGAP4/PTK2B/SHANK3/DLG2/MAPK8IP2/CACNG4/GRIN1/CAPN1/DLGAP3/CACNG3/NLGN2/PATE1/DLGAP1/DLG3/RASGRF1/DLGAP2/ARC/KLHL24/NPTX1/CACNG7/LYPD6B/GRIA4/EPHB2/SRC/CNIH2/NLGN3/DLG1/PSCA/FNTA/SHISA7/CCR2/LYPD6/DAPK1/GRIA3/NLGN1/CCL2/OPRM1/PATE4/LRRC7/CRHBP/MEF2C/HOMER1/GRIN2A/PPARGC1A/AKAP9/NETO1/CDK5/GRIN2B/CACNG2/GSG1L/CACNG8/APP/NETO2/BEGAIN/SHISA9/SHISA8	64
Plasma up	GO:0030324	lung development	134/10335	177/16943	2.30952e-05	0.000667462	0.000504366	CRH/CCDC40/THRA/GRHL2/AP3B1/STK40/SMAD2/ACVR2B/SRSF6/LHX3/VANGL2/RBP4/EGFR/ASXL1/SPRY1/ALDH1A2/SOX9/MAPK3/RAB3A/BMPR2/EP300/HS6ST1/THRB/TCF21/SOX11/HEG1/RCN3/JMJD6/FOXA1/IGFBP5/NFIB/WNT2B/FLT4/NOS3/CEBPA/EPAS1/FGFR1/SLC7A11/CREB1/NOTCH1/GLI3/DLG5/ITGA3/YAP1/MMP14/FSTL3/AGR2/NKX2-8/PDPN/SRF/FGF2/WNT7B/TAB1/TGFB3/SMPD3/SIM2/FGF7/PDGFRB/LAMA5/CELSR1/FBXW7/FOXF1/CCBE1/SPDEF/LIPA/CRISPLD2/MAP2K1/TNS3/…	134
Plasma up	GO:0008593	regulation of Notch signaling pathway	84/10335	105/16943	2.32421e-05	0.000668681	0.000505286	CNTN6/NOD2/EGF/MESP1/WNT1/SLC35C2/TSPAN15/SREBF2/NRARP/TSPEAR/NOTCH3/EGFR/CHAC1/STAT3/ZBTB7A/AAK1/ZMIZ1/EP300/TP63/NIBAN2/MAML3/NOS3/BCL6/NOTCH1/NOTCH2NLA/YAP1/DLX2/GATA5/MMP14/HIF1AN/GATA2/ARRB1/SRC/NEURL1/ROBO1/DLK1/SLC35C1/WWP2/GDPD5/DTX1/CBFA2T2/DLX1/BEND6/JAG2/FBXW7/TSPAN14/LLGL1/MAML1/EGFL7/TSPAN5/EPN2/ADAM10/NOTCH4/IL6ST/YTHDF2/MAML2/ENHO/ROBO2/PDCD10/CREBBP/KIT/JAG1/BMP7/HEY1/TGFB2/RBPJ/A…	84
Plasma up	GO:0021545	cranial nerve development	44/10335	50/16943	2.44687e-05	0.000700815	0.000529569	PHOX2A/PAX2/NRP1/DCANP1/PLXNA4/NKX2-2/PHOX2B/EGR2/HOXA3/NAV2/SLC1A3/ISL1/HOXB3/EPHB1/NEUROG1/ATOH7/GLI3/ERBB3/HOXA1/HOXB2/CHRNB2/EPHB2/TFAP2A/NRP2/SALL1/ADARB1/TBX1/NTRK1/TCIRG1/CTNNB1/SEMA3A/SIX4/KCNA2/LPAR1/MAFB/SIX1/CHD7/SLC25A46/SEMA3F/TIFAB/HES1/ATP8B1/HOXD3/PLXNA3	44
Plasma up	GO:0043542	endothelial cell migration	159/10335	214/16943	2.59172e-05	0.000735702	0.000555931	STC1/SP100/SP1/RHOA/ANGPT1/PDGFB/BCAS3/ADAMTS9/SH3BP1/FUT1/HDAC5/DPP4/ATP5F1B/GPI/PTK2B/NRP1/TNFSF12/EPHB4/CALR/MAP3K3/ZC3H12A/HDAC9/THBS1/TBXA2R/MYH9/EGR3/ITGB3/RHOB/BMPR2/AMOTL1/SEMA4A/PXN/VASH1/PDPK1/JUP/MECP2/LPXN/EDN1/NR2F2/GLUL/PIK3R3/AMOT/TDGF1/ETS1/ABL1/FLT4/NOS3/DNAJA4/RRAS/PLXND1/SASH1/FGFR1/NOTCH1/GREM1/ATOH8/EMC10/JCAD/GPX1/CARD10/GIPC1/ANGPT4/EFNB2/PLCG1/GATA2/TMSB4X/ZNF580/MIA3/RIN2…	159
Plasma up	GO:0001508	action potential	102/10335	131/16943	2.86655e-05	0.000803013	0.000606794	FLNA/NEDD4L/KCNIP2/SCN4A/NTRK2/SCN5A/CLCN1/SLC4A3/KCNE1/ATP1A1/AKAP6/CLDN19/YWHAE/SLC8A2/GJC1/GNA15/CACNB3/NOS1AP/MYH14/JUP/NTSR1/CAV1/SCN2B/SLC9A1/GPD1L/SCN4B/SCN1A/CHRNA4/RYR2/USP53/SCN3B/GJA5/GPR35/CACNA1I/KCNAB2/GNAQ/CNTNAP1/KCNA5/SRI/CHRNB2/SLC8A1/SNTA1/CACNA1C/PTPN3/YWHAH/NTRK3/KCNJ5/ANK3/DLG1/SCN7A/HCN4/FGF12/ADRA1A/KCNA1/CXADR/CAMK2D/SCN3A/KCNMB4/SUMO1/DRD1/KCNJ2/DMD/GPER1/CNR1/FMR1/CACNB…	102
Plasma up	GO:0006814	sodium ion transport	175/10335	238/16943	2.91785e-05	0.000809603	0.000611774	NEDD4L/SLC9B2/ASIC4/SLC17A6/SLC5A7/SLC20A2/SCN4A/KLHL3/ANO6/SLC6A9/WNK4/SCN5A/SLC38A7/SLC3A2/TRPM5/PER1/SLC38A6/SLC5A6/SLC6A5/SLC13A3/ATP1A3/NKAIN1/SLC22A5/SLC41A1/ATP1A1/FXYD2/SLC6A8/FXYD6/SLC17A7/SLC8A2/SLC23A2/STK39/SLC24A4/ASIC1/PRKCE/SLC4A4/SLC8A3/SLC6A17/SLC4A10/CHP1/CNKSR3/SLC9A8/ATP6V1B1/SLC17A4/SLC34A2/WNK1/P2RX7/FXYD7/HCN3/SLC6A7/KLHL24/FXYD1/COMMD9/SCN2B/NOS3/SLC9A1/GPD1L/SCN4B/SLC5A12…	175
Plasma up	GO:0001952	regulation of cell-matrix adhesion	95/10335	121/16943	2.92811e-05	0.000809603	0.000611774	MINK1/RHOA/RASA1/NEXMIF/ILK/BCAS3/FUT1/CSF1/LDB1/CCL21/RAC1/DMTN/PTK2B/SMAD3/NRP1/SEMA3E/CCR7/NF2/CLASP1/THBS1/ACER2/ONECUT2/MAP4K4/FAM107A/TSC1/THY1/JUP/CDK6/EPB41L5/FERMT1/ABL1/PPM1F/CD3E/SLC9A1/DAPK3/RRAS/EFNA5/BCL6/ARHGAP6/CCL25/EPHA3/GREM1/PEAK1/HOXA7/CORO1C/MMP14/SERPINE1/CEACAM6/RIN2/SRC/SDC4/LRP1/NF1/PTEN/EMP2/VCL/RHOD/CX3CL1/EPHA1/PTPRJ/WDPCP/CLASP2/ONECUT1/PTK2/BCL2/CASK/LIMCH1/PHLDB2/T…	95
Plasma up	GO:1990778	protein localization to cell periphery	241/10335	337/16943	2.95179e-05	0.000812632	0.000614062	FLNA/VAMP2/IFT80/LRP6/BCL2L1/TNIK/STX3/AP2M1/PACS1/SYS1/ADAM22/SHISA6/ZDHHC5/TMEM150A/KCNIP3/NUBP1/PDZD11/TSPAN32/ARHGEF16/LYPD1/DLG2/RAB15/PACSIN1/TSPAN15/CACNG4/MYADM/GRIN1/PID1/EXOC5/EGFR/LDLRAP1/ARL3/CACNG3/INPP5K/NFASC/KIF1B/FLOT2/IQSEC2/PRKCE/PREPL/MYO5A/AKT2/EPB41/RAB3A/LZTFL1/CNPY4/CACNB3/EHD3/SQSTM1/SMURF1/STAC2/PDPK1/JUP/GGA2/PALM/CLIP3/BBS1/CAV1/VAMP8/TUB/PPIL2/GGA3/NUMA1/EHD4/SPTBN1/N…	241
Plasma up	GO:0048485	sympathetic nervous system development	21/10335	21/16943	3.07807e-05	0.000843761	0.000637585	TFAP2B/PHOX2A/NRP1/PLXNA4/PHOX2B/GFRA3/TP63/SOX11/HAND2/SOX4/NF1/NRP2/INSM1/GDNF/NTRK1/CTNNB1/FZD3/SEMA3A/ASCL1/GATA3/SEMA3F	21
Plasma up	GO:0016236	macroautophagy	221/10335	307/16943	3.11073e-05	0.000845458	0.000638867	TBC1D5/UFM1/UBQLN4/UBXN2B/TOMM70/RAB23/RRAGC/SPTLC2/ATG9A/KLHL3/TOMM22/ATP6V1G2/RNF5/PRKACA/MAP1LC3A/MLST8/UVRAG/ATP6V0E2/TIGAR/FYCO1/CHMP6/LRSAM1/NRBP2/CAPN1/TP53INP1/VPS41/TRAPPC8/PIK3C2B/EPG5/ATP6V1E1/TRIM13/HDAC10/RAB7A/ILRUN/LARP1/MAPK3/ATP6V0A2/PIP4K2B/SESN2/STX17/SH3GLB1/VPS37C/ATP6V1B1/SMG1/SQSTM1/SMURF1/PLAA/STX12/TSC1/ATG16L1/RAB1B/VPS13D/HTT/TP53INP2/GABARAPL1/VAMP8/RAB43/PRKAG1/ATP6V0…	221
Plasma up	GO:0051148	negative regulation of muscle cell differentiation	49/10335	57/16943	3.43235e-05	0.000924996	0.00069897	PDGFB/MED28/XBP1/TCF23/HDAC5/NFATC2/RBPMS2/BMP2/FZD7/MECP2/GSK3A/EZH2/SOX6/PPARA/NOTCH1/FRS2/NFATC1/FOXO4/BDNF/PAK1/G6PD/PLPP7/MYOCD/ANKRD2/EREG/BHLHE41/DNMT1/SHH/FGF9/ANKRD17/DKK1/PDCD4/ID2/MSX1/YY1/SMAD4/RGS4/HDAC4/YBX1/PTBP1/NKX2-5/MIR21/PI16/NFATC3/DLL1/TMEM119/CAV3/HEY2/PRDM6	49
Plasma up	GO:0007160	cell-matrix adhesion	165/10335	224/16943	4.14103e-05	0.00109292	0.000825863	PTPRK/ITGB5/FBLN5/MINK1/RHOA/RASA1/NEXMIF/ILK/SIGLEC1/BCAS3/ADAMTS9/FUT1/CSF1/THBS3/ZYX/LDB1/CCL21/RAC1/DMTN/PTK2B/CORO2B/SMAD3/COL5A3/NRP1/SEMA3E/ARHGEF7/CD44/CCR7/BCAM/NF2/CLASP1/THBS1/ACER2/ONECUT2/MAP4K4/FAM107A/MADCAM1/ITGB3/CD34/TSC1/ITGA2/LYPD5/THY1/PDPK1/JUP/CDK6/EPB41L5/NID1/ITGAL/FERMT1/FGA/ABL1/TIMM10B/PPM1F/CD3E/SLC9A1/DAPK3/RRAS/EFNA5/BCL6/ITGA11/ARHGAP6/CCL25/SNED1/EPHA3/ITGA7/GREM1…	165
Plasma up	GO:0070507	regulation of microtubule cytoskeleton organization	142/10335	190/16943	4.18034e-05	0.00109876	0.000830274	CYLD/APC/UBXN2B/MAPK15/RHOA/MID1/SKA1/RNF4/DYRK1A/MARK2/RANBP1/DIXDC1/NUBP1/MAP1B/INPP5J/RAC1/TUBB4A/CCNF/MAPRE3/PKHD1/TPX2/CLASP1/GAS2L1/CHORDC1/TRPV4/FAM107A/DCTN1/PHLDB1/TPPP/ARHGEF2/MAP6/MCPH1/PDCD6IP/MECP2/MAPT/MAP1A/CLIP3/RBM14/MARK4/ABL1/NUMA1/PRKAA2/EFNA5/EPHA3/BICD1/FKBP4/WNT3A/NUP62/HNRNPU/RCC1/CLTC/PARP3/PLK1/PAK1/GBA2/CEP85/ARL2/TRIM54/MAPRE2/BICD2/CKAP5/CDK2AP2/RAB6C/CLIP1/CDH5/STMN1…	142
Plasma up	GO:1905475	regulation of protein localization to membrane	144/10335	193/16943	4.28102e-05	0.00112061	0.000846785	SSH1/BID/BCL2L1/STX3/AP2M1/GSN/SHISA6/ZDHHC5/ARHGEF16/LYPD1/DMTN/KCNE1/PID1/EGFR/LDLRAP1/YWHAE/INPP5K/IQSEC2/PRKCE/AKT2/CHP1/LZTFL1/CNPY4/CACNB3/SQSTM1/TP63/MIEF1/STAC2/YWHAB/PDPK1/CLIP3/VAMP8/SPTBN1/PPP1R9B/GPC4/SLC7A11/EPHA3/LRRC15/MESD/LRP4/ITGA3/WNT3A/AP2B1/MMP14/AGR2/CLTC/SFN/ATP2B4/EPHB2/YWHAQ/NECAB2/LRP1/ZDHHC2/TMBIM1/PAK1/CRKL/RHOG/E2F1/KCNJ11/YWHAH/GPC1/SLC5A3/SORBS1/MRAP/PPP3R1/CRIPT/RA…	144
Plasma up	GO:0031098	stress-activated protein kinase signaling cascade	209/10335	290/16943	4.49483e-05	0.00116493	0.000880273	CYLD/MINK1/LEP/DVL3/HACD3/FZD4/NOD2/MAP2K7/RHOA/TNIK/PAK2/MID1/PLCB1/PAK3/ZFP36/FOXM1/MAP3K9/BIRC7/SH2D3C/PER1/CCL21/STK4/ROR2/MUL1/PTK2B/GFRAL/AKR1B1/RAPGEF1/MAPK8IP2/BMP2/MAP3K20/VANGL2/CCR7/EGFR/TIRAP/FZD5/FKTN/PTPN1/ZFP36L1/MAP3K3/EDA2R/ZC3H12A/MAP4K4/TRPV4/MTURN/UBA52/NFKB1/BTRC/MAPK3/UBE2V1/FZD7/IGF1R/IRAK2/IGBP1/PAK6/EDN1/TNFRSF19/HAND2/INAVA/EPHB1/FLT4/LGALS9/SASH1/PHLPP1/FBXW11/ULK4/EMC1…	209
Plasma up	GO:0031330	negative regulation of cellular catabolic process	189/10335	260/16943	4.50409e-05	0.00116493	0.000880273	RBM46/TARDBP/NMNAT1/LEP/UBQLN4/TENT2/PSMF1/HNRNPD/TENT5D/IL10RA/F8A1/F8A3/F8A2/PML/DAP/RGP1/RNF5/ZFP36/SUFU/WNT1/N4BP1/TIGAR/IGF2BP1/NRBP2/TIRAP/FURIN/SMARCC1/BMF/STAT3/LARP1/DERL3/MTMR9/SMG1/OPHN1/TIMP3/TSC1/GSK3A/PKP1/SNRNP70/MAP1A/ELAVL1/HNRNPA0/ALAD/DAZL/PRKCG/OGT/UBAC2/CSNK2A1/FOXK1/THRAP3/TAB3/GATA4/ANGEL2/GIPC1/MGAT3/SLC11A1/TBC1D14/NAMPT/SEC22B/HNRNPU/DAZ4/DAZ2/TENT4A/TRDMT1/ACACB/CSNK2A2…	189
Plasma up	GO:0099175	regulation of postsynapse organization	84/10335	106/16943	4.50504e-05	0.00116493	0.000880273	SSH1/PAK3/LZTS3/SHISA6/TANC2/PTPRS/SHANK3/LRFN1/CBLN1/SRCIN1/CUX2/ARC/KIF1A/PDLIM5/ZDHHC15/SLC7A11/MESD/LRP4/GAP43/DNM3/EPHA7/BAIAP2/DBN1/KALRN/NLGN3/ZDHHC2/CRKL/NGEF/DBNL/NTRK3/NRP2/PTEN/CRIPT/EEF2K/DGKB/LRRC4B/WNT7A/ADAM10/SHISA7/CAPRIN2/NLGN1/DNM1L/PPP1R9A/WNT5A/IL1RAP/SRGN/FYN/CHMP2B/NRXN1/GRID2/EGLN1/HOMER1/PAFAH1B1/ZMYND8/CDK5R1/LRP8/ABHD17B/LILRB2/EFNA1/PTPRD/ABHD17C/TIAM1/ARMCX5-GPRASP2/C…	84
Plasma up	GO:0016311	dephosphorylation	337/10335	485/16943	4.88527e-05	0.0012531	0.000946902	PTPN4/PTPRK/PTPMT1/PPP1R11/CTTNBP2NL/SSH1/ALPP/NT5M/TIPRL/CYCS/ARPP19/FAM122A/CAMTA1/PPM1B/CALM3/CALM2/CALM1/RBM26/PTPRB/CILP2/THTPA/SMG6/B3GAT3/NT5DC2/PDXP/PPP1R7/INPP5J/PTPRS/MAGI2/DUSP8/PHOSPHO1/ELFN2/DLG2/SMAD3/TIGAR/BPNT2/PPM1H/LHPP/MTMR12/ATP1A1/PPP1R1B/BMP2/CTDSP1/LPIN2/PTPN1/GNAI2/SYNJ1/YWHAE/PHACTR2/ALPL/PLEK/PALD1/INPP5K/SWAP70/PTPRE/PLPPR2/BTRC/RPRD1B/PPM1G/CHP1/DLG3/PHACTR4/APTX/MTMR9…	337
Plasma up	GO:0060562	epithelial tube morphogenesis	234/10335	328/16943	4.96133e-05	0.00126273	0.000954178	PFN1/RARG/ETV5/MKS1/LRP6/DVL3/CCDC40/RHOA/VASP/EGF/SHROOM3/LRP5/KLHL3/PML/PODXL/ILK/NFATC4/IFT122/WNK4/PRKACA/CSF1/CLIC4/GRHL2/DVL1/SUFU/MESP1/STK4/TBXT/WNT1/PAX2/SMAD3/NTN1/NRP1/ARID1A/GNA13/SEMA3E/NRARP/TEAD2/BMP2/VANGL2/CSF1R/HAND1/KDM5B/CCDC103/FZD1/SPRY1/SOX9/LUZP1/BTRC/SIX2/LMO4/RHOB/PHACTR4/HNF1B/TCF21/SOX11/TSC1/SMO/EDN1/NDRG4/NKX3-1/TBX6/FOXA1/MED1/TBX3/HAND2/SKI/MSX2/MTHFR/ABL1/WNT2B/ME…	234
Plasma up	GO:1902115	regulation of organelle assembly	143/10335	192/16943	5.28641e-05	0.00132398	0.00100046	CYLD/G3BP1/MSN/MAPK15/RHOA/RNF4/CNTROB/G3BP2/RNF5/GSN/ATXN2L/PTPRS/LRFN1/AKAP13/LRSAM1/LCP1/CBLN1/PIP4K2B/ARHGEF2/SH3GLB1/HAP1/PDCD6IP/MAP4/RAB1B/EDN1/HTT/RBM14/MARK4/NUMA1/PRKAA2/RDX/ENTR1/SEPTIN9/ARHGAP35/GAP43/TBC1D14/NUP62/SEC22B/IFT20/HNRNPU/RCC1/MTMR3/DZIP1/PIP4K2C/SRC/SDC4/FSCN1/CCDC88A/PLK1/RALB/STX18/C9orf72/NPRL3/SDC1/MYLK3/NTRK3/CNOT6L/LRRC4B/SMCR8/FEZ1/MCIDAS/ULK1/SYNE2/RAB5A/NUPR1/FU…	143
Plasma up	GO:0048660	regulation of smooth muscle cell proliferation	104/10335	135/16943	5.37522e-05	0.00133586	0.00100944	TPM1/MEF2D/ABCC4/PDGFB/ILK/MMP2/CDKN1A/PPARD/AKR1B1/RBPMS2/ANG/NOTCH3/EGFR/LDLRAP1/GNAI2/THBS1/SF1/NR4A3/ITGA2/EDN1/NDRG4/APLN/IGFBP5/HBEGF/NOS3/TERT/TGM2/NAMPT/PDGFD/IGF1/PAK1/FGF2/PHB/TGFB3/SERPINF2/SMPD3/TNFAIP3/MTOR/CCL5/PTEN/PDGFRB/PTGIR/CX3CL1/PTGS2/S1PR1/MYOCD/TGFBR2/EREG/CTNNBIP1/IRAK1/VIPR2/DNMT1/STAT1/HMGCR/CTNNB1/MDM2/CALCRL/ADIPOQ/COMT/FGF9/PPARG/GPER1/IL6R/HMOX1/PDCD4/TCF7L2/ID2/MEF2…	104
Plasma up	GO:0046822	regulation of nucleocytoplasmic transport	88/10335	112/16943	5.42772e-05	0.00134368	0.00101534	FLNA/SP100/TARDBP/UFM1/LEP/RAB23/ZIC1/ANGPT1/PKIA/SUPT6H/RBM26/PRKACA/IFI27/SUFU/SMAD3/YWHAE/ZC3H12A/CHP1/RANGAP1/CTDSPL2/SMO/DNAJC27/XPO5/JUP/FERMT1/GTSE1/CAMK1/GLI3/NEDD4/NUP62/CDH1/SFN/HCLS1/PSEN1/MAVS/NF1/MX2/UHMK1/IPO5/PTGS2/NUP153/NUP58/UBR5/TRIM28/RIOK2/HYAL2/NUP54/SHH/MDM2/PTPN11/RBM27/PPP1R12A/PTPN14/TCF7L2/GSK3B/JAK2/PPM1A/PRKCD/HSP90AB1/CPSF6/ECT2/MAPK1/TPR/ANP32B/XPO4/XPO1/PIK3R1/NRDE…	88
Plasma up	GO:1902905	positive regulation of supramolecular fiber organization	151/10335	204/16943	5.69524e-05	0.0013937	0.00105314	PFN1/FLNA/TPM1/RHOA/VASP/GSN/MAP1B/ARPC5/MLST8/PDXP/WAS/CCL21/RAC1/LIMK1/PTK2B/SMAD3/ARPC4/NRP1/CDC42EP4/SYNPO/CCR7/NF2/PLEK/CLASP1/SWAP70/TRPV4/DCTN1/PRKCE/SYNPO2L/IQGAP2/TSC1/PXN/GRB2/MECP2/PFN2/EDN1/WASL/MAPT/SPIRE1/RB1/ABL1/NUMA1/PPM1F/RHOC/GPX1/SH3PXD2B/BAIAP2/SDC4/CCDC88A/PSEN1/SORBS3/SNX9/WASHC5/PAK1/CDC42EP2/TGFB3/WASF3/WASF2/SERPINF2/CORO1B/SEMA5A/CDC42EP5/TENM1/ARL2/MYLK3/CSF3/CLU/FCHSD…	151
Plasma up	GO:0055123	digestive system development	110/10335	144/16943	6.29573e-05	0.00152314	0.00115095	YIPF6/CCDC40/HRH2/XBP1/CDKN1A/SLC4A2/GIP/SMAD2/SMAD3/ACVR2B/RBPMS2/TIGAR/IGF2/VANGL2/SRP54/NKX2-2/EGFR/CCDC103/ALDH1A2/SIX2/HNF1B/TCF21/TP63/SOX11/SMO/CLDN18/SOX10/EPB41L5/CCNB1/NKX3-2/RB1/MEGF8/NKX2-3/NOTCH1/GLI3/GATA4/YAP1/GATA5/PRDM1/AGR2/IHH/SRC/TCF7/CRKL/TBX2/TGFB3/COL3A1/CYP1A1/PTK6/CBFA2T2/FOXF1/SPDEF/SALL1/SHOX2/CCKBR/MYOCD/EPHB3/WLS/ALX4/TGFBR2/STRA6/ZIC3/ASS1/WDPCP/IL6ST/FOXF2/C1GALT1/C…	110
Plasma up	GO:0010811	positive regulation of cell-substrate adhesion	94/10335	121/16943	6.84799e-05	0.00160876	0.00121566	FLNA/CRK/ILK/ITGA5/FUT1/CSF1/CCL21/STK4/RAC1/DMTN/SPOCK2/PTK2B/SMAD3/NRP1/ARHGEF7/MYADM/CCR7/CALR/MAP4K4/LIMS2/PRKCE/TRIOBP/TSC1/THY1/JUP/CDK6/EPB41L5/NID1/FERMT1/FGA/ABL1/PPM1F/CD3E/RRAS/CCL25/MDK/ITGA3/CCDC80/AGR2/CEACAM6/RIN2/EGFL6/SDC4/OLFM4/DOCK1/COL26A1/CRKL/ARL2/EMP2/FOXF1/CX3CL1/RELL2/RREB1/EPHA1/PTPRJ/NEDD9/EMILIN1/UNC13D/P4HB/CSPG5/CARMIL1/HAS2/TEK/GSK3B/NPNT/JAK2/IQGAP1/ROCK1/UTRN/ECM2…	94
Plasma up	GO:0051153	regulation of striated muscle cell differentiation	80/10335	101/16943	7.02167e-05	0.00162491	0.00122785	XBP1/HDAC5/MESP1/NFATC2/CAPN2/AKAP13/BMP2/AKAP6/HDAC9/FZD7/RBM38/EDN1/NIBAN2/GSK3A/EZH2/SOX6/EHD2/PPARA/NOTCH1/GREM1/FRS2/WNT3A/EFNB2/MMP14/NRG1/ARRB2/IGF1/SMYD1/BDNF/PAK1/CYP26B1/G6PD/MYOD1/MYLK3/MTOR/TRIM32/MAMSTR/LMOD3/SHOX2/MAML1/PLPP7/MYOCD/ANKRD2/TBX1/BHLHE41/EHD1/CXCL9/NEK5/SHH/KAT2A/BCL2/FBXO22/TNFSF14/RBM24/DKK1/MEF2C/MSX1/PROX1/YY1/SMAD4/RIPOR2/RGS4/RBPJ/MYOG/HDAC4/YBX1/PARP2/MORF4L2/NK…	80
Plasma up	GO:1901215	negative regulation of neuron death	154/10335	209/16943	7.16811e-05	0.00164686	0.00124444	STAMBP/SYNGAP1/CPEB4/TFAP2B/NONO/NMNAT1/BCL2L1/RHOA/RASA1/ANGPT1/TYRO3/ILK/NFATC4/NTRK2/ITSN1/CSF1/CEBPB/WNT1/PTK2B/NGF/GFRAL/EN2/KIR3DL2/NRP1/TIGAR/BARHL1/ALKBH1/GRIN1/HYOU1/FAIM2/NRBP2/STAT3/FZD1/NR4A3/CD34/AGAP2/STAR/CNTFR/TSC1/PDPK1/MECP2/ISL1/BTG2/PRKCG/AXL/SLC7A11/CREB1/STXBP1/PPARA/TERT/MDK/NTF3/WNT3A/AP2B1/AARS1/ARRB1/ERBB3/PM20D1/CBL/ARRB2/PSEN1/BDNF/LRP1/TGFB3/CHL1/MAG/ATP13A2/C5AR1/CSF…	154
Plasma up	GO:0072511	divalent inorganic cation transport	324/10335	467/16943	8.15641e-05	0.00180558	0.00136438	STC1/CRH/CCR5/ATP2B1/GSTM2/CCR1/CACHD1/RHOA/EGF/ITPR2/HRC/PDGFB/CALM3/CALM2/CALM1/PLA2G6/PML/SLC11A2/ANO6/ATP2B2/PRKACA/NPSR1/ATP2A3/ATP2B3/SLC3A2/TRPM5/PLCG2/S100A1/CACNA1S/CCL21/GRIN2D/CLIC2/PTK2B/STIMATE/JPH1/SLC41A1/TMC2/CACNG4/GRIN1/STIM1/CCR7/AKAP6/SELENON/BSPRY/EPPIN/GNAI2/NIPAL3/YWHAE/MCHR1/CACNG3/INPP5K/APLNR/SLC8A2/TRPV4/SLC39A3/SLC24A4/ASIC1/PRKCE/MYO5A/SLC8A3/EPB41/TRDN/RYR1/CACNB3/HA…	324
Plasma up	GO:0014910	regulation of smooth muscle cell migration	52/10335	62/16943	8.16991e-05	0.00180558	0.00136438	TPM1/SSH1/PDGFB/CRK/ILK/PPARD/NRP1/NR4A3/ITGA2/NDRG4/IGFBP5/TERT/MDK/PLXNA1/SERPINE1/PDGFD/FOXO4/IGF1/SRC/ACE/LRP1/PAK1/CORO1B/CCL5/PDGFRB/SEMA6D/MYOCD/MDM2/BCL2/ADIPOQ/FGF9/MEF2C/HAS2/PRKG1/PPARGC1A/IQGAP1/HDAC4/POSTN/TRIB1/IGFBP3/LPAR1/MIR21/PLAU/DOCK7/P2RY6/DOCK5/AIF1/AGT/ATP7A/BMPR1A/ADAMTS1/CCN4	52
Plasma up	GO:0140238	presynaptic endocytosis	52/10335	62/16943	8.16991e-05	0.00180558	0.00136438	VAMP2/CALM3/SYP/BTBD9/ITSN1/SLC2A4/DGKQ/AMPH/PACSIN1/SYT7/SYNJ1/SLC17A7/NLGN2/TOR1A/CANX/SH3GL1/OPHN1/DNM1/DENND1A/SH3GL2/STON1/DNM3/SNCG/NLGN3/PIP5K1C/MX2/SYT11/SNCB/VAMP4/SYNJ2/ACTB/SNCA/NLGN4X/PICALM/NLGN1/DNM1L/SYT2/SYT1/NLGN4Y/SNAP91/PPP3CB/ROCK1/RAB27B/CDK5/KIAA1109/ACTG1/FCHO2/STX1A/BTBD8/LRRK2/DNAJC6/GAK	52
Plasma up	GO:1990823	response to leukemia inhibitory factor	77/10335	97/16943	8.33789e-05	0.00181755	0.00137342	INA/RARG/CACYBP/FZD4/PML/XBP1/MRAS/ARID5B/SRM/BCAT2/SPOCK2/WDR35/SOX1/TRIM25/PADI2/SYNGR1/BSPRY/KDM5B/RNMT/ABCG4/SHMT1/SMAD7/CREB1/GFPT2/NFYB/ABCD4/JARID2/SSTR1/MYNN/HNRNPU/MYBL2/LAPTM5/SBNO2/SNX10/DTX1/LRAT/RFX2/NRP2/KDM3A/NEFH/KAT6B/HK2/PTP4A3/MSC/PARP16/TEX14/TLE4/EPS8/ADAM23/SOCS3/MPC1/SRSF3/SLC25A5/PDCD10/KLF5/EIF4A2/BCLAF1/PAX6/CTBP2/RIF1/MCF2/MAT2A/RNF138/ILDR1/NCL/PRDM5/B3GNT2/ICAM1/SOX17…	77
Plasma up	GO:1990830	cellular response to leukemia inhibitory factor	77/10335	97/16943	8.33789e-05	0.00181755	0.00137342	INA/RARG/CACYBP/FZD4/PML/XBP1/MRAS/ARID5B/SRM/BCAT2/SPOCK2/WDR35/SOX1/TRIM25/PADI2/SYNGR1/BSPRY/KDM5B/RNMT/ABCG4/SHMT1/SMAD7/CREB1/GFPT2/NFYB/ABCD4/JARID2/SSTR1/MYNN/HNRNPU/MYBL2/LAPTM5/SBNO2/SNX10/DTX1/LRAT/RFX2/NRP2/KDM3A/NEFH/KAT6B/HK2/PTP4A3/MSC/PARP16/TEX14/TLE4/EPS8/ADAM23/SOCS3/MPC1/SRSF3/SLC25A5/PDCD10/KLF5/EIF4A2/BCLAF1/PAX6/CTBP2/RIF1/MCF2/MAT2A/RNF138/ILDR1/NCL/PRDM5/B3GNT2/ICAM1/SOX17…	77
Plasma up	GO:2000177	regulation of neural precursor cell proliferation	72/10335	90/16943	8.84195e-05	0.00191436	0.00144658	FLNA/CDON/RHOA/EGF/ILK/CEND1/OTP/RAPGEF1/VAX1/SIX3/GNAI2/NF2/LIMS2/SLC16A2/GPR37L1/SMO/SOX10/BTG2/LHX5/NOTCH1/GLI3/MDK/WNT3A/GATA2/ADGRG1/FOXO3/BDNF/NF1/ADCYAP1/TRIM71/DMRTA2/LRP2/INSM1/CX3CL1/DISP3/SPINT1/SIRT2/CX3CR1/SMARCD3/TAFA1/SHH/CTNNB1/PTBP2/WNT5A/SLC6A4/CTNNA1/FZD3/ID2/TOX/PROX1/PAX6/FOXO1/LHX2/GLI1/LHX1/ASCL1/NR2E1/CDH2/FOXG1/CIP2A/TP53/TAFA3/VEGFA/EMX1/RASSF10/SPINT2/HIF1A/DISC1/LRRK2/…	72
Plasma up	GO:0014909	smooth muscle cell migration	57/10335	69/16943	8.92562e-05	0.00192594	0.00145533	TPM1/SSH1/PDGFB/CRK/ILK/ARPC5/PPARD/NRP1/NR4A3/ITGB3/ITGA2/NDRG4/IGFBP5/TERT/MDK/PLXNA1/SERPINE1/PDGFD/FOXO4/IGF1/SRC/ACE/LRP1/PAK1/CORO1B/CCL5/PDGFRB/AAMP/PLAT/SEMA6D/MYOCD/MDM2/BCL2/ADIPOQ/FGF9/MEF2C/HAS2/PRKG1/PPARGC1A/IQGAP1/HDAC4/POSTN/TRIB1/IGFBP3/LPAR1/MIR21/PLAU/PARVA/DOCK7/P2RY6/DOCK5/AIF1/AGT/ATP7A/BMPR1A/ADAMTS1/CCN4	57
Plasma up	GO:0007219	Notch signaling pathway	142/10335	192/16943	0.000100118	0.00213865	0.00161606	CNTN6/NOD2/EGF/SNAI2/WWC1/MESP1/HES7/NCSTN/WNT1/FOXC1/SLC35C2/TSPAN15/SREBF2/NRARP/APH1A/BMP2/TSPEAR/NOTCH3/EGFR/CHAC1/STAT3/SOX9/ZBTB7A/HEYL/AAK1/ZMIZ1/EP300/HNF1B/TP63/CDK6/DTX3/NIBAN2/MAML3/FOXA1/NOS3/CEBPA/BCL6/PLXND1/NOTCH1/NOTCH2NLA/MDK/SPEN/YAP1/DLX2/NOTCH2/GATA5/ANGPT4/MMP14/HIF1AN/GATA2/ARRB1/KCNA5/SRC/NEURL1/ROBO1/EPN1/PSEN1/TBX2/DLK1/SLC35C1/WWP2/GDPD5/DTX1/CBFA2T2/DLX1/S1PR3/BEND6/SEL…	142
Plasma up	GO:0048565	digestive tract development	101/10335	132/16943	0.000110689	0.00232557	0.00175731	YIPF6/CCDC40/HRH2/CDKN1A/SLC4A2/SMAD2/SMAD3/ACVR2B/RBPMS2/TIGAR/VANGL2/NKX2-2/EGFR/CCDC103/ALDH1A2/SIX2/HNF1B/TCF21/TP63/SOX11/SMO/CLDN18/SOX10/EPB41L5/CCNB1/NKX3-2/RB1/MEGF8/NKX2-3/NOTCH1/GLI3/GATA4/YAP1/GATA5/PRDM1/AGR2/IHH/SRC/TCF7/CRKL/TBX2/TGFB3/COL3A1/CYP1A1/PTK6/CBFA2T2/FOXF1/SPDEF/SALL1/SHOX2/CCKBR/MYOCD/EPHB3/ALX4/TGFBR2/STRA6/ZIC3/ASS1/IL6ST/FOXF2/C1GALT1/CCDC39/SHH/CTNNB1/PDGFC/CXCL8/B…	101
Plasma up	GO:0071560	cellular response to transforming growth factor beta stimulus	172/10335	237/16943	0.000112251	0.00234975	0.00177558	PTPRK/ITGB5/RHOA/CRK/PML/MSTN/BCL9L/COL1A1/WFIKKN2/HTRA3/ZYX/WNT1/SMAD2/SMAD3/FBN1/FURIN/ZFP36L1/LTBP2/FUT8/THBS1/ONECUT2/SPRY1/SOX9/ZBTB7A/PRDM16/UBA52/ZMIZ1/STAR/EP300/TRIM33/SMURF1/SOX11/PXN/HDAC2/PDPK1/LPXN/EDN1/EPB41L5/SKI/CGN/SMAD7/ZNF703/FERMT1/CAV1/LDLRAD4/SOX6/PEG10/COL4A2/STUB1/ARHGEF18/CREB1/PMEPA1/ITGA3/GIPC1/PDE2A/PDGFD/CBL/YES1/ARRB2/SRC/MEN1/CRKL/TAB1/TGFB3/GCNT2/COL3A1/LRG1/WWOX/F…	172
Plasma up	GO:0016241	regulation of macroautophagy	131/10335	176/16943	0.000112576	0.00234975	0.00177558	UBQLN4/RRAGC/SPTLC2/ATP6V1G2/RNF5/PRKACA/MLST8/UVRAG/ATP6V0E2/TIGAR/FYCO1/LRSAM1/NRBP2/CAPN1/ATP6V1E1/TRIM13/LARP1/MAPK3/ATP6V0A2/PIP4K2B/SESN2/SH3GLB1/ATP6V1B1/SMG1/SMURF1/TSC1/RAB1B/VPS13D/HTT/PRKAG1/ATP6V0A1/LAMTOR1/EXOC7/PRKAA2/NEDD4/PRKAB2/TBC1D14/SEC22B/IFT20/MTMR3/PIP4K2C/RNF41/UCHL1/ATG13/ATP6V1H/RALB/ATP6V0D2/ATP6V1C1/POLDIP2/RPTOR/DCN/LZTS1/C9orf72/NPRL3/ATP13A2/RUBCN/MTOR/EPM2A/TBC1D25…	131
Plasma up	GO:0007044	cell-substrate junction assembly	78/10335	99/16943	0.000120334	0.00247129	0.00186742	PTPRK/RHOA/BCAS3/ITGA5/CD151/LDB1/RAC1/DMTN/PTK2B/CORO2B/SMAD3/NRP1/ARHGEF7/CLASP1/THBS1/MAP4K4/FAM107A/TLN1/LAMC1/TSC1/ITGA2/THY1/PDPK1/EPB41L5/ABL1/PPM1F/SLC9A1/DAPK3/EFNA5/ARHGAP6/EPHA3/GREM1/PEAK1/DST/CORO1C/MMP14/PIP5K1A/TAOK2/TNS1/SRC/SDC4/LRP1/SORBS1/PLEC/PTEN/BCR/KRT14/VCL/RHOD/PTPRJ/WDPCP/CLASP2/PTK2/BCL2/LIMCH1/PHLDB2/LAMC2/FERMT2/TEK/IQGAP1/ROCK1/LIMS1/MACF1/ITGA6/DLC1/SFRP1/ACVRL1/VEG…	78
Plasma up	GO:0099518	vesicle cytoskeletal trafficking	61/10335	75/16943	0.000124527	0.0025492	0.0019263	F8A1/F8A3/F8A2/NDEL1/TANC2/AP3B1/TRAK1/FYCO1/BICDL1/KIF1B/MYO5A/HAP1/WASL/HTT/KIF3B/KIF1A/FBXW11/BLOC1S2/MYO1A/NDE1/MYO7A/MYO15A/CNIH2/MYO19/KIF13A/AP3M2/ACTN4/KIFAP3/KIF1C/MYO1D/AP3S2/FNBP1L/MYO1G/MYO5C/MYO1E/KIF5B/AP3S1/AP3B2/MAP2/CCDC186/KIF3A/PAFAH1B1/BLOC1S4/VAMP7/MYO1H/TRAK2/RASGRP1/KIF5A/MYO1C/CLN3/MYO6/PPFIA2/TRIM46/MYO1B/KIF23/BLOC1S5/DYNC1I1/MYO5B/SNAPIN/AP3M1/RAB1A	61
Plasma up	GO:0150115	cell-substrate junction organization	80/10335	102/16943	0.000131207	0.00264812	0.00200104	PTPRK/RHOA/BCAS3/ITGA5/CD151/LDB1/RAC1/DMTN/PTK2B/CORO2B/SMAD3/NRP1/ARHGEF7/CLASP1/THBS1/MAP4K4/FAM107A/TLN1/LAMC1/TSC1/ITGA2/THY1/PDPK1/EPB41L5/ABL1/PPM1F/SLC9A1/DAPK3/EFNA5/ARHGAP6/EPHA3/GREM1/PEAK1/DST/CORO1C/MMP14/PIP5K1A/TAOK2/TNS1/SRC/SDC4/LRP1/SORBS1/MAPRE2/PLEC/PTEN/BCR/KRT14/VCL/RHOD/PTPRJ/IQSEC1/WDPCP/CLASP2/PTK2/BCL2/LIMCH1/PHLDB2/LAMC2/FERMT2/TEK/IQGAP1/ROCK1/LIMS1/MACF1/ITGA6/DLC1/SF…	80
Plasma up	GO:0043254	regulation of protein-containing complex assembly	305/10335	440/16943	0.000143891	0.00283652	0.00214341	PFN1/MSN/SSH1/BID/MAPK15/RHOA/VASP/RASA1/RNF4/DYRK1A/PAK3/THRA/GSN/MAP1B/ARPC5/MLST8/MED25/WAS/INPP5J/CCL21/CAPZA2/RAC1/DMTN/PTK2B/TRABD2B/GNL3L/ARPC4/TMOD2/SPTBN2/TUBB4A/ADD1/CDC42EP4/MYADM/CCR7/TCL1A/COTL1/CLDN7/TIRAP/MAPRE3/LCP1/LATS1/PLEK/CLASP1/BMF/ATM/DCTN1/PRKCE/LMO4/RAB3A/CLEC7A/TPPP/ARHGEF2/SH3GLB1/EP300/TRIOBP/NLRC3/IQGAP2/KANK4/UNC13B/GRB2/CYFIP2/MECP2/PFN2/ISL1/WASL/ADD2/MAPT/TMOD4/SP…	305
Plasma up	GO:0048659	smooth muscle cell proliferation	104/10335	137/16943	0.000152895	0.00298688	0.00225703	TPM1/MEF2D/ABCC4/PDGFB/ILK/MMP2/CDKN1A/PPARD/AKR1B1/RBPMS2/ANG/NOTCH3/EGFR/LDLRAP1/GNAI2/THBS1/SF1/NR4A3/ITGA2/EDN1/NDRG4/APLN/IGFBP5/HBEGF/NOS3/TERT/TGM2/NAMPT/PDGFD/IGF1/PAK1/FGF2/PHB/TGFB3/SERPINF2/SMPD3/TNFAIP3/MTOR/CCL5/PTEN/PDGFRB/PTGIR/CX3CL1/PTGS2/S1PR1/MYOCD/TGFBR2/EREG/CTNNBIP1/IRAK1/VIPR2/DNMT1/STAT1/HMGCR/CTNNB1/MDM2/CALCRL/ADIPOQ/COMT/FGF9/PPARG/GPER1/IL6R/HMOX1/PDCD4/TCF7L2/ID2/MEF2…	104
Plasma up	GO:0002062	chondrocyte differentiation	84/10335	108/16943	0.000152922	0.00298688	0.00225703	RARG/IFT80/MEF2D/SNAI2/LNPK/PTH1R/CREB3L2/FGFR3/SMAD3/BPNT2/BMP2/WNT5B/SOX9/SIX2/BMPR2/SMAD7/NFIB/WNT10B/ANXA6/MSX2/NKX3-2/WNT2B/CHSY1/SOX6/FGFR1/MAF/GLI3/GREM1/RUNX2/MDK/OSR2/SNX19/IHH/TRPS1/SMPD3/POR/ADAMTS7/ACAN/MUSTN1/RUNX3/SHOX2/WNT7A/FGF18/TGFBR2/OSR1/MEX3C/EIF2AK3/WNT9A/PTHLH/ADAMTS12/HMGA2/CTNNB1/PTPN11/EFEMP1/COL11A1/RARB/FGF9/SOX5/MEF2C/AXIN2/GDF6/GLG1/SLC39A14/AMELX/TGFBR1/COL2A1/MAPK1…	84
Plasma up	GO:0071773	cellular response to BMP stimulus	121/10335	162/16943	0.000157351	0.00302711	0.00228742	TFAP2B/RNF165/ILK/HTRA3/ROR2/WNT1/UBE2O/SMAD2/SMAD3/ACVR2B/GDF1/PCSK6/NEO1/RGMB/RBPMS2/BMP2/FBN1/PHOX2B/RGMA/FZD1/SOX9/HEYL/MAPK3/BMPR2/BMP8A/TRIM33/CTDSPL2/SMURF1/SOX11/SKI/SMAD7/MSX2/ABL1/NUMA1/MEGF8/XIAP/AMH/NOTCH1/GREM1/RUNX2/GATA4/ITGA3/NOTCH2/GATA5/FSTL3/LEF1/FSTL1/GREM2/CRB2/TGFB3/BMP8B/SMPD3/ACVR2A/SPART/LRP2/DLX1/ADAMTS7/FOXD1/TWSG1/TGFBR3/CDH5/EGR1/SPINT1/ZNF423/ADAMTS12/USP9X/WNT5A/HIP…	121
Plasma up	GO:0060078	regulation of postsynaptic membrane potential	108/10335	143/16943	0.000164744	0.00314095	0.00237345	GRM5/SSH1/GRM1/SHANK2/GRIK3/TMEM25/DVL1/CHRND/GRIN2D/PTK2B/SHANK3/MPP2/MAPK8IP2/GRIN1/IGSF9B/DGKI/SLC29A1/SLC17A7/CBLN1/NLGN2/SLC8A2/GABRA3/CHRNE/SLC8A3/SH3GL1/CACNB3/CUX2/PPP3CA/P2RX7/UNC13B/MECP2/GSK3A/NTSR1/CHRNA2/GRID1/CHRNA4/GRIN3A/CHRNG/BAIAP2/ARRB2/CHRNB2/CHRM1/SEZ6/BDNF/NLGN3/ADCYAP1/GABRE/PTEN/GABRB2/TRPV1/S1PR2/MTMR2/CELF4/WNT7A/GABRR2/STX1B/CHRNA3/P2RX6/KCNA1/NLGN4X/GRIA3/NPAS4/GABRA4/…	108
Plasma up	GO:0106027	neuron projection organization	72/10335	91/16943	0.000171022	0.00323171	0.00244203	PAK3/SHANK2/LZTS3/TANC2/DVL1/ABCD1/SHANK3/ATP1A3/SRCIN1/DCTN1/CTNND2/IGF1R/CUX2/ARC/WASL/MAP1A/KIF1A/PDLIM5/EPHB1/ZDHHC15/ZNF365/ITGA3/DNM3/BAIAP2/DBN1/EPHB2/KALRN/PSEN1/NLGN3/NGEF/DBNL/PICK1/PTEN/EEF2K/MTMR2/WNT7A/EPHB3/LGMN/ADAM10/CAPRIN2/NLGN1/INSR/DNM1L/PPP1R9A/FYN/HDAC6/GSK3B/HOMER1/PAFAH1B1/ZMYND8/CDK5R1/LRP8/ABHD17B/EFNA1/TIAM1/ARMCX5-GPRASP2/EPHA4/ZNF804A/CAMK2B/ABI2/TANC1/BHLHB9/ARF1/CDK…	72
Plasma up	GO:0072659	protein localization to plasma membrane	199/10335	279/16943	0.000179269	0.00337756	0.00255224	FLNA/VAMP2/LRP6/BCL2L1/TNIK/STX3/AP2M1/PACS1/SYS1/ZDHHC5/TMEM150A/KCNIP3/TSPAN32/ARHGEF16/LYPD1/RAB15/PACSIN1/TSPAN15/MYADM/PID1/EXOC5/EGFR/LDLRAP1/INPP5K/NFASC/FLOT2/PRKCE/PREPL/MYO5A/AKT2/RAB3A/CNPY4/CACNB3/EHD3/SQSTM1/SMURF1/STAC2/PDPK1/JUP/GGA2/PALM/CLIP3/BBS1/VAMP8/PPIL2/GGA3/EHD4/SPTBN1/NSF/ZDHHC22/PPP1R9B/RAB8A/EHD2/RAMP2/RDX/GOLGA4/EPHA3/STXBP1/LRRC15/PTCH1/SCN3B/ITGA3/AFDN/RAB10/WNT3A/MM…	199
Plasma up	GO:0030856	regulation of epithelial cell differentiation	114/10335	152/16943	0.000180799	0.00338712	0.00255946	CDSN/KRT84/FRZB/ZFP36/GRHL2/CEBPB/MESP1/PAX2/FOXC1/ADD1/MAFG/SRSF6/NCOA3/ZFP36L1/MYCL/PLAAT4/SPRY1/STAT5B/SOX9/MAFF/APOLD1/TP63/SMO/FOXE3/GSK3A/MED1/TBX3/CAV1/WNT10B/MSX2/NUMA1/EZH2/KEAP1/AQP3/NOTCH1/ATOH8/PTCH1/YAP1/HOXA7/CYP27B1/MACROH2A1/SERPINE1/SFN/CLOCK/KDF1/VEZF1/FGF2/CEACAM1/CCND1/CLDN5/S1PR3/VDR/VCL/S1PR2/PRKX/CDH5/GDNF/OSR1/NOTCH4/ARNTL/STAT1/KLF7/PRKCH/CTNNB1/RFX3/NKX6-1/ADIPOQ/ESRP1/B…	114
Plasma up	GO:0045931	positive regulation of mitotic cell cycle	116/10335	155/16943	0.000185665	0.00346737	0.00262011	CDC27/UBXN2B/EGF/PDGFB/PLCB1/LRP5/RANBP1/USP2/ESPL1/IGF2/RPS6KB1/PHOX2B/EGFR/CCND2/STAT5B/DBF4B/KLHL18/MECP2/EDN1/NKX3-1/FOXA1/WNT10B/CCNB1/RB1/ABL1/NUMA1/NEUROG1/CDC25C/USP22/DYNLT3/RDX/TAL1/FGFR1/SIN3A/RAD51B/TERT/TGFA/CCND3/NUP62/MACROH2A1/PCID2/KCNA5/HNRNPU/CDC25B/IGF1/CUL4B/POLDIP2/EDN3/UBE2E2/RPTOR/SMPD3/CYP1A1/CUL3/ANAPC5/CCND1/CDK4/LSM11/SLF2/PRKCA/PDGFRB/BRD4/TTL/EIF4EBP1/LGMN/EREG/LSM10…	116
Plasma up	GO:0090109	regulation of cell-substrate junction assembly	52/10335	63/16943	0.00019017	0.00352063	0.00266035	RHOA/BCAS3/LDB1/RAC1/DMTN/SMAD3/NRP1/CLASP1/THBS1/MAP4K4/FAM107A/TSC1/THY1/EPB41L5/ABL1/PPM1F/SLC9A1/DAPK3/EFNA5/ARHGAP6/EPHA3/GREM1/PEAK1/CORO1C/MMP14/SRC/SDC4/LRP1/PTEN/VCL/RHOD/PTPRJ/WDPCP/CLASP2/PTK2/LIMCH1/PHLDB2/TEK/IQGAP1/ROCK1/LIMS1/MACF1/DLC1/SFRP1/ACVRL1/VEGFA/WNT4/ACTG1/RCC2/FMN1/HRG/COL16A1	52
Plasma up	GO:0043434	response to peptide hormone	301/10335	435/16943	0.000193144	0.00354485	0.00267866	SOGA1/VAMP2/ATP2B1/SP1/APC/MAX/LEP/JAK3/LRP6/CACYBP/SELENOS/GJB2/LRP5/CRK/CPEB1/VGF/GLP1R/ATP6V1G2/MSTN/XBP1/INSRR/PRKACA/SLC2A4/NDEL1/ZBTB7B/COL1A1/HDAC5/MAP1B/GIP/WDTC1/WNT1/RAB15/PKLR/BGLAP/ATP6V0E2/EPM2AIP1/IGF2/HADHA/ADCY6/SRSF6/CYP11B2/RPS6KB1/ENPP1/FBN1/GRB10/PID1/LPIN2/PTPN1/ZFP36L1/SMARCC1/GNAI2/PKM/HDAC9/STAT3/INPP5K/ATP6V1E1/TRPV4/JUND/PTPRE/STAT5B/NFKB1/MYO5A/AKT2/NR4A3/ATP6V0A2/SESN2…	301
Plasma up	GO:0007224	smoothened signaling pathway	107/10335	142/16943	0.000206069	0.00373909	0.00282543	DYRK2/CDON/IFT80/MKS1/GAS8/ULK3/ZIC1/IFT122/EVC/TXNDC15/PRKACA/SUFU/NDST1/SSNA1/ROR2/SCUBE3/ENPP1/NKX2-2/SEPTIN2/ARL3/BTRC/GPR37L1/SMO/RPGRIP1L/RO60/FOXA1/GLIS2/WNT10B/RB1/CD3E/CHSY1/MEGF8/TULP3/GLI3/PTCH1/RUNX2/PRRX1/DLG5/IFT57/IFT20/MGRN1/DZIP1/IHH/HIPK1/TTC23/POR/FOXF1/IFT46/DZIP1L/SCUBE1/SHOX2/RAB34/KCTD21/DISP3/TGFBR2/HHAT/RFX4/FUZ/WDPCP/WNT9A/STIL/SHH/IFT140/TTC26/NKX6-1/HIPK2/WDR11/UCHL5/C…	107
Plasma up	GO:0071375	cellular response to peptide hormone stimulus	227/10335	322/16943	0.000209522	0.00376962	0.0028485	SOGA1/VAMP2/ATP2B1/SP1/APC/MAX/LEP/JAK3/SELENOS/GJB2/CRK/CPEB1/GLP1R/ATP6V1G2/MSTN/XBP1/INSRR/PRKACA/SLC2A4/NDEL1/ZBTB7B/HDAC5/MAP1B/WDTC1/WNT1/RAB15/PKLR/BGLAP/ATP6V0E2/IGF2/ADCY6/CYP11B2/RPS6KB1/ENPP1/FBN1/GRB10/PID1/LPIN2/PTPN1/ZFP36L1/SMARCC1/GNAI2/PKM/HDAC9/STAT3/INPP5K/ATP6V1E1/PTPRE/STAT5B/NFKB1/MYO5A/AKT2/NR4A3/ATP6V0A2/STAR/SRD5A1/ATP6V1B1/ADCY2/RANGAP1/IGF1R/TSC1/PXN/GRB2/PDPK1/EDN1/GSK…	227
Plasma up	GO:0120032	regulation of plasma membrane bounded cell projection assembly	132/10335	179/16943	0.000215583	0.0038633	0.00291929	PFN1/CYLD/APC/ARAP1/MAPK15/PODXL/CNTROB/MSTN/BCAS3/PLEKHM1/NDEL1/WAS/CCL21/RAC1/WNT1/DMTN/NRP1/CDC42EP4/SRGAP2C/CCR7/HAP1/MAP4/P2RX7/PFN2/DPYSL3/WASL/HTT/PALM/CAV1/MARK4/PPP1R16B/RDX/ENTR1/SEPTIN9/ARHGAP35/TACSTD2/DEF8/CORO1C/ARHGAP24/GAP43/DNM3/BIN3/IFT20/RAC2/DZIP1/EPS8L3/NEURL1/FSCN1/CCDC88A/SRF/CDC42EP2/PLXNB3/RHOG/TGFB3/WASF2/CDC42EP5/TENM1/MTOR/HRAS/RAP1GAP/TRPM2/CDC42EP1/MCIDAS/EVL/SYNE2/R…	132
Plasma up	GO:0051155	positive regulation of striated muscle cell differentiation	49/10335	59/16943	0.000215938	0.0038633	0.00291929	MESP1/NFATC2/CAPN2/AKAP6/EDN1/NIBAN2/EHD2/GREM1/WNT3A/EFNB2/MMP14/NRG1/ARRB2/IGF1/SMYD1/CYP26B1/MYOD1/MYLK3/MTOR/TRIM32/MAMSTR/LMOD3/SHOX2/MAML1/MYOCD/TBX1/EHD1/CXCL9/NEK5/SHH/KAT2A/BCL2/TNFSF14/RBM24/MEF2C/PROX1/RIPOR2/RBPJ/MYOG/PARP2/MORF4L2/FLOT1/MAPK14/BMP10/CAV3/CD53/ADGRB1/FLT3LG/MYF5	49
Plasma up	GO:0035282	segmentation	78/10335	100/16943	0.000220673	0.00393698	0.00297497	LRP6/MESP1/HES7/ROR2/TBXT/PAX1/SMAD3/PLXNA2/FOXC1/PCSK6/NRP1/DCANP1/NRARP/FZD5/ATM/ALDH1A2/EGR2/EP300/NKX3-1/TBX6/TDGF1/EPB41L5/TBX3/NEUROG1/TBX19/NOTCH1/FRS2/WNT3A/LEF1/PSEN1/CRB2/NRP2/PLD6/FOXF1/OSR1/TBX18/MEOX2/WT1/KAT2A/WNT5A/CDX1/MIB1/SEMA3A/DKK1/IRX3/AXIN2/KDM6A/DMRT2/SMAD4/IRX1/COBL/RBPJ/LHX1/ZEB2/XRCC2/BMI1/PCDH8/SFRP1/TCF15/TP53/MAFB/HOXD8/TCAP/SEMA3F/NKD1/TIFAB/PALB2/DLL1/TDRD5/POGLUT1/…	78
Plasma up	GO:0051151	negative regulation of smooth muscle cell differentiation	17/10335	17/16943	0.000222952	0.00395555	0.002989	PDGFB/MED28/NFATC2/RBPMS2/MECP2/NFATC1/FOXO4/EREG/DNMT1/SHH/FGF9/ANKRD17/PDCD4/MIR21/NFATC3/HEY2/PRDM6	17
Plasma up	GO:0051149	positive regulation of muscle cell differentiation	71/10335	90/16943	0.000224049	0.00395892	0.00299154	CDON/MESP1/NFATC2/CAPN2/OLFM2/AKAP6/EDN1/NIBAN2/ABL1/EHD2/CAMK1/GREM1/WNT3A/EFNB2/MMP14/NRG1/ARRB2/IGF1/SMYD1/CYP26B1/MAPK11/MYOD1/MYLK3/TCF3/MTOR/TRIM32/MAMSTR/LMOD3/SHOX2/MAML1/MYOCD/TBX1/EHD1/CXCL9/BNIP2/NEK5/SMARCD3/SHH/KAT2A/CTNNB1/MDM2/BCL2/MEF2A/TNFSF14/CTNNA1/GPER1/BOC/RBM24/MEF2C/PROX1/KIT/RIPOR2/RBPJ/MYOG/PIAS1/SPAG9/PARP2/CDH2/MORF4L2/FLOT1/MIR21/MAPK14/CTNNA2/CDH15/RBM4/BMP10/CAV3/CD5…	71
Plasma up	GO:0031334	positive regulation of protein-containing complex assembly	182/10335	254/16943	0.000225002	0.00395892	0.00299154	PFN1/MSN/BID/RHOA/VASP/GSN/MAP1B/ARPC5/MLST8/MED25/WAS/CCL21/RAC1/PTK2B/TRABD2B/GNL3L/ARPC4/CDC42EP4/CCR7/TCL1A/TIRAP/LCP1/PLEK/CLASP1/BMF/ATM/DCTN1/PRKCE/CLEC7A/TPPP/SH3GLB1/IQGAP2/UNC13B/GRB2/MECP2/PFN2/WASL/MAPT/SPIRE1/WNT10B/NUMA1/STUB1/TAL1/CREB1/RHOC/NRG1/BAIAP2/PPP2R5B/BCL2L11/SRC/FSCN1/CUL4B/SNX9/WASHC5/FNIP1/PAK1/CDC42EP2/TTBK1/WASF3/WASF2/CORO1B/CDC42EP5/TENM1/ARL2/CSF3/CLU/FCHSD2/MTOR/…	182
Plasma up	GO:0150116	regulation of cell-substrate junction organization	54/10335	66/16943	0.000225705	0.00396038	0.00299265	RHOA/BCAS3/LDB1/RAC1/DMTN/SMAD3/NRP1/CLASP1/THBS1/MAP4K4/FAM107A/TSC1/THY1/EPB41L5/ABL1/PPM1F/SLC9A1/DAPK3/EFNA5/ARHGAP6/EPHA3/GREM1/PEAK1/CORO1C/MMP14/SRC/SDC4/LRP1/MAPRE2/PTEN/VCL/RHOD/PTPRJ/IQSEC1/WDPCP/CLASP2/PTK2/LIMCH1/PHLDB2/TEK/IQGAP1/ROCK1/LIMS1/MACF1/DLC1/SFRP1/ACVRL1/VEGFA/WNT4/ACTG1/RCC2/FMN1/HRG/COL16A1	54
Plasma up	GO:0016050	vesicle organization	236/10335	336/16943	0.00022761	0.00397197	0.00300141	VAMP2/ALS2CL/MAPK15/STX3/CHMP7/SEC23IP/AP2M1/SYP/CPLX2/SLC2A4/STX2/VAV3/HOOK2/UVRAG/AP3B1/CNIH3/SEC16B/VAMP1/SERPINA1/CHMP6/CPLX3/SYT7/AGFG1/VAPB/ARFGAP2/ZNF385A/AP1G1/CALR/SYNJ1/VPS41/SLC17A7/RAB7A/GOSR2/AKT2/RAB3A/CD34/STX17/IST1/VPS37C/SQSTM1/PDCD6IP/STX12/DNM1/SORT1/ANKFY1/P2RX7/UNC13B/UNC13A/RAB1B/TMCC1/WASL/PREB/CAV1/VAMP8/TRIM9/RAB5B/LAMTOR1/HOOK1/NSF/ZDHHC15/RAB8A/TMEM127/AP1M1/BLOC1S2/CR…	236
Plasma up	GO:0031331	positive regulation of cellular catabolic process	268/10335	385/16943	0.000230916	0.00401869	0.00303671	ZC3HAV1/MSN/TARDBP/FAM122A/HNRNPD/CDC20B/SPTLC2/EGF/GPD1/MOV10/APOC2/ZFP36/DVL1/ABCD1/UVRAG/MUL1/CBFA2T3/PTK2B/TNRC6B/TRIM22/FYCO1/RNF185/LRSAM1/FURIN/PTPN1/TP53INP1/ZFP36L1/KHSRP/PUM1/ZC3H12A/ATM/TRIM5/TRIM13/LARP1/MAPK3/AKT2/SLC4A4/PIP4K2B/FBXW8/MID2/SESN2/TRIM8/SH3GLB1/SMURF1/ADRA2A/TSC1/PACSIN3/P2RX7/RCHY1/FTO/CSNK1E/TRIM67/GSK3A/VPS13D/PNPLA2/ABHD5/HTT/AMER1/RNF40/SMAD7/ATP5IF1/BTG2/TP53INP2…	268
Plasma up	GO:0048041	focal adhesion assembly	66/10335	83/16943	0.000241895	0.00418694	0.00316385	PTPRK/RHOA/BCAS3/LDB1/RAC1/DMTN/PTK2B/CORO2B/SMAD3/NRP1/ARHGEF7/CLASP1/THBS1/MAP4K4/FAM107A/TSC1/ITGA2/THY1/PDPK1/EPB41L5/ABL1/PPM1F/SLC9A1/DAPK3/EFNA5/ARHGAP6/EPHA3/GREM1/PEAK1/CORO1C/MMP14/PIP5K1A/TAOK2/SRC/SDC4/LRP1/SORBS1/PTEN/BCR/VCL/RHOD/PTPRJ/WDPCP/CLASP2/PTK2/BCL2/LIMCH1/PHLDB2/FERMT2/TEK/IQGAP1/ROCK1/LIMS1/MACF1/DLC1/SFRP1/ACVRL1/VEGFA/WNT4/AJUBA/ACTG1/TRIP6/RCC2/FMN1/HRG/COL16A1	66
Plasma up	GO:0000045	autophagosome assembly	73/10335	93/16943	0.000244563	0.00422168	0.0031901	UBXN2B/RAB23/ATG9A/RNF5/MAP1LC3A/LRSAM1/TP53INP1/TRAPPC8/RAB7A/PIP4K2B/STX17/SH3GLB1/SMURF1/STX12/ATG16L1/RAB1B/TP53INP2/GABARAPL1/RAB43/ATG9B/GABARAP/TBC1D14/SEC22B/IFT20/MTMR3/PIP4K2C/WIPI2/ATG13/RALB/PSEN1/PACS2/C9orf72/ATG2A/NPRL3/RAB33B/SMCR8/FEZ1/AMBRA1/ULK1/ATG12/RAB5A/NUPR1/ATG7/RUFY4/TCIRG1/PIK3C3/SCFD1/TBC1D12/ATG2B/MTM1/WIPI1/TMEM41B/MAP1LC3B/RAB3GAP2/RB1CC1/ATG14/FEZ2/TMEM39A/IFT88/UB…	73
Plasma up	GO:1901342	regulation of vasculature development	235/10335	335/16943	0.000264784	0.00450062	0.00340088	FBLN5/SP100/SP1/CNMD/LEP/ASB4/AGGF1/RHOA/CREB3L1/PDGFB/HTATIP2/PML/ADAMTS9/XBP1/ITGA5/NGFR/FUT1/HDAC5/S100A1/NFATC2/PTK2B/HSPB6/DDAH1/FOXC1/NRP1/SEMA3E/TNFSF12/STIM1/SEMA6A/MAP3K3/PKM/ZC3H12A/HDAC9/THBS1/TBXA2R/STAT3/APLNR/CD34/RHOB/COL4A3/SEMA4A/VASH1/PDPK1/JUP/MECP2/ISL1/NIBAN2/GLUL/AMOT/ETS1/AGO1/VEGFB/ABL1/PROK1/NOS3/ADM2/RRAS/ERAP1/PPP1R16B/COL4A2/RAMP2/PLXND1/SASH1/NOTCH1/GREM1/TERT/MDK/EMC…	235
Plasma up	GO:1905037	autophagosome organization	75/10335	96/16943	0.00026495	0.00450062	0.00340088	UBXN2B/RAB23/ATG9A/RNF5/MAP1LC3A/LRSAM1/TP53INP1/TRAPPC8/PIK3C2B/RAB7A/PIP4K2B/STX17/SH3GLB1/SMURF1/STX12/ATG16L1/RAB1B/TP53INP2/GABARAPL1/RAB43/ATG9B/GABARAP/TBC1D14/SEC22B/IFT20/MTMR3/PIP4K2C/WIPI2/ATG13/RALB/PSEN1/PACS2/C9orf72/ATG2A/NPRL3/ATP13A2/RAB33B/SMCR8/FEZ1/AMBRA1/ULK1/ATG12/RAB5A/NUPR1/ATG7/RUFY4/TCIRG1/PIK3C3/SCFD1/TBC1D12/ATG2B/MTM1/WIPI1/TMEM41B/MAP1LC3B/RAB3GAP2/RB1CC1/ATG14/FEZ2/…	75
Plasma up	GO:0060491	regulation of cell projection assembly	133/10335	181/16943	0.000266149	0.004509	0.00340721	PFN1/CYLD/APC/ARAP1/MAPK15/PODXL/CNTROB/MSTN/BCAS3/PLEKHM1/NDEL1/WAS/CCL21/RAC1/WNT1/DMTN/NRP1/CDC42EP4/SRGAP2C/CCR7/HAP1/MAP4/P2RX7/PFN2/DPYSL3/WASL/HTT/PALM/CAV1/MARK4/PPP1R16B/RDX/ENTR1/SEPTIN9/ARHGAP35/TACSTD2/DEF8/CORO1C/ARHGAP24/GAP43/DNM3/BIN3/IFT20/RAC2/DZIP1/EPS8L3/SRC/NEURL1/FSCN1/CCDC88A/SRF/CDC42EP2/PLXNB3/RHOG/TGFB3/WASF2/CDC42EP5/TENM1/MTOR/HRAS/RAP1GAP/TRPM2/CDC42EP1/MCIDAS/EVL/SYN…	133
Plasma up	GO:0045445	myoblast differentiation	68/10335	86/16943	0.000267313	0.00451674	0.00341306	CDON/PLEKHM3/PLCB1/ILK/MSTN/TBXT/PPARD/ZFP36L1/SOX9/FLOT2/ISL1/TBX3/WNT10B/RB1/EPAS1/NOTCH1/GREM1/NRG1/HIF1AN/IGF1/CXCL14/SMYD1/SRF/KCNAB1/TBX2/SDC1/MYOD1/MAML1/MYOCD/ANKRD2/SOX8/DDX17/IFRD1/CXCL9/HMGCR/SHH/LGALS1/MBNL3/TNFSF14/BTG1/BOC/RBM24/TCF7L2/PRICKLE1/MBNL1/MEF2C/JAG1/DDIT3/MAP3K5/TRIP4/RIPOR2/RBPJ/MYOG/RANBP3L/TNF/IGFBP3/REST/AKIRIN1/MAPK14/MEGF10/DLL1/ID3/SRA1/SOSTDC1/SOX15/FLT3LG/EID2B/…	68
Plasma up	GO:0051495	positive regulation of cytoskeleton organization	163/10335	226/16943	0.000278717	0.0046411	0.00350703	PFN1/FLNA/TPM1/UBXN2B/MAPK15/RHOA/VASP/RANBP1/BCAS3/GSN/MAP1B/ARPC5/MLST8/PDXP/WAS/CCL21/RAC1/LIMK1/PTK2B/SMAD3/ARPC4/NRP1/CDC42EP4/SYNPO/CCR7/NF2/PLEK/CLASP1/SWAP70/TRPV4/DCTN1/PRKCE/SYNPO2L/IQGAP2/TSC1/PXN/P2RX7/GRB2/MECP2/PFN2/EDN1/WASL/MAPT/SPIRE1/ABL1/NUMA1/PPM1F/RHOC/NTF3/NUP62/SH3PXD2B/BAIAP2/SDC4/HCLS1/CCDC88A/SORBS3/SNX9/WASHC5/PAK1/CDC42EP2/TGFB3/WASF3/WASF2/SERPINF2/CORO1B/SEMA5A/CDC42…	163
Plasma up	GO:0045216	cell-cell junction organization	149/10335	205/16943	0.000279033	0.0046411	0.00350703	APC/STRN/SVEP1/RHOA/PAK2/SNAI2/GJB2/CADM3/PRKACA/NUMBL/GRHL2/CLDN15/SDK2/SMAD3/ADD1/PLEKHA7/CTNND1/NECTIN1/ANG/CSF1R/SDK1/CLDN7/CLDN2/FZD5/CLDN19/NF2/NLGN2/NFASC/TRPV4/LIMS2/CTNND2/GJC1/TLN1/PDCD6IP/TLN2/HEG1/CLDN18/JUP/PKP1/SMAD7/ZNF703/CAV1/INAVA/RAMP2/RDX/RHOC/DLG5/AFDN/GJA5/EFNB2/CLDN6/CNTNAP1/CLDN22/CDH1/HIPK1/CD177/CDH24/GPBAR1/SRC/FSCN1/PECAM1/GJD3/ACE/SRF/PIP5K1C/TGFB3/CRB3/ARL2/FLCN/CLDN…	149
Plasma up	GO:0071383	cellular response to steroid hormone stimulus	149/10335	205/16943	0.000279033	0.0046411	0.00350703	STC1/CRH/CARM1/ATP2B1/UFM1/RHOA/LMO3/GJB2/PAQR8/PGRMC2/DDX54/MSTN/ZFP36/PER1/SMARCA4/PPARD/ATP1A3/ARID1A/AKAP13/NR2E3/ATP1A1/PADI2/RBFOX2/EGFR/WBP2/TADA3/CALR/ZFP36L1/LATS1/FAM107A/ZBTB7A/HEYL/NR4A3/ZMIZ1/STAR/EP300/SRD5A1/TCF21/KMT2D/ABHD2/TP63/ISL1/EDN1/URI1/NKX3-1/SOX10/FOXA1/MED1/HDAC1/PPARA/LBH/PMEPA1/NEDD4/RXRA/FKBP4/YAP1/NR1D1/POU4F2/UGT1A1/KLF9/HNRNPU/TFAP4/LEF1/FOXO3/GPAM/BCL2L11/ARRB2/U…	149
Plasma up	GO:0045663	positive regulation of myoblast differentiation	21/10335	22/16943	0.000283196	0.00468098	0.00353717	CDON/PLCB1/ILK/HIF1AN/SMYD1/MYOD1/CXCL9/TNFSF14/BTG1/BOC/RBM24/MEF2C/MAP3K5/RIPOR2/MYOG/RANBP3L/IGFBP3/AKIRIN1/MAPK14/FLT3LG/MYF5	21
Plasma up	GO:0045598	regulation of fat cell differentiation	101/10335	134/16943	0.000301827	0.0048681	0.00367856	CARM1/LEP/ASXL2/SNAI2/FRZB/LMO3/LRP5/XBP1/ZBTB7B/ZFP36/CEBPB/STK4/WNT1/PPARD/SMAD3/CREBL2/FNDC5/BMP2/ENPP1/ZNF385A/BBS12/WNT5B/ZFP36L1/ASXL1/PIM1/ZC3H12A/TRPV4/PRDM16/C1QL4/SOX13/SORT1/FTO/GNB3/WNT10B/MSX2/CCDC71L/ADIRF/CEBPA/TRIO/CCDC3/CREB1/ANKRD26/ZBTB7C/NR1D1/WNT3A/GATA2/SH3PXD2B/HNRNPU/TFE3/LGALS12/WDFY2/E2F1/FLCN/MTOR/MMP11/RREB1/PTGS2/MEX3C/ZADH2/SIRT2/ZFP36L2/TLCD3B/ARNTL/NAPEPLD/GPS2/TAF…	101
Plasma up	GO:0060048	cardiac muscle contraction	101/10335	134/16943	0.000301827	0.0048681	0.00367856	STC1/FLNA/TPM1/NEDD4L/GSTM2/HRC/CALM3/CALM2/CALM1/PRKACA/SCN5A/MYL3/ADRA1B/CLIC2/TAZ/KCNE1/ATP1A1/ZC3H12A/TNNT2/GJC1/PPP1R13L/SGCD/EHD3/NOS1AP/JUP/TNNI1/SMAD7/CAV1/VEGFB/SCN2B/ATP2A1/SLC9A1/GPD1L/SCN4B/SCN1A/RYR2/GATA4/SCN3B/GJA5/KCNA5/SRI/MAP2K6/NOS1/SLC8A1/SNTA1/CACNA1C/PDE5A/GRK2/MYLK2/PDE4D/MTOR/KCNJ5/DLG1/CSRP3/HCN4/TTN/FGF12/ADRA1A/ACTC1/CAMK2D/SUMO1/KCNJ2/DMD/ASB3/CACNB2/ATP2A2/KCNE4/FGF13…	101
Plasma up	GO:0043087	regulation of GTPase activity	327/10335	477/16943	0.000306532	0.00490682	0.00370782	SYNGAP1/FGD4/TBC1D5/ALS2CL/ARAP1/GIT2/DVL3/HACD3/GIT1/PROM2/ARHGAP20/RASA1/RIC8A/PLCB1/CDC42SE1/SYDE2/CRK/ARHGAP8/NTRK2/RGP1/CCL22/RANBP1/BCAS3/SRGAP3/SH3BP1/NDEL1/RIN3/RASAL2/MLST8/ARHGEF1/ARHGEF16/VAV3/ARHGAP4/CCL21/ARHGAP27/RGS1/ARHGDIA/AGAP3/PTK2B/MTSS2/TBC1D13/PLXNA2/RAPGEF1/NRP1/ARHGEF7/AGFG2/SRGAP2/PLXNA4/TBC1D24/CCR7/AGFG1/DGKI/ARFGAP2/RAP1GAP2/MAP4K4/SPRY1/CHM/AKT2/AGAP2/ADAP1/TBC1D10B/R…	327
Plasma up	GO:2001233	regulation of apoptotic signaling pathway	279/10335	403/16943	0.00030855	0.00491814	0.00371637	CYLD/PRKRA/PTPMT1/SP100/FXN/NONO/RTKN2/BID/BCL2L1/TAF9B/SELENOS/PAK2/SNAI2/CREB3L1/PLA2G6/PML/NFATC4/CASP2/XBP1/GSN/NGFR/PSME3/NDUFA13/STK4/MUL1/GFRAL/SMAD3/WDR35/RFFL/MAPK8IP2/NRP1/TNFSF12/CD74/MLLT11/SLC35F6/HYOU1/CD44/FAIM2/ZNF385A/PTPN1/GNAI2/YWHAE/THBS1/BMF/PEA15/PLSCR3/MNT/ARHGEF2/TP63/TIMP3/YWHAB/GSK3A/URI1/NKX3-1/HTT/SCRT2/HDAC1/ATP5IF1/FGA/CAV1/RB1/SEPTIN4/BCL2L2/CIDEB/NOS3/MADD/DAPK3/LG…	279
Plasma up	GO:0051099	positive regulation of binding	128/10335	174/16943	0.000317852	0.00503622	0.00380561	B2M/EGF/CALM3/MED25/STK4/CLIC2/NGF/KDM4D/FOXC1/NRP1/ADD1/BMP2/MAPRE3/DERL1/EPB41/EP300/HOXA3/CEBPG/ITGA2/ISL1/NIBAN2/ADD2/EPB41L5/HAND2/SKI/CAV1/RB1/ABL1/RAMP2/PLXND1/TERT/RARA/WNT3A/POU4F2/USP33/RAPGEF2/ARRB1/MBD2/IGF1/FKBP1A/MEN1/RALB/PSEN1/BDNF/ACE/LRP1/PYGO2/SPPL3/CSF3/CLDN5/DTX3L/IRF4/AMFR/SPON1/DDX11/MYOCD/STMN1/MAU2/NVL/SIRT2/TRIM28/PARP1/EIF3C/NMD3/CAPRIN2/MAPRE1/CTNNB1/NIPBL/IDE/WNT5A/TA…	128
Plasma up	GO:0010507	negative regulation of autophagy	65/10335	82/16943	0.000318559	0.00503622	0.00380561	LEP/UBQLN4/IL10RA/DAP/RNF5/TIGAR/NRBP2/BMF/STAT3/MTMR9/SMG1/TSC1/SNRNP70/FOXK1/TAB3/GATA4/TBC1D14/NAMPT/SEC22B/RNF41/POLDIP2/LZTS1/KLHL22/RUBCN/ZKSCAN3/FOXK2/MTOR/CTSA/KDM4A/SMCR8/FEZ1/CPTP/SIRT2/NUPR1/ATG7/HTRA2/ADRA1A/SNCA/PTK2/SCFD1/BCL2/TSC2/PTPN22/MTM1/HMOX1/MET/TAB2/PIK3CA/QSOX1/FEZ2/TMEM39A/TP53/TLK2/MCL1/NPC1/EIF4G1/EIF4G2/WDR6/LRRK2/HGF/IL10/LEPR/GOLGA2/KIF25/PHF23	65
Plasma up	GO:1902275	regulation of chromatin organization	140/10335	192/16943	0.000332371	0.0052287	0.00395105	ATRX/NSD1/PHF8/PRDM9/ATAD2B/SNAI2/SUPT6H/KDM4C/ZBTB7B/GLYR1/MORC2/SDR16C5/WDR5/KDM4D/SETD7/SPI1/FOXP3/IGF2/PADI2/NAA40/WBP2/TADA3/RTF1/ATM/PAF1/HMGA1/PHF19/MAPK3/MECP2/ISL1/C6orf89/SPTY2D1/SKI/RNF40/CCNB1/MTHFR/OTUB1/OGT/BCL6/TAL1/SIN3A/KAT7/JARID2/NSD3/GATA2/MACROH2A1/SART3/ARRB1/KMT2A/HNRNPU/NOS1/GFI1/PPHLN1/PAX5/PYGO2/OTUB2/PRMT6/PRDM12/FLCN/KDM3A/KMT2B/UBE2N/RPS6KA4/BRD4/MLLT6/SIRT6/PHF2/MYOC…	140
Plasma up	GO:0035303	regulation of dephosphorylation	150/10335	207/16943	0.000336254	0.00526386	0.00397762	PPP1R11/TIPRL/ARPP19/FAM122A/CAMTA1/CALM3/CALM2/CALM1/RBM26/SMG6/B3GAT3/PPP1R7/MAGI2/ELFN2/DLG2/SMAD3/PPP1R1B/BMP2/GNAI2/YWHAE/PHACTR2/PLEK/INPP5K/SWAP70/CHP1/DLG3/PHACTR4/MTMR9/PCIF1/ELL/TSC1/ITGA2/WNK1/YWHAB/IGBP1/URI1/HTT/PPP1R3B/PPP2R5C/PPP2R3A/PPP1R9B/PPP1R16B/ZFYVE1/PPP2R5D/SMG7/ENSA/PPP1R8/PPME1/RCAN3/SMG5/MTMR3/PPP2R5B/PPP2R2A/PPP1R15B/FKBP1A/SRC/PTPA/PPP2R1A/RIMBP2/LMTK3/SPPL3/MTOR/RCAN2…	150
Plasma up	GO:0061548	ganglion development	16/10335	16/16943	0.000365725	0.00561511	0.00424304	NRP1/PHOX2B/TUBB3/TULP3/POU4F2/NRP2/INSM1/CTNNB1/FZD3/SEMA3A/SIX4/RGS4/ASCL1/SIX1/SEMA3F/UNC5C	16
Plasma up	GO:1903362	regulation of cellular protein catabolic process	183/10335	257/16943	0.000367976	0.00563613	0.00425892	MSN/UBQLN4/PSMF1/FAM122A/CDC20B/EGF/DESI1/F8A1/F8A3/F8A2/PML/RGP1/PRKACA/PSME3/DVL1/SUFU/WNT1/CBFA2T3/PTK2B/N4BP1/RNF185/FURIN/SMARCC1/LATS1/BTRC/FBXW8/DERL3/GNA12/SMURF1/OPHN1/RCHY1/CSNK1E/TRIM67/GSK3A/MAP1A/AMER1/RNF40/SMAD7/ATP5IF1/CAV1/WNT10B/RHBDF1/ALAD/PRKCG/OGT/UBAC2/KEAP1/CEBPA/RDX/STUB1/RNF19B/CSNK2A1/PSME1/BCAP31/ARAF/GPX1/GIPC1/MGAT3/IL33/CSNK2A2/USP25/PLK1/PSEN1/LRP1/FHIT/USP7/NFE2L1/…	183
Plasma up	GO:0090257	regulation of muscle system process	165/10335	230/16943	0.000393381	0.00595385	0.00449901	STC1/FLNA/TPM1/ATP2B1/GSTM2/RHOA/HRC/CALM3/CALM2/CALM1/SCN4A/MSTN/PRKACA/SCN5A/MYL3/ADRA1B/CLIC2/HSPB6/SMAD3/DCANP1/ATP1A1/AKAP6/ZC3H12A/TBXA2R/TNNT2/SLC8A3/NR4A3/EHD3/NOS1AP/PPP3CA/ADRA2A/ITGA2/PPP1R12B/JUP/EDN1/GSK3A/HAND2/TNNI1/SMAD7/IGFBP5/CAV1/ANXA6/ATP2A1/NOS3/NEUROG1/SLC9A1/DAPK3/PPARA/NOTCH1/RYR2/NMUR2/GATA4/GJA5/GATA5/JARID2/SRI/FOXO3/NOS1/ATP2B4/SLC8A1/IGF1/SRF/PAK1/CACNA1C/PDE5A/GRK2/G…	165
Plasma up	GO:0030879	mammary gland development	104/10335	139/16943	0.000398154	0.00601184	0.00454282	ETV5/LRP6/EGF/LRP5/PML/XBP1/ZBTB7B/CSF1/CEBPB/NTN1/CSF1R/SLC29A1/CAPN1/LATS1/KDM5B/STAT5B/SOX9/BTRC/AKT2/ITGA2/SMO/MED1/TDGF1/TBX3/APLN/IGFBP5/ZNF703/CAV1/MSX2/IQGAP3/CREB1/LBH/ARHGAP35/GLI3/PTCH1/ERBB4/USF2/GPX1/WNT3A/NRG1/ORAI1/LEF1/STAT5A/OAS2/BCL2L11/SRC/NEURL1/ROBO1/KALRN/WNT7B/TBX2/TGFB3/PYGO2/CCND1/HOXB9/VDR/FOXF1/HOXD9/RREB1/HK2/TGFBR2/NOTCH4/ARG1/NCOA1/STAT6/NRG3/WNT5A/UPRT/HOXA9/ID2/IRS…	104
Plasma up	GO:1902117	positive regulation of organelle assembly	57/10335	71/16943	0.000401554	0.00604887	0.00457081	G3BP1/MSN/MAPK15/RHOA/G3BP2/LRSAM1/LCP1/PIP4K2B/SH3GLB1/HAP1/PDCD6IP/EDN1/HTT/MARK4/NUMA1/ENTR1/SEPTIN9/ARHGAP35/NUP62/DZIP1/PIP4K2C/SRC/SDC4/FSCN1/CCDC88A/RALB/STX18/SDC1/MYLK3/CNOT6L/ULK1/FUZ/CEP135/ASAP1/SEPTIN7/TAPT1/MAPK9/ARHGEF5/RAB3GAP2/PAN3/PROX1/CEP120/PLK4/CCP110/ATMIN/SAXO1/CNOT2/TNF/CNOT1/IL5/CROCC/BMP10/RAB3GAP1/CNOT6/PIP4K2A/ELAPOR1/ZMYND10	57
Plasma up	GO:0048483	autonomic nervous system development	39/10335	46/16943	0.000414458	0.00618492	0.00467362	TFAP2B/PHOX2A/NRP1/PLXNA4/PHOX2B/GFRA3/PHACTR4/EGR2/NAV2/TP63/SOX11/SOX10/HAND2/HOXB2/SOX4/TFAP2A/NF1/KIF26A/NRP2/INSM1/GDNF/SOX8/ADARB1/TBX1/NTRK1/ARX/CTNNB1/FZD3/SEMA3A/ASCL1/GATA3/SIX1/SEMA3F/EDNRB/HES1/ISX/FN1/PLXNA3/RET	39
Plasma up	GO:0048538	thymus development	39/10335	46/16943	0.000414458	0.00618492	0.00467362	PAX1/ASXL1/ATM/MAPK3/LMO4/HOXA3/HAND2/ABL1/JARID2/BCL2L11/PSEN1/SRF/CRKL/TYR/ZBTB1/FADD/CTC1/RAG1/MAP2K1/RAF1/EPHB3/PRDX2/TBX1/SHH/CTNNB1/BCL2/SIX4/BCL11B/MAPK1/PBX1/TGFBR1/GATA3/ZMPSTE24/MAFB/SIX1/SLC46A2/FOXN1/HES1/FOXE1	39
Plasma up	GO:0044091	membrane biogenesis	36/10335	42/16943	0.00044778	0.00663567	0.00501422	STX2/MAGI2/NLGN2/FLOT2/NRXN2/CLIP3/CAV1/SPTBN1/LRP4/EPHB2/NLGN3/SYT11/PTEN/EMP2/ANK3/PEX16/NLGN4X/PICALM/NLGN1/UGCG/NRXN1/NLGN4Y/PACSIN2/CAV2/PTPRD/CDH2/FLOT1/ANXA2/RFTN1/SERINC1/PEX3/DMKN/IL1RAPL1/PSAP/CAV3/GAK	36
Plasma up	GO:0048864	stem cell development	66/10335	84/16943	0.000457228	0.00669818	0.00506146	SNAI2/FAM172A/FOXC1/NRP1/SEMA3E/PHOX2B/SEMA6A/ALDH1A2/SOX9/MAPK3/PHACTR4/SEMA3G/SOX11/SEMA4A/SMO/ISL1/EDN1/SOX10/HAND2/ANXA6/SEMA6B/EFNB1/ERBB4/SEMA6C/CORO1C/NRG1/SEMA4F/EDN3/TCOF1/SEMA5A/SEMA5B/PEF1/NRP2/LAMA5/WNT7A/SEMA6D/GDNF/SOX8/TBX1/SHH/TAPT1/SEMA3A/KLHL12/PITX2/SEMA3D/JAG1/BMP7/SEMA7A/MAPK1/MSI2/ZEB2/SEMA4G/NOLC1/KITLG/SEMA3F/EDNRB/SEMA4B/HIF1A/TWIST1/SETD2/HES1/FN1/BMPR1A/PDCD6/PTPRC/RET	66
Plasma up	GO:0051100	negative regulation of binding	122/10335	166/16943	0.000463181	0.00674267	0.00509508	CFHR5/CARM1/SP100/B2M/PDGFB/NFATC4/CDKN1A/ATP2A3/WFIKKN2/DVL1/TNKS/GNL3L/HAND1/ILRUN/MAPK3/TLE5/SOX11/PPP3CA/GTF2F1/SMO/HDAC2/CSNK1E/NKX3-1/EPB41L5/HAND2/CAV1/MSX2/STUB1/SIN3A/PPARA/CAMK1/USP33/TMSB4X/TMBIM6/SRI/TFAP4/FBH1/LEF1/ZFP90/ARRB2/RALB/PSEN1/ACE/TTBK1/SUMO3/P2RY1/ARHGAP28/MDFI/E2F1/C9orf72/SENP2/PEX14/CRTAC1/FBXW7/PEX19/PSME3IP1/DDX11/STMN1/CTNNBIP1/ACTB/IFIT2/ERCC4/ZNF304/TEX14/HMGA2/ZN…	122
Plasma up	GO:0007215	glutamate receptor signaling pathway	77/10335	100/16943	0.000500767	0.00717978	0.00542538	CRH/CPEB4/MINK1/GRM5/PLCB1/GRM1/SLC6A9/SHANK2/GRIK3/SHISA6/NCSTN/GRIN2D/CNIH3/GRM4/PTK2B/SHANK3/DLG2/MAPK8IP2/CACNG4/GRIN1/CAPN1/CACNG3/NLGN2/DLG3/RASGRF1/UNC13A/ARC/KLHL24/GRID1/GRIN3A/CACNG7/SSTR1/GNAQ/GRIA4/EPHB2/CNIH2/NECAB2/NLGN3/GRM6/DAGLA/GRM2/DLG1/CX3CL1/SHISA7/HOMER3/CCR2/DAPK1/GRIA3/NLGN1/CCL2/OPRM1/LRRC7/FYN/CRHBP/GRID2/MEF2C/GRM3/FMR1/GRM7/HOMER1/GRIN2A/CDK5R1/PPARGC1A/TIAM1/NETO1/CLN…	77
Plasma up	GO:0022407	regulation of cell-cell adhesion	292/10335	425/16943	0.000501359	0.00717978	0.00542538	CYLD/CDSN/TNR/MINK1/LEP/JAK3/PELI1/NOD2/RHOA/PAK2/CELSR2/NEXMIF/SOX12/PODXL/IL20RB/PAK3/XBP1/HLA-DPA1/ZBTB7B/CD209/DPP4/ADAM19/CEBPB/CCL21/AP3B1/RAC1/WNT1/DMTN/CD74/FOXP3/IGF2/MYADM/NRARP/BMP2/CD44/ICOSLG/CCR7/CD276/C1QTNF1/BTN2A2/NF2/ZC3H12A/SWAP70/TRPV4/NFAT5/STAT5B/FLOT2/EGR3/NR4A3/ZMIZ1/CD5/MDGA1/EFNB3/SOX13/SIRPB1/WNK1/THY1/GRB2/PDPK1/ITPKB/FOXA1/EPB41L5/ETS1/TNFSF4/SMAD7/ZNF703/FGA/CAV1/ABL…	292
Plasma up	GO:0000082	G1/S transition of mitotic cell cycle	179/10335	252/16943	0.000516836	0.00736838	0.00556789	GSPT1/CARM1/PHF8/MAX/BID/CACUL1/PLCB1/PML/INO80/CASP2/CNOT3/CDKN1A/PSME3/MDM4/ZNF655/POLE3/CDK14/ACVR1B/RPS6KB1/MCM5/EGFR/ZNF385A/CTDSP1/CCND2/BTN2A2/LATS1/ATM/FHL1/FAM107A/EP300/PPP3CA/E2F7/CDK6/CTDSPL/POLA1/BTG2/CCNB1/RB1/IQGAP3/EZH2/CDC25C/GTSE1/RDX/CRLF3/PSME1/TERT/CCND3/CDK18/CAMK2A/PKD2/KCNA5/KLF11/RCC1/CUL5/MCM7/SFN/SOX4/GFI1/CUL4B/UBE2E2/RPTOR/TFDP3/TRIM71/RIPK1/E2F1/E2F6/MYO16/SENP2/CYP1…	179
Plasma up	GO:0050679	positive regulation of epithelial cell proliferation	139/10335	192/16943	0.000583085	0.00820064	0.00619678	SP1/DLX6/NOD2/AGGF1/PDGFB/XBP1/SCN5A/PAX2/NRP1/TNFSF12/IGF2/SRSF6/NRARP/BMP2/ANG/EGFR/STAT3/APLNR/KDM5B/SOX9/EGR3/NR4A3/ITGB3/FZD7/BMPR2/LAMC1/TP63/SOX11/SMO/PDPK1/FOXE3/GLUL/MED1/APLN/ZNF703/VEGFB/IQGAP3/FLT4/PPP1R16B/FGFR1/NOTCH1/B4GALT1/MDK/EMC10/TGFA/JCAD/YAP1/NOTCH2/WNT3A/OSR2/CXCL12/PGF/PTPRN/PLCG1/GATA2/ZNF580/STAT5A/IHH/GPBAR1/IGF1/FGF2/PLXNB3/RPTOR/STXBP4/NF1/ARNT/SEMA5A/TNFAIP3/LRG1/FGF…	139
Plasma up	GO:0097061	dendritic spine organization	65/10335	83/16943	0.000595401	0.00826769	0.00624745	PAK3/SHANK2/LZTS3/TANC2/DVL1/SHANK3/SRCIN1/CTNND2/IGF1R/CUX2/ARC/WASL/KIF1A/PDLIM5/EPHB1/ZDHHC15/ZNF365/ITGA3/DNM3/BAIAP2/DBN1/EPHB2/KALRN/NLGN3/NGEF/DBNL/PICK1/PTEN/EEF2K/MTMR2/WNT7A/EPHB3/LGMN/ADAM10/CAPRIN2/NLGN1/INSR/DNM1L/PPP1R9A/FYN/HDAC6/HOMER1/PAFAH1B1/ZMYND8/CDK5R1/LRP8/ABHD17B/EFNA1/TIAM1/ARMCX5-GPRASP2/EPHA4/ZNF804A/CAMK2B/ABI2/TANC1/BHLHB9/ARF1/CDK5/GRIN2B/FCGR2B/PPFIA2/LRRK2/INS/CAPR…	65
Plasma up	GO:0002053	positive regulation of mesenchymal cell proliferation	23/10335	25/16943	0.000595449	0.00826769	0.00624745	LRP5/SOX9/SMO/FGFR1/PRRX1/IHH/FOXF1/SHOX2/TGFBR2/TBX1/STAT1/SHH/CTNNB1/WNT5A/FGF9/IRS2/WNT2/FGFR2/VEGFA/SIX1/FOXP2/BMPR1A/CHRD	23
Plasma up	GO:0001701	in utero embryonic development	263/10335	381/16943	0.000598814	0.00829637	0.00626913	TPM1/RBM46/NDUFA2/BCL2L1/ANGPT1/RIC8A/PDGFB/RSPO3/SLC5A7/SUPT6H/PTH1R/KDM4C/GCM1/CNOT3/NDEL1/SMPD4/SH3PXD2A/TANC2/GRHL2/CEBPB/IFITM5/WDTC1/STK4/CAPN2/SMAD2/SMAD3/FOXC1/GNA13/IGF2/ADD1/MAFG/UNK/ACVR1B/ALKBH1/BMP2/NXN/EGFR/FZD5/FURIN/ZFP36L1/AKAP3/LATS1/FUT8/HAND1/MYH9/INPP5K/RTF1/SLC39A3/DSC3/ATP11A/ZMIZ1/MAFF/FBXW8/GNA12/SSR2/HS6ST1/HNF1B/ELL/SLC34A2/HEG1/SMO/VASH1/RPGRIP1L/E2F7/GRB2/EDN1/NR2F2/S…	263
Plasma up	GO:0071300	cellular response to retinoic acid	53/10335	66/16943	0.000631769	0.008734	0.00659982	RARG/LEP/FZD4/COL1A1/NDUFA13/TBXT/PTK2B/PAX2/TEAD2/WNT5B/ATM/ALDH1A2/SOX9/FZD7/HDAC2/WNT10B/CREB1/EPHA3/SETX/YAP1/WNT3A/YES1/WNT8B/WNT7B/CYP26B1/PTK6/NTRK3/ABL2/AQP1/OSR1/TBX1/HTRA2/ABCA1/WNT9A/WNT5A/SLC6A4/PPARG/BRINP1/TNC/WNT2/MYOG/MYB/FGFR2/BRINP3/WNT9B/PTK7/SERPINF1/KLF4/ZNF35/SNW1/BRINP2/HOXA2/RET	53
Plasma up	GO:0035136	forelimb morphogenesis	35/10335	41/16943	0.00063498	0.00875943	0.00661903	ATRX/TFAP2B/LNPK/RNF165/IFT122/ALDH1A2/TP63/RPGRIP1L/TBX3/MSX2/RUNX2/OSR2/CRABP2/TFAP2A/CACNA1C/HOXD9/SHOX2/WNT7A/ALX4/OSR1/WNT9A/ALX3/SHH/CTNNB1/NIPBL/HOXD10/HOXA9/RSPO2/MSX1/RECK/TBX5/HOXA11/TWIST1/FMN1/GDF5	35
Plasma up	GO:0070302	regulation of stress-activated protein kinase signaling cascade	164/10335	230/16943	0.000652122	0.00881072	0.00665779	CYLD/MINK1/LEP/DVL3/HACD3/FZD4/NOD2/MAP2K7/TNIK/MID1/PLCB1/FOXM1/MAP3K9/BIRC7/PER1/CCL21/ROR2/MUL1/PTK2B/RAPGEF1/MAPK8IP2/BMP2/MAP3K20/VANGL2/CCR7/EGFR/TIRAP/FZD5/FKTN/PTPN1/MAP3K3/EDA2R/ZC3H12A/MAP4K4/TRPV4/MTURN/MAPK3/FZD7/IGF1R/IGBP1/EDN1/TNFRSF19/HAND2/INAVA/EPHB1/FLT4/SASH1/PHLPP1/ULK4/EMC10/SIRPA/TAOK2/DUSP19/MEN1/PAK1/GADD45B/WNT7B/TRAF5/SERPINF2/SH3RF3/RIPK1/DBNL/MAPK8IP3/TPD52L1/NOD1/DAB…	164
Plasma up	GO:0014074	response to purine-containing compound	110/10335	149/16943	0.000653117	0.00881072	0.00665779	STC1/CARM1/GSTM2/SSH1/ITPR2/P2RY4/GPD1/VGF/SELL/COL1A1/PDXP/PER1/CACNA1S/DMTN/PTK2B/DGKQ/PKLR/RAPGEF1/KCNE1/DUOX2/AKAP6/FOSB/ZFP36L1/INPP5K/SLC8A3/STAR/SRD5A1/RYR1/REN/HDAC2/P2RX7/IGFBP5/WNT10B/RYR2/PKD2/PTPRN/PDE2A/RAPGEF2/LDHA/SLC8A1/DUOX1/SLC5A5/P2RY1/SLC6A1/TYR/KCNJ11/SDC1/P2RY11/PTEN/RAP1A/TRPV1/EEF2K/AQP1/FOSL1/PTGS2/SLC26A6/TRPM2/HCN4/ASS1/P2RY2/P2RX6/SPARC/STAT1/WT1/MMP19/XRN1/TAF1/PRKAA1…	110
Plasma up	GO:0044843	cell cycle G1/S phase transition	191/10335	271/16943	0.000653872	0.00881072	0.00665779	GSPT1/CARM1/PHF8/MAX/BID/CACUL1/PLCB1/PML/INO80/CASP2/CNOT3/CDKN1A/PSME3/MDM4/ZNF655/POLE3/CDK14/ACVR1B/RPS6KB1/MCM5/EGFR/ZNF385A/CTDSP1/CCND2/BTN2A2/LATS1/ATM/PAF1/FHL1/FAM107A/EP300/PPP3CA/E2F7/CDK6/CTDSPL/POLA1/BTG2/CCNB1/RB1/IQGAP3/EZH2/CDC25C/GTSE1/RDX/CRLF3/PSME1/TERT/CCND3/CDK18/CAMK2A/PKD2/KCNA5/KLF11/RCC1/CUL5/MCM7/SFN/SOX4/ATP2B4/GFI1/MEN1/CUL4B/UBE2E2/RPTOR/STXBP4/TFDP3/TRIM71/RIPK1/E2…	191
Plasma up	GO:0097305	response to alcohol	162/10335	227/16943	0.000657628	0.0088241	0.0066679	CRH/CCR5/ATP2B1/LEP/LRP6/BCL2L1/RHOA/GNB1/HNRNPD/ITPR2/P2RY4/PTGDR/CALM3/ACACA/MSTN/PTGFR/GSN/SLC2A4/CDKN1A/CCL21/PTK2B/SMAD2/BGLAP/SETD7/SPI1/ADCY6/GRIN1/CCR7/RBP4/CLDN7/FOSB/TP53INP1/TBXA2R/STAT3/GNG2/LARP1/PRKCE/STAR/ADCY2/SMO/HDAC2/CLDN18/JUP/CCL3/TNFSF4/ALAD/PPP1R9B/PRKAA2/EFNA5/HSD3B2/GRIN3A/ADH6/MLC1/PTCH1/ADCY1/RARA/UGT1A1/KLF9/RAD51/PTGER4/CDH1/LANCL2/CBL/FOXO3/CHRNB2/OGG1/GOLPH3/HTR3A/P…	162
Plasma up	GO:0071709	membrane assembly	32/10335	37/16943	0.000675861	0.00901195	0.00680985	STX2/MAGI2/NLGN2/FLOT2/NRXN2/CAV1/SPTBN1/LRP4/EPHB2/NLGN3/SYT11/PTEN/EMP2/ANK3/NLGN4X/PICALM/NLGN1/UGCG/NRXN1/NLGN4Y/PACSIN2/CAV2/PTPRD/CDH2/FLOT1/ANXA2/RFTN1/DMKN/IL1RAPL1/PSAP/CAV3/GAK	32
Plasma up	GO:0051101	regulation of DNA binding	93/10335	124/16943	0.000689592	0.00913781	0.00690496	SP100/NSD1/EGF/CALM3/WFIKKN2/TNKS/NGF/FOXC1/HAND1/ZBTB7A/ILRUN/EP300/SOX11/CEBPG/ITGA2/SMO/HDAC2/ISL1/NIBAN2/HAND2/SKI/MSX2/RB1/BCL3/SIN3A/ZBTB7C/WNT3A/POU4F2/TMSB4X/SRI/TFAP4/LEF1/ZFP90/IGF1/PSEN1/SUMO3/MDFI/E2F1/IRF4/FBXW7/MYOCD/CTNNBIP1/MAU2/SIRT2/TRIM28/PAX7/PARP1/ERCC4/HMGA2/CTNNB1/ZNF462/RSF1/NIPBL/TAF1/SUMO1/HIPK2/PPARG/HMOX1/HABP4/ID2/HMGB1/MAPK8/MSX1/JAK2/PAX6/HMGB2/LHX2/NEUROD1/HEY1/DDI…	93
Plasma up	GO:0009954	proximal/distal pattern formation	29/10335	33/16943	0.000693366	0.00914985	0.00691406	SP8/HOXC10/SIX3/ALDH1A2/TP63/CHSY1/GLI3/GREM1/LRP4/DLX2/HOXC11/CYP26B1/DLX1/HOXB9/HOXD9/OSR1/CTNNB1/HOXD10/HOXA9/IRX3/HOXA10/IRX1/GLI1/PBX1/HOXC9/HOXA11/PBX2/DLL1/GLI2	29
Plasma up	GO:0035601	protein deacylation	80/10335	105/16943	0.000703221	0.00920384	0.00695485	FLNA/DYRK1A/ZBTB7B/HDAC5/PER1/NOTUM/SDR16C5/BAZ2A/MTA2/TBL1X/FOXP3/TADA3/HDAC9/MIER2/HDAC10/MIDEAS/TPPP/EP300/HDAC2/C6orf89/MAPT/SKI/HDAC1/RBM14/MSL3/PRKAA2/BCL6/SIN3A/SFPQ/MTA1/PHB/PRMT6/RCOR1/SIRT6/ABHD12/FNTA/ATXN3/SIRT2/SMARCAD1/CAMK2D/AKAP8/NIPBL/PRKAA1/ABHD13/TBL1XR1/BEX4/SPRED1/HDAC6/MAPK8/TRERF1/ELK4/SPRED2/ABHD17B/SUDS3/ABHD17C/HDAC4/MORF4L2/RCOR3/MORF4L1/REST/MTA3/PRDM5/FRY/TP53/HDAC11/…	80
Plasma up	GO:0086001	cardiac muscle cell action potential	55/10335	69/16943	0.000708098	0.00921104	0.00696029	FLNA/NEDD4L/KCNIP2/SCN5A/SLC4A3/KCNE1/ATP1A1/YWHAE/GJC1/NOS1AP/JUP/CAV1/SCN2B/GPD1L/SCN4B/SCN1A/RYR2/SCN3B/GJA5/KCNA5/SLC8A1/SNTA1/CACNA1C/KCNJ5/ANK3/DLG1/HCN4/FGF12/CXADR/CAMK2D/KCNJ2/DMD/CACNB2/ATP2A2/KCNE4/FGF13/AKAP9/CACNA2D1/KCNE3/SLMAP/PKP2/HCN2/ATP1A2/KCNJ3/GJA1/TRPM4/CACNA1D/ATP1B1/KCNN2/KCND3/KCNE5/CAV3/RNF207/KCNQ1/DSG2	55
Plasma up	GO:0086003	cardiac muscle cell contraction	55/10335	69/16943	0.000708098	0.00921104	0.00696029	STC1/FLNA/NEDD4L/SCN5A/KCNE1/ATP1A1/GJC1/SGCD/NOS1AP/JUP/CAV1/SCN2B/ATP2A1/SLC9A1/GPD1L/SCN4B/SCN1A/RYR2/GATA4/SCN3B/GJA5/KCNA5/SRI/SNTA1/CACNA1C/PDE4D/KCNJ5/DLG1/HCN4/FGF12/CAMK2D/SUMO1/KCNJ2/CACNB2/ATP2A2/KCNE4/FGF13/AKAP9/CACNA2D1/KCNE3/PDE4B/PKP2/ADORA1/ATP1A2/KCNJ3/GJA1/TRPM4/CACNA1D/KCNN2/KCND3/KCNE5/CAV3/RNF207/KCNQ1/DSG2	55
Plasma up	GO:0034504	protein localization to nucleus	194/10335	276/16943	0.000741984	0.00959322	0.00724909	FLNA/SP100/TARDBP/UFM1/TOR1AIP1/LEP/RAB23/ZIC1/ANGPT1/PKIA/PML/NGFR/COL1A1/CDKN1A/DVL1/SUFU/SMAD3/FAM53C/SIX3/KPNA1/CALR/POM121/YWHAE/NF2/ZC3H12A/STAT3/PAF1/TOR1A/SOX9/ZBTB7A/ILRUN/POM121C/POM121L12/SIX2/CHP1/SESN2/TRIM8/RANGAP1/PPP3CA/SMO/CLDN18/IPO9/JUP/IPO8/GLUL/MED1/ELAVL1/GLIS2/FERMT1/KPNA6/GTSE1/NR5A1/BCL3/SIN3A/GLI3/TERT/KAT7/NUP62CL/CARD10/NUP50/TOR1AIP2/RASSF5/NUP62/HNRNPU/CDH1/SRC/POLR1…	194
Plasma down	GO:0022604	regulation of cell morphogenesis	489/14938	497/16943	3.23139e-18	2.06389e-14	1.72182e-14	RELN/PLXNA3/WTIP/NEDD9/DIAPH1/PDLIM5/ZMYM3/CORO1B/CNTN2/PLXNA2/TRIM46/LRRK2/NEDD4L/EPHB3/FZD4/SEMA4B/PTPRO/LIMK1/LZTS1/RET/RHOD/RASAL1/MUL1/ABI2/PLXNA4/NFATC4/UST/EEF2K/TBCCD1/PQBP1/CXCL12/ZSWIM5/DNMBP/SMURF1/ARC/SEMA6B/SEMA4D/FAM171A1/BDNF/BMPR2/NRP1/DNM3/SIPA1L1/CD44/ADAM10/WDR36/DAB1/POU4F2/DISC1/NTRK3/KIAA0319/TTL/ZMYM4/SEMA3E/YTHDF1/NTRK2/WASF3/BCL11A/TANC2/NLGN1/PRPF40A/NIN/RAB21/PAFAH1B1/P…	489
Plasma down	GO:0010769	regulation of cell morphogenesis involved in differentiation	305/14938	309/16943	1.23626e-12	2.63199e-09	2.19576e-09	RELN/PLXNA3/NEDD9/PDLIM5/CNTN2/PLXNA2/TRIM46/LRRK2/NEDD4L/EPHB3/SEMA4B/PTPRO/LIMK1/LZTS1/RET/ABI2/PLXNA4/NFATC4/UST/EEF2K/PQBP1/CXCL12/ZSWIM5/ARC/SEMA6B/SEMA4D/BDNF/BMPR2/NRP1/DNM3/SIPA1L1/ADAM10/WDR36/DAB1/POU4F2/DISC1/NTRK3/KIAA0319/TTL/SEMA3E/YTHDF1/NTRK2/TANC2/NLGN1/NIN/RAB21/PAFAH1B1/MAG/RAB11A/RNF6/MAP2/ZEB2/ADGRB3/CRK/AP1AR/EPHA7/RUFY3/ID1/POU3F2/HECW2/CSPG5/MACF1/IFRD1/ACTR2/CDH4/WNT5A/SE…	305
Plasma down	GO:0050808	synapse organization	412/14938	429/16943	6.01014e-09	7.25782e-06	6.05491e-06	DRD2/RELN/DAB2IP/CAMKV/PDLIM5/ERBB2/AMIGO3/MDGA1/ITSN1/CTNND2/CACNB1/LHFPL4/CNTN2/LRRK2/EPHB3/SYN1/ALS2/PTPRO/PPFIA4/CACNA2D2/DMPK/NLGN2/NRP2/UNC13B/SLC8A3/ABI2/SHISA6/WASF2/NFATC4/EEF2K/GPM6A/ARC/GDNF/SEMA4D/BDNF/NRP1/DNM3/PPFIA1/NFIA/FNTA/SIPA1L1/ARF6/CACNB2/ADAM10/APP/NRG1/SEPTIN11/DISC1/EGLN1/SYBU/NTRK3/SEMA3E/THBS2/CNKSR2/CTNNA2/NTRK2/ACTN1/WASF3/ADGRL1/TANC2/FARP1/NLGN1/GABRB3/GPC6/CACNB4/P…	412
Plasma down	GO:0007265	Ras protein signal transduction	333/14938	344/16943	6.73389e-09	7.25782e-06	6.05491e-06	ARHGEF3/SHOC2/RASSF1/DAB2IP/DENND1A/GPR55/ALS2/LIMK1/RHOD/RAB15/CDK2/RASAL1/RAPGEF3/CAVIN4/ARHGDIG/RAB4B/RIPOR2/KSR1/ABI2/CYTH3/RAB35/WASF2/LZTR1/VANGL2/TNFAIP1/ITPKB/RAB30/RCC1/GPSM2/MYO9B/RAP1A/RB1/TGFB2/NRP1/ARF6/HACE1/ZNF304/NRG1/PSD3/SOS1/G3BP1/NF1/RAP2B/BCL6/RASGEF1A/FLCN/IGF1/RAB21/RASA1/GNB1/RAP1B/G3BP2/HACD3/OPHN1/FGF2/CRK/GNA13/CDC42EP3/JUN/RAP2C/AUTS2/ARHGEF28/DLC1/SPRY1/CUL3/STAMBP/RA…	333
Plasma down	GO:0098742	cell-cell adhesion via plasma-membrane adhesion molecules	265/14938	272/16943	2.16156e-08	1.21333e-05	1.01223e-05	CDHR1/AMIGO3/CD6/MDGA1/CNTN2/MILR1/RET/CRB2/PCDH19/DSG2/TGFB2/CLDN22/PCDHA6/PCDH9/CDH11/DAB1/WNK1/FAT3/DSC2/CLDN8/ADGRL1/PCDHA7/NLGN1/PCDHA4/PCDHA13/PCDHA10/PCDHAC1/GPC6/PCDHB14/PCDHA3/PCDHA12/ADIPOQ/PCDHA1/FLRT3/MAG/PCDHA8/PCDHA9/PCDHA5/PCDHA2/PCDHA11/PCDHAC2/UNC5D/PCDH7/PCDH8/PCDH20/SPARCL1/NPTN/SDK1/AJUBA/CLDN7/ITGB1/MMP24/CDH4/CLDN4/IGSF11/PCDH1/CADM1/CDH22/CLDN6/NECTIN1/ITGAL/DSG1/PLXNB3/TEN…	265
Plasma down	GO:0016569	covalent chromatin modification	457/14938	479/16943	2.23498e-08	1.21333e-05	1.01223e-05	MCRS1/AKAP8/SREBF1/KMT2D/HDAC11/TRIM37/LRRK2/HIPK4/BAP1/TET3/NAP1L2/RCOR3/CDK2/PCGF2/CARM1/UBE2N/DPF3/RIOX2/MSL1/WDR5/KAT8/FOXP3/DNMT3B/PADI3/SPHK2/MIDEAS/PRMT8/KDM2A/TBL1X/JADE1/BMI1/KDM6A/NCOA1/KAT6B/SUZ12/TBL1XR1/PCGF3/CTCF/WAC/MSL2/ELK4/ZNF304/HDAC4/FMR1/SMAD4/SETD7/NAA50/RBBP5/GCG/HELLS/EYA2/BCL6/SNAI2/ARID4B/SFPQ/SATB1/KMT5B/UBE2B/KAT6A/FLCN/MYOCD/RPS6KA5/SMARCAD1/PRKCD/SETD5/UBR5/KMT2A/PRK…	457
Plasma down	GO:0034329	cell junction assembly	409/14938	429/16943	1.68995e-07	6.55841e-05	5.47142e-05	BCAS3/DRD2/PDLIM5/AMIGO3/MDGA1/CTNND2/LHFPL4/EPHB3/PTPRO/RHOD/MPP7/NLGN2/MMP14/GJA4/EEF2K/GPM6A/HIPK1/SLC9A1/PEAK1/TLN2/TJP1/IKBKB/SEMA4D/PKP1/BDNF/RAP1A/CLASP2/CLDN22/NRP1/DNM3/PHLDB2/ARF6/ANK2/SMAD7/APP/CDH11/CBFB/NRG1/UGT8/NTRK3/DST/THBS2/SNAI2/APC/CLDN8/NTRK2/ACTN1/ADGRL1/FARP1/NLGN1/FLCN/GABRB3/PKP4/GPC6/PCDHB14/FSCN1/SIX1/FLRT3/PTPRJ/GABRA1/SETD5/RAP1B/PARD6G/TAOK2/MAGI2/OPHN1/LRRN3/MEF2C/A…	409
Plasma down	GO:0048732	gland development	418/14938	439/16943	2.08158e-07	7.38615e-05	6.16197e-05	DRD2/CDK5RAP3/APLN/STAT6/PNPT1/NCOR2/EPHB3/LMO4/TGFBR3/OAS2/WNT10A/CEBPB/CTC1/FA2H/EDA/DHODH/TGM2/GPAT4/WT1/NRG3/MAFB/CEBPA/RARA/RAP1A/TGFB2/NCOA1/NRP1/ONECUT2/BCL11B/PLAG1/ARF6/TGFBR1/PRLR/SMAD4/IRF6/NRG1/PGR/FOXA1/E2F7/NFIB/PTCH1/NF1/NTN4/SNAI2/ADCYAP1/SIX3/FBXW7/RARG/TCF21/SIX1/FGF7/LRP6/ZIC3/DAG1/SMAD2/SOX9/NME1/JUN/WNT2/SOSTDC1/POU3F2/SIX4/INSM1/CUL3/FSTL3/FGFR2/HOXA5/GATA2/TP63/IGFBP5/WNT7B…	418
Plasma down	GO:1901888	regulation of cell junction assembly	195/14938	199/16943	2.81448e-07	9.46111e-05	7.89303e-05	BCAS3/PDLIM5/AMIGO3/MDGA1/LHFPL4/EPHB3/RHOD/NLGN2/MMP14/EEF2K/SLC9A1/PEAK1/TJP1/IKBKB/SEMA4D/BDNF/RAP1A/CLASP2/NRP1/PHLDB2/ARF6/APP/CBFB/NTRK3/THBS2/SNAI2/NTRK2/ADGRL1/NLGN1/GPC6/SIX1/FLRT3/PTPRJ/SETD5/RAP1B/LRRN3/MEF2C/ADGRB3/EPHA7/GHSR/THBS1/SIX4/DLC1/MACF1/NPHP4/WNT5A/LDB1/ARHGAP6/MAP4K4/ABL1/CORO1C/SFRP1/NECTIN1/TSC1/RAC1/DLG5/CLASP1/DUSP3/GPBAR1/VEGFA/GRID2/CBLN1/PTPRD/WDPCP/KDR/COL16A1/LRRT…	195
Plasma down	GO:0008361	regulation of cell size	178/14938	181/16943	3.04797e-07	9.73368e-05	8.12042e-05	WDTC1/PLXNA3/AQP1/TRIM46/SEMA4B/LIMK1/RET/TMEM123/PLXNA4/CXCL12/GNB3/SEMA6B/SEMA4D/BDNF/BMPR2/RAP1GAP2/NRP1/WDR36/POU4F2/DISC1/NTRK3/KIAA0319/TTL/SEMA3E/KCNMA1/RARG/RAB21/PAFAH1B1/MAG/RAB11A/RNF6/MAP2/EPHA7/RUFY3/WNK3/MTPN/MACF1/IFRD1/KCNN4/CDH4/WNT5A/RPTOR/ADD1/SEMA3B/ABL1/SEMA4G/CLCN6/ZFYVE27/IST1/TSC1/RAC1/CLCN3/CAV3/VEGFA/SEMA7A/SEMA4F/SLC12A5/P2RX7/MAP1B/DRAXIN/XK/CREB1/DSCAM/SEMA6A/LRRC8A/P…	178
Plasma down	GO:0010770	positive regulation of cell morphogenesis involved in differentiation	154/14938	156/16943	6.50758e-07	0.000180713	0.000150761	RELN/PLXNA3/NEDD9/PLXNA2/LIMK1/PLXNA4/EEF2K/CXCL12/SEMA4D/BDNF/BMPR2/NRP1/POU4F2/DISC1/NTRK3/NTRK2/NIN/RAB21/PAFAH1B1/RAB11A/ZEB2/CRK/RUFY3/CSPG5/MACF1/ACTR2/CDH4/ABL1/PREX1/MAP6/ZFYVE27/IST1/EPHA4/SS18L1/RAC1/NGFR/PLXNA1/VEGFA/PLXNB3/PTPRD/DOCK5/SEMA7A/FLNA/RREB1/SS18L2/MAP1B/ARHGEF7/DSCAM/DNM1L/LRP8/TRIOBP/CUX1/CRKL/SHOX2/PAK1/ROBO2/MYOC/TRPC5/CALR/STK11/FBXW8/ARHGDIA/LRP1/DMTN/NDEL1/SRF/CRABP2…	154
Plasma down	GO:0048568	embryonic organ development	425/14938	448/16943	7.12956e-07	0.00018688	0.000155907	TFAP2A/STRC/CHRNA10/USH1C/TIFAB/WNT9A/CHST11/PBX3/ABR/TCAP/USH1G/CRB2/TPRN/PLCD3/CEBPB/PTK7/MYO3A/PDZD7/PCGF2/HEY1/ALX4/NKX3-2/RIPOR2/MMP14/KCNQ4/VANGL2/HIPK1/OVOL2/TEAD2/GDNF/MAFB/CEBPA/RARA/HMX2/TGFB2/KDM6A/NCOA1/NR4A3/FZD3/TGFBR1/BPTF/NR2F2/E2F7/INSIG2/EGLN1/PTCH1/MIB1/DLX6/SIX3/MYF5/RBBP6/RARG/TCF21/SIX1/RUNX2/EPAS1/KMT2A/LRP6/EN2/ZIC3/SMAD2/MEF2C/TEAD1/TBX15/SOX9/YAP1/GJB6/STK4/WNT2/HOXB8/SE…	425
Plasma down	GO:0072001	renal system development	279/14938	290/16943	1.04992e-06	0.000257916	0.000215169	TFAP2A/CYP26B1/GDF11/LRRK2/PTPRO/RET/GLIS2/IL6R/ACVR2B/VANGL2/WT1/C1GALT1/GDNF/BDNF/RARA/TGFB2/NRP1/NFIA/PDGFD/TGFBR1/SMAD7/SMAD4/PTCH1/NF1/SMAD1/FLCN/MYOCD/TCF21/SIX1/ADIPOQ/MAGED1/MAGI2/SMAD2/MEF2C/FGF2/TFAP2B/SOX9/EPHA7/YAP1/MTSS1/SIX4/TIPARP/RDH10/SPRY1/FSTL3/FGFR2/KLF15/DLL1/WNT7B/PAX8/HOXC11/FRAS1/APH1A/BCL2L11/WFS1/WNT5A/MPST/HOXD11/PCSK9/NKX3-1/ASXL1/CYP4A11/FADD/SOX11/FOXJ1/SFRP1/HEYL/EP…	279
Plasma down	GO:0032535	regulation of cellular component size	362/14938	380/16943	1.1691e-06	0.000276557	0.00023072	CSF3/WDTC1/PLXNA3/USH1C/AQP1/KIRREL1/CORO1B/CNTN2/TRIM46/SEMA4B/ALS2/LIMK1/RET/SSH2/TMEM123/ABI2/WASF2/PLXNA4/CYFIP2/SPIRE2/CXCL12/TRIM27/GNB3/SEMA6B/SEMA4D/PDXP/BDNF/SCIN/BMPR2/ADD3/RAP1GAP2/NRP1/JMY/CFL2/CYRIB/ARF6/GMFB/TMOD3/CAPZA2/WDR36/POU4F2/DISC1/FCHSD1/NTRK3/KIAA0319/TTL/SEMA3E/KCNMA1/CTNNA2/TMOD2/ABITRAM/WASF3/RARG/SPIRE1/RAB21/PAFAH1B1/RASA1/PRKCD/MAG/RAB11A/RNF6/PFN1/MAP2/PICALM/CRACD/…	362
Plasma down	GO:0001655	urogenital system development	314/14938	328/16943	1.253e-06	0.000285818	0.000238446	TFAP2A/CYP26B1/GDF11/LRRK2/EPHB3/PTPRO/RET/GLIS2/IL6R/ACVR2B/VANGL2/WT1/C1GALT1/GDNF/BDNF/RARA/TGFB2/NRP1/NFIA/PLAG1/PDGFD/TGFBR1/SMAD7/PRLR/SMAD4/FOXA1/PTCH1/NF1/SMAD1/RARG/FLCN/MYOCD/TCF21/SIX1/ADIPOQ/MAGED1/MAGI2/SMAD2/MEF2C/FGF2/TFAP2B/SOX9/EPHA7/YAP1/MTSS1/SIX4/TIPARP/RDH10/SPRY1/FSTL3/FGFR2/KLF15/GATA2/DLL1/TP63/WNT7B/PAX8/HOXC11/FRAS1/APH1A/BCL2L11/RXRA/WFS1/WNT5A/MPST/HOXD11/PSAPL1/PCSK9/…	314
Plasma down	GO:0051963	regulation of synapse assembly	106/14938	106/16943	1.52334e-06	0.000335502	0.000279896	PDLIM5/AMIGO3/MDGA1/LHFPL4/EPHB3/NLGN2/EEF2K/SEMA4D/BDNF/ARF6/APP/NTRK3/THBS2/NTRK2/ADGRL1/NLGN1/GPC6/SIX1/FLRT3/SETD5/LRRN3/MEF2C/ADGRB3/EPHA7/GHSR/SIX4/WNT5A/NECTIN1/DLG5/GRID2/CBLN1/PTPRD/LRRTM2/SRPX2/EIF4G1/LRRN1/ROBO2/NTRK1/IL1RAP/LRRC24/CLSTN1/GRIN1/LRRC4B/CHRNB2/AGRN/ASIC2/SLITRK4/NTNG2/DKK1/CUX2/LRFN5/IL1RAPL1/CLSTN2/SYNDIG1/PPP1R9A/RAB17/WNT3A/EPHB2/NTN1/GPC4/SNCA/GAP43/EFNA5/SLITRK5/AMI…	106
Plasma down	GO:0007156	homophilic cell adhesion via plasma membrane adhesion molecules	163/14938	166/16943	1.59939e-06	0.000340511	0.000284075	CDHR1/CNTN2/RET/PCDH19/DSG2/PCDHA6/PCDH9/CDH11/FAT3/DSC2/PCDHA7/PCDHA4/PCDHA13/PCDHA10/PCDHAC1/PCDHB14/PCDHA3/PCDHA12/PCDHA1/PCDHA8/PCDHA9/PCDHA5/PCDHA2/PCDHA11/PCDHAC2/PCDH7/PCDH8/PCDH20/NPTN/SDK1/ITGB1/CDH4/IGSF11/PCDH1/CADM1/CDH22/NECTIN1/DSG1/PLXNB3/TENM3/PCDH10/NECTIN2/PTPRT/CDHR5/PCDH11X/CEACAM5/PTPRM/DSCAM/NEXN/CEACAM6/CDH19/ROBO2/CEACAM1/CNTN6/CELSR3/CLSTN1/VSTM2L/DSCAML1/SDK2/CADM3/MPZL2…	163
Plasma down	GO:0016050	vesicle organization	321/14938	336/16943	1.90352e-06	0.000392187	0.000327186	RAB5B/ALS2CL/VPS37D/STX5/TRARG1/CHMP4B/PHETA1/ALS2/CPLANE2/RNF26/UNC13B/SYT7/ZFYVE16/GRIA1/ANKRD28/STX1A/ANXA2/NKD2/SYT9/SHROOM2/CHMP6/VPS37B/SNAP29/TMED9/SERPINA1/STX17/PREB/SNX19/C2CD5/STX1B/SYNJ1/DNM3/VPS36/PIK3C3/SEC23A/VAPA/SEPTIN8/PPP6R3/MFSD14A/F5/HOOK1/SEC13/SEC16B/SDCBP/ZPBP2/PAFAH1B1/RAB14/RAB11A/ZEB2/ARFGAP3/PICALM/SPINK2/CAV2/LMAN1/SNAP23/VAPB/WASHC4/STXBP1/SEC24B/RAB22A/STX6/CUL3/SOR…	321
Plasma down	GO:1901990	regulation of mitotic cell cycle phase transition	389/14938	410/16943	2.03884e-06	0.000395323	0.000329802	ESPL1/CDK5RAP3/SMARCD3/TNKS1BP1/CEP72/TICRR/USP44/ADAM17/CDK2/HAUS5/GIGYF2/CARM1/CTC1/PHOX2B/PSME1/CDC25B/CEP41/TPRA1/E2F1/NACC2/JADE1/RB1/KCNH5/ZNF207/TMOD3/APP/TFDP2/E2F7/CDK6/CEP192/APC/TAOK3/PCM1/CTDSPL/RBL2/PAFAH1B1/YWHAG/RAB11A/TAOK2/TAOK1/FOXN3/MECP2/KMT2E/FBXL7/HAUS3/PSMD11/PKIA/CNOT11/HECW2/CUL3/DDX3X/ZW10/IK/FZR1/CDKN1A/DBF4B/RPTOR/PSME3/VPS4A/GPR132/CSNK1E/CTDSP2/ZFP36L2/ATM/CNOT1/GFI1…	389
Plasma down	GO:0050807	regulation of synapse organization	219/14938	226/16943	2.14711e-06	0.000403341	0.000336492	DRD2/RELN/DAB2IP/CAMKV/PDLIM5/AMIGO3/MDGA1/ITSN1/LHFPL4/LRRK2/EPHB3/PTPRO/DMPK/NLGN2/NRP2/ABI2/SHISA6/NFATC4/EEF2K/GPM6A/ARC/SEMA4D/BDNF/DNM3/SIPA1L1/ARF6/ADAM10/APP/SEPTIN11/DISC1/EGLN1/NTRK3/THBS2/CTNNA2/NTRK2/ADGRL1/TANC2/NLGN1/GPC6/SIX1/PAFAH1B1/FLRT3/SETD5/DAG1/LRRN3/MEF2C/SLC7A11/ADGRB3/PCDH8/EPHA7/GHSR/SIX4/ZNF804A/ACTR2/LRFN2/SPARC/WNT5A/ABL1/SRCIN1/EPHA4/NECTIN1/DLG5/GRID2/CBLN1/PTPRD/GR…	219
Plasma down	GO:0001822	kidney development	270/14938	281/16943	2.35295e-06	0.000412252	0.000343926	TFAP2A/CYP26B1/GDF11/LRRK2/PTPRO/RET/GLIS2/IL6R/ACVR2B/VANGL2/WT1/C1GALT1/GDNF/BDNF/RARA/TGFB2/NRP1/PDGFD/TGFBR1/SMAD7/SMAD4/PTCH1/NF1/SMAD1/FLCN/TCF21/SIX1/ADIPOQ/MAGED1/MAGI2/SMAD2/MEF2C/FGF2/TFAP2B/SOX9/EPHA7/YAP1/MTSS1/SIX4/TIPARP/RDH10/SPRY1/FSTL3/FGFR2/KLF15/DLL1/WNT7B/PAX8/HOXC11/FRAS1/APH1A/BCL2L11/WFS1/MPST/HOXD11/PCSK9/NKX3-1/ASXL1/CYP4A11/FADD/SOX11/FOXJ1/SFRP1/HEYL/EPHA4/TSC1/WNT2B/WN…	270
Plasma down	GO:1901987	regulation of cell cycle phase transition	420/14938	444/16943	2.38818e-06	0.000412252	0.000343926	ESPL1/CDK5RAP3/SMARCD3/TNKS1BP1/CEP72/TICRR/USP44/ADAM17/CDK2/HAUS5/GIGYF2/CARM1/CTC1/PHOX2B/PSME1/CDC25B/CEP41/TPRA1/E2F1/NACC2/JADE1/RB1/KCNH5/ZNF207/TMOD3/APP/TFDP2/E2F7/CDK6/CEP192/APC/SIX3/TAOK3/PCM1/CTDSPL/FBXW7/RBL2/PAFAH1B1/YWHAG/RAB11A/TAOK2/TAOK1/FOXN3/MECP2/KMT2E/FBXL7/HAUS3/PSMD11/ABRAXAS1/PKIA/CNOT11/HECW2/CUL3/DDX3X/ZW10/IK/ZNF16/FZR1/C10orf99/CDKN1A/DBF4B/RPTOR/PSME3/VPS4A/GPR132/C…	420
Plasma down	GO:0043087	regulation of GTPase activity	450/14938	477/16943	2.83789e-06	0.00045314	0.000378037	BCAS3/ALS2CL/RIN1/DAB2IP/PLXNA3/NEDD9/ERBB2/RAB3GAP1/PLXNA2/RGS6/LRRK2/DENND1A/ABR/MTSS2/EPHB3/ALS2/SRGAP2/NPRL3/ARHGEF16/RASAL1/RAPGEF3/TBC1D2B/ARHGDIG/RANGAP1/TBC1D8B/ARHGAP19/PLXNA4/DOCK8/ARHGAP45/PREB/RIC8B/CCL18/SEMA4D/MYO9B/RAP1A/RIC1/RAP1GAP2/SIPA1L2/NRP1/DOCK11/SIPA1L1/TBCK/RASAL2/BNIP2/SNX18/SEC23A/ARHGAP20/SOS1/NTRK3/NF1/AMOT/WNK1/BCL6/RAB11FIP2/ADCYAP1/NTRK2/GPSM1/FLCN/PKP4/SRGAP3/ARHG…	450
Plasma down	GO:0090596	sensory organ morphogenesis	255/14938	265/16943	2.92786e-06	0.000456104	0.000380509	TFAP2A/STRC/CYP26B1/CHRNA10/USH1C/TIFAB/WNT9A/COL8A2/GDF11/ABR/SOX1/TCAP/USH1G/CDON/TPRN/PTK7/MYO3A/PDZD7/NKX3-2/TSKU/RIPOR2/ABI2/KCNQ4/VANGL2/SHROOM2/HIPK1/MAFB/BDNF/HMX2/NR4A3/FZD3/HCN1/INSIG2/INTU/NF1/DLX6/NTRK2/SIX3/STAT3/RARG/SIX1/PDE6C/THRB/LRP6/COL8A1/TFAP2B/SOX9/GJB6/WNT2/SEC24B/SDK1/SIX4/GNGT1/FGFR2/GATA2/DLL1/PAX8/WNT5A/HIF1A/SOX11/WHRN/FGF9/NECTIN1/WNT2B/DCANP1/NR2E3/VEGFA/TENM3/PRDM1/…	255
Plasma down	GO:0042176	regulation of protein catabolic process	371/14938	391/16943	3.44763e-06	0.000505745	0.000421923	CDK5RAP3/DAB2IP/STX5/WWP2/ABCA2/GGA3/SUMO1/ATG7/LRRK2/NEDD4L/MGAT3/FBXO22/PACSIN3/WDR91/ANXA2/NKD2/N4BP1/LRP2/CHMP6/PSME1/FURIN/SMURF1/ARIH2/USP19/CEBPA/USP5/CBFA2T3/RIC1/USP13/WAC/HACE1/SMAD7/FMR1/UBQLN2/NRG1/UBE2K/OAZ1/DISC1/EGLN1/SNX1/IRAK3/APC/ITCH/STYX/UBQLN1/FBXW7/SDCBP/BANP/RNF144B/OPHN1/SORL1/SOX9/ZER1/FOXO1/RYBP/PRICKLE1/TMTC3/NDFIP1/HERPUD1/HECW2/TIPARP/ARIH1/ARAF/RILP/FZR1/RNF40/GIPC1/…	371
Plasma down	GO:0017157	regulation of exocytosis	214/14938	221/16943	3.48407e-06	0.000505745	0.000421923	SCAMP5/DRD2/ATP2A2/SEPTIN4/RAB3GAP1/RIMS3/LRRK2/ABR/SYN1/SYT12/CPLANE2/RAB15/APBA2/UNC13B/SYT10/IL13/ADORA2A/SYT7/KCNB1/STX1A/SLC4A8/SYT9/PTAFR/STX1B/SPHK2/RPH3AL/NCS1/RAP1A/CLASP2/HTR2A/CACNB2/FMR1/VSNL1/SNX4/NLGN1/SDCBP/RAB21/RAP1B/REST/STXBP1/RAB10/CSPG5/ADCY1/RAB3B/PRRT2/SYT1/P2RY4/GATA2/SEPTIN5/CBARP/IL4R/CHRNA4/GIPC1/RIMS4/PDPK1/LGI3/CACNA1H/CPLX3/SMPD3/VPS4A/SYT15/CACNA1I/RAB8A/ADGRE2/CLAS…	214
Plasma down	GO:0048562	embryonic organ morphogenesis	287/14938	300/16943	4.48916e-06	0.000637162	0.000531559	TFAP2A/STRC/CHRNA10/USH1C/TIFAB/WNT9A/CHST11/ABR/TCAP/USH1G/CRB2/TPRN/PTK7/MYO3A/PDZD7/PCGF2/ALX4/NKX3-2/RIPOR2/MMP14/KCNQ4/VANGL2/HIPK1/OVOL2/TEAD2/MAFB/HMX2/KDM6A/NR4A3/FZD3/TGFBR1/INSIG2/MIB1/DLX6/SIX3/MYF5/RARG/TCF21/SIX1/RUNX2/LRP6/ZIC3/SMAD2/MEF2C/TBX15/SOX9/YAP1/GJB6/HOXB8/SEC24B/SIX4/RDH10/FGFR2/HOXA5/GATA2/DLL1/PAX8/HOXC11/WNT5A/HIF1A/GRHL2/SOX11/WHRN/GNAS/FGF9/SLC39A1/DCANP1/TBX3/SLC39A…	287
Plasma down	GO:0031346	positive regulation of cell projection organization	367/14938	387/16943	4.68479e-06	0.000647686	0.000540339	PLEKHM1/BCAS3/RELN/DAB2IP/PLXNA3/CORO1B/ITSN1/PLXNA2/NAV3/NEDD4L/SCARF1/FZD4/LIMK1/CREB3L2/RET/CROCC/ESPN/RASAL1/PTK7/MUL1/RIPOR2/PLPPR5/WASF2/PLXNA4/EEF2K/GPM6A/CXCL12/PACSIN1/SMURF1/GRN/SEMA4D/BDNF/RAP1A/BMPR2/NRP1/DNM3/DOCK11/TGFBR1/C21orf91/HDAC4/FMR1/POU4F2/NDNF/LRRC7/DISC1/RRN3/NTRK3/TOX/DPYSL3/APC/ADCYAP1/NTRK2/NLGN1/NIN/RAB21/FSCN1/PAFAH1B1/FAM98A/RAB11A/PFN1/MAGI2/RHOQ/ZEB2/NME1/CDC42EP3…	367
Plasma down	GO:1990778	protein localization to cell periphery	321/14938	337/16943	4.96625e-06	0.000660821	0.000551297	ZDHHC22/CACNG8/TRARG1/ABCA2/GGA3/TTC7A/FLOT2/IFT80/CACNG3/CLIP3/ARHGEF16/LDLRAP1/RAB15/ZDHHC5/ARFRP1/PPIL2/KCNB1/ZDHHC3/MMP14/ANXA2/SHISA6/NKD2/SLC9A3R2/PACSIN1/SMURF1/SCN3B/C2CD5/STX1B/IKBKB/GPSM2/BCL2L1/RAP1A/CLASP2/PPFIA1/ARF6/CACNB2/ANK2/ADAM10/SEC23A/EPB41L2/PTCH1/EFR3A/DPP10/PIK3R1/RAB11FIP2/AKAP5/GPC6/ADIPOQ/CLTC/DLG2/RAB11A/ATP1B1/LRP6/DAG1/RHOQ/PICALM/ACTB/GHSR/GPR158/SLMAP/STXBP1/RER1/R…	321
Plasma down	GO:0007416	synapse assembly	178/14938	183/16943	7.94111e-06	0.000922179	0.000769337	DRD2/PDLIM5/AMIGO3/MDGA1/LHFPL4/EPHB3/NLGN2/EEF2K/GPM6A/SEMA4D/BDNF/DNM3/ARF6/APP/NRG1/NTRK3/THBS2/NTRK2/ADGRL1/FARP1/NLGN1/GABRB3/GPC6/PCDHB14/SIX1/FLRT3/GABRA1/SETD5/MAGI2/LRRN3/MEF2C/ADGRB3/EPHA7/GABRB2/MECP2/GHSR/NPTN/SDK1/SIX4/POU4F1/WNT5A/NECTIN1/DLG5/GRID2/CBLN1/PTPRD/NPAS4/MAP1B/LRRTM2/LGI2/ADD2/DSCAM/SRPX2/SPOCK2/EIF4G1/LRRN1/CRKL/ROBO2/NTRK1/IL1RAP/LRRC4/LRRC24/CLSTN1/GRIN1/LRRC4B/SDK2/…	178
Plasma down	GO:0072659	protein localization to plasma membrane	267/14938	279/16943	8.87141e-06	0.000976925	0.00081501	ZDHHC22/TRARG1/GGA3/TTC7A/FLOT2/CLIP3/ARHGEF16/LDLRAP1/RAB15/ZDHHC5/ARFRP1/PPIL2/KCNB1/ZDHHC3/MMP14/ANXA2/NKD2/SLC9A3R2/PACSIN1/SMURF1/SCN3B/C2CD5/IKBKB/BCL2L1/RAP1A/CLASP2/PPFIA1/ARF6/CACNB2/ANK2/SEC23A/PTCH1/EFR3A/DPP10/PIK3R1/RAB11FIP2/AKAP5/ADIPOQ/CLTC/RAB11A/ATP1B1/LRP6/RHOQ/PICALM/ACTB/GPR158/SLMAP/STXBP1/RER1/RAB10/WNK3/MACF1/RAB3B/RAPGEF6/PIGW/ITGB1/EHD1/SPTBN4/TAMALIN/LYPD1/NFASC/ZDHHC8/…	267
Plasma down	GO:0043062	extracellular structure organization	369/14938	390/16943	9.23702e-06	0.000996214	0.000831102	COL1A1/SPINK5/PHLDB1/COL8A2/MMP15/OLFML2A/TGFBI/LAMA4/COL11A2/SLC2A10/P3H4/LOXL2/MMP14/ANXA2/SMOC1/FURIN/SH3PXD2A/WT1/EFEMP2/RB1/TGFB2/TNFRSF11B/RIC1/CLASP2/SFRP2/PHLDB2/ANTXR1/TGFBR1/CD44/ADAM10/APP/NDNF/ICAM5/ITGB8/NF1/ADAMTS6/NTN4/COL19A1/MYF5/COL10A1/ERO1A/CTSS/FSCN1/ATXN1L/CD47/NCAN/DAG1/COL8A1/FGF2/SOX9/LOX/CAV2/CYP1B1/IBSP/THBS1/CCN1/THSD4/ITGB1/SMOC2/MMP24/ITGA2B/LOXL3/SPARC/LAMC1/ITGB3/C…	369
Plasma down	GO:0000082	G1/S transition of mitotic cell cycle	242/14938	252/16943	9.37122e-06	0.000996214	0.000831102	TNKS1BP1/CDK18/ADAM17/CDK16/CDK2/GIGYF2/CARM1/PSME1/POLA1/RCC1/E2F1/NACC2/JADE1/RB1/SKP2/TFDP2/E2F7/CDK6/CUL2/CDK15/CTDSPL/RBL2/BACH1/TRIM71/KMT2E/PHF8/KHDRBS1/GSPT1/CDK14/ORC4/CNOT11/CUL3/DDX3X/ITGB1/CDKN1A/CUL5/RPTOR/ORC2/PSME3/BCAT1/GPR132/E2F3/CTDSP2/CAMK2A/ATM/CNOT1/GFI1B/ID4/CNOT6/MCM2/CNOT3/GTSE1/MCM8/EGFR/RBL1/MYO16/DHFR/PRMT2/CCND2/PIAS1/USP37/CNOT6L/TFDP3/CDK7/CYP1A1/SOX4/RPA1/AIF1/EIF4…	242
Plasma down	GO:0022407	regulation of cell-cell adhesion	401/14938	425/16943	9.51449e-06	0.000996214	0.000831102	IL20RB/ERBB2/VSIR/CD6/MDGA1/FLOT2/ABAT/EPHB3/SLC7A1/SART1/ZAP70/CD3E/CEBPB/CCDC88B/ADORA2A/RIPOR2/PTAFR/FOXP3/CXCL12/DOCK8/MAP3K8/ITPKB/CD40LG/TJP1/CD74/TNFRSF14/SOX13/RARA/NFAT5/CYRIB/NR4A3/CD44/SMAD7/CBFB/FOXA1/TNFSF4/IL2RA/ZMIZ1/WNK1/RC3H2/PIK3R1/BCL6/IGF1/NEXMIF/ADIPOQ/PRKCD/CD47/IL7/PCDH8/RC3H1/EPHA7/PTPN11/FGL2/NDFIP1/CYLD/FSTL3/MAGI1/IL4R/LOXL3/HLA-G/TESPA1/PPARA/WNT5A/FUT4/HLA-A/LEP/PDPK1…	401
Plasma down	GO:0030198	extracellular matrix organization	368/14938	389/16943	9.94743e-06	0.00101659	0.000848098	COL1A1/SPINK5/PHLDB1/COL8A2/MMP15/OLFML2A/TGFBI/LAMA4/COL11A2/SLC2A10/P3H4/LOXL2/MMP14/ANXA2/SMOC1/FURIN/SH3PXD2A/WT1/EFEMP2/RB1/TGFB2/TNFRSF11B/RIC1/CLASP2/SFRP2/PHLDB2/ANTXR1/TGFBR1/CD44/ADAM10/APP/NDNF/ICAM5/ITGB8/NF1/ADAMTS6/NTN4/COL19A1/MYF5/COL10A1/ERO1A/CTSS/FSCN1/ATXN1L/CD47/NCAN/DAG1/COL8A1/FGF2/SOX9/LOX/CAV2/CYP1B1/IBSP/THBS1/CCN1/THSD4/ITGB1/SMOC2/MMP24/ITGA2B/LOXL3/SPARC/LAMC1/ITGB3/C…	368
Plasma down	GO:0007160	cell-matrix adhesion	216/14938	224/16943	1.00274e-05	0.00101659	0.000848098	BCAS3/STRC/TMEM8B/RHOD/CD3E/MMP14/CD36/LYPD5/EDA/SLC9A1/LYPD3/PEAK1/GFUS/CLASP2/NRP1/ONECUT2/PPFIA1/PHLDB2/CD44/CDK6/DISC1/NF1/SEMA3E/PIK3R1/BCL6/ACTN1/MYF5/NEXMIF/RASA1/PTPRJ/PLEKHA2/TAOK2/DAG1/AJUBA/THBS1/DLC1/MACF1/ITGB1/ITGA2B/BCL2L11/ITGB3/LDB1/ARHGAP6/MAP4K4/PDPK1/ABL1/NINJ1/ITGA11/POSTN/CORO1C/SFRP1/AJAP1/TSC1/ITGAL/ITGA2/RAC1/CLASP1/DUSP3/VEGFA/NF2/COL17A1/MINK1/NID1/WDPCP/KDR/SERPINE1/CO…	216
Plasma down	GO:0044843	cell cycle G1/S phase transition	259/14938	271/16943	1.74456e-05	0.00163339	0.00136267	TNKS1BP1/CDK18/ADAM17/CDK16/CDK2/GIGYF2/CARM1/PSME1/POLA1/RCC1/E2F1/NACC2/JADE1/RB1/SKP2/TFDP2/E2F7/CDK6/CUL2/CDK15/CTDSPL/FBXW7/RBL2/BACH1/TRIM71/KMT2E/PHF8/KHDRBS1/GSPT1/CDK14/ORC4/CNOT11/CUL3/DDX3X/ITGB1/C10orf99/CDKN1A/CUL5/RPTOR/ORC2/PSME3/BCAT1/GPR132/E2F3/CTDSP2/CAMK2A/ATM/MAP3K11/CNOT1/GFI1B/ID4/CNOT6/MEN1/MCM2/CNOT3/GTSE1/MCM8/EGFR/RBL1/MYO16/DHFR/PRMT2/CCND2/PIAS1/USP37/CNOT6L/TFDP3/CDK…	259
Plasma down	GO:0051056	regulation of small GTPase mediated signal transduction	305/14938	321/16943	1.77103e-05	0.00163339	0.00136267	RELN/ARHGEF3/SHOC2/DAB2IP/ADCYAP1R1/ITSN1/DENND1A/ABR/GPR55/ALS2/SRGAP2/CDON/RHOD/ARHGEF9/ARHGEF16/RASAL1/CAVIN4/ARHGDIG/RIPOR2/CYTH3/ARHGAP19/LZTR1/TNFAIP1/ITPKB/ARHGAP45/MYO9B/TGFB2/RAP1GAP2/SIPA1L2/NRP1/CYRIB/SIPA1L1/ARF6/NRG1/PSD3/ARHGAP20/SOS1/NF1/AMOT/BCL6/RASGEF1A/FLCN/SRGAP3/ARHGAP32/IGF1/RASA1/OPHN1/RHOQ/CRK/GNA13/ARHGAP26/AUTS2/ARHGEF28/DLC1/SPRY1/ARHGAP18/CUL3/STAMBP/MCF2L/ITGB1/RASA3/…	305
Plasma down	GO:0001701	in utero embryonic development	360/14938	381/16943	1.79015e-05	0.00163339	0.00136267	WDTC1/PLCG1/MAFG/SLC35E2B/CHST11/MAFF/EDNRA/ALS2/PLCD3/CEBPB/APBA2/PCGF2/HEY1/ARHGDIG/GINS4/FURIN/OVOL2/SH3PXD2A/CEBPA/BCL2L1/THOC2/KDM6A/NCOA1/TBL1XR1/TGFBR1/SLC30A1/ADAM10/SMAD4/BPTF/NR2F2/E2F7/RRN3/EGLN1/PTCH1/MIB1/ZMIZ1/NCAPG2/AMOT/ADCY9/COPS2/TANC2/RBBP6/SOX6/UBE2B/TMEM100/FLCN/IGF1/UBR3/EPAS1/ZFP14/SMAD2/PHF6/GNA13/ACVR1C/STK4/TENT5C/WNT2/SMIM14/MBNL1/CELF4/RDH10/CHD8/CCN1/CUL3/CMIP/TTPA/IT…	360
Plasma down	GO:0043547	positive regulation of GTPase activity	380/14938	403/16943	1.98524e-05	0.00169063	0.00141043	BCAS3/ALS2CL/RIN1/DAB2IP/NEDD9/ERBB2/RAB3GAP1/RGS6/LRRK2/DENND1A/ABR/MTSS2/ALS2/SRGAP2/NPRL3/ARHGEF16/RASAL1/RAPGEF3/TBC1D2B/ARHGDIG/RANGAP1/TBC1D8B/ARHGAP19/DOCK8/ARHGAP45/PREB/RIC8B/CCL18/SEMA4D/MYO9B/RAP1A/RIC1/RAP1GAP2/SIPA1L2/NRP1/DOCK11/SIPA1L1/TBCK/RASAL2/BNIP2/SNX18/SEC23A/ARHGAP20/SOS1/NTRK3/NF1/RAB11FIP2/ADCYAP1/FLCN/PKP4/SRGAP3/ARHGAP32/RGS5/RASA1/USP6NL/HACD3/RGS1/OPHN1/ADGRB3/CRK/ARF…	380
Plasma down	GO:0010506	regulation of autophagy	325/14938	343/16943	2.1156e-05	0.00174107	0.0014525	RRAGD/SOGA1/PRKAG1/SREBF1/CHMP4B/WDR6/RAB3GAP1/LARP1/ATG7/LRRK2/ATG13/LZTS1/NPRL3/MUL1/CALCOCO2/TP53INP2/KAT8/TRIM27/SMURF1/EIF4G2/ATP6V1E1/DAP/CISD2/ATP6V0D1/USP13/WAC/ATP6V1C1/VDAC1/UBQLN2/SPTLC2/ULK1/TRIM22/UBQLN1/STAT3/GPSM1/FBXW7/FLCN/FBXL2/PRKAA2/DEPP1/SMG1/MTMR9/TBC1D14/BNIP3L/PRKAA1/FOXO1/ATP6V1A/USP10/NAMPT/SESN1/USP30/CAMKK2/C9orf72/SCOC/BOK/VPS13C/ADRB2/RUBCN/BCL2L11/BMF/RPTOR/EXOC7/AT…	325
Plasma down	GO:0007015	actin filament organization	400/14938	425/16943	2.14874e-05	0.00174107	0.0014525	CSF3/GAS7/USH1C/NEDD9/DIAPH1/KIRREL1/CORO1B/SYNPO2/LIMK1/TCAP/RHOD/SSH2/ESPN/RAPGEF3/PHACTR1/BIN3/ABI2/WASF2/CYFIP2/SPIRE2/SHROOM2/CXCL12/TRIM27/PACSIN1/SLC9A1/TNFAIP1/TJP1/PDXP/FAM171A1/SCIN/NEBL/MARCKS/CLASP2/ADD3/ABI1/NRP1/PPFIA1/ACTC1/JMY/PHLDB2/CFL2/CYRIB/ARF6/GMFB/TGFBR1/TMOD3/CAPZA2/DIAPH3/FCHSD1/PPARGC1B/PIK3R1/DPYSL3/WIPF1/CTNNA2/TMOD2/DIAPH2/ABITRAM/ACTN1/WASF3/PDLIM3/SPIRE1/FSCN1/RASA1…	400
Plasma down	GO:0072331	signal transduction by p53 class mediator	255/14938	267/16943	2.43699e-05	0.00185319	0.00154604	CDK5RAP3/PRKAG1/RAD9A/TNKS1BP1/HIPK4/CDK2/CARM1/HEXIM1/NUAK1/E2F2/HIPK1/CD74/E2F1/JMY/CD44/TFDP2/POU4F2/RAD1/E2F7/RRN3/SNAI2/DYRK1A/KAT6A/TTC5/RBL2/BANP/PRKAA2/PRKAA1/RBBP4/USP10/SPRED2/CNOT11/CDKN1A/TP63/BOK/POU4F1/ING5/TMEM109/ATM/PRKAB2/PRKAG2/CNOT1/CSNK2A2/TP73/CNOT6/TAF9B/PRMT5/RFC2/CNOT3/CHD5/SPRED1/GTSE1/DDX5/TFAP4/RRS1/ING4/WRN/CNOT6L/USP28/SOX4/RMI1/RPA1/BRCA1/ARID3A/PTTG1IP/SESN2/ZNF385…	255
Plasma down	GO:0034248	regulation of cellular amide metabolic process	398/14938	423/16943	2.46627e-05	0.00185319	0.00154604	LRPPRC/ERBB2/AGO1/ABCA2/CTIF/GGA3/CELF1/EIF4EBP2/LARP1/SAMD4B/ORMDL3/MKNK1/LARP6/PLEKHN1/IGF2BP2/GIGYF2/UPF1/PTAFR/EIF4B/EIF4G2/SPHK2/RARA/RBM24/RPS6KA3/TNRC6B/ZCCHC4/FMR1/APP/METAP1/IREB2/RBM4B/UHMK1/PTBP2/DIO2/YTHDF1/NTRK2/STAT3/PURA/DPH6/CPEB4/IGF1/EIF4H/TNRC6A/ETF1/SYNCRIP/CPEB2/PRKCD/QKI/SORL1/SLC7A11/LARP4/GEMIN5/RC3H1/PICALM/TRIM71/XRN1/PRKAA1/LTN1/KHDRBS1/CPEB3/GSPT1/CELF4/THBS1/TNRC6C/CN…	398
Plasma down	GO:0051648	vesicle localization	218/14938	227/16943	2.62275e-05	0.00190673	0.00159071	MAP4K2/STX5/TRIM46/LRRK2/TMEM230/SYN1/NLGN2/GRIA1/ANKRD28/SHROOM2/SNAP29/TMED9/SERPINA1/PREB/CLASP2/SYNJ1/DNM3/KIF23/KIF5C/FBXW11/SEC23A/SYBU/PPP6R3/F5/SEC13/SEC16B/TANC2/NLGN1/PAFAH1B1/RAB11A/MAGI2/MAP2/ARFGAP3/PICALM/AP1AR/LMAN1/SNAP23/SEC24B/CUL3/TRAPPC6B/GOSR1/SEPTIN5/ARFGAP2/KIF1C/MYO1D/MCFD2/AP3M2/ACTN4/BICDL1/CCDC186/STARD3NL/FYCO1/FAM91A1/CLASP1/STARD3/HTT/TOR1A/KIF13A/PIK3CG/BLOC1S6/AP1M…	218
Plasma down	GO:0034446	substrate adhesion-dependent cell spreading	104/14938	105/16943	2.62708e-05	0.00190673	0.00159071	NEDD9/EPHB3/FZD4/SRGAP2/PEAK1/NRP1/ANTXR1/MEGF9/NTN4/PIK3R1/ATRNL1/PARVA/CRK/AP1AR/CSPG5/LAMC1/ITGB3/ABL1/ACTN4/SRCIN1/PREX1/POSTN/CORO1C/RAC1/DOCK5/TYRO3/FLNA/KANK1/RREB1/FBLN1/ARHGEF7/FZD7/TRIOBP/CRKL/EPHA1/MYOC/CALR/MELTF/PARVG/DMTN/EFNA1/PXN/AXL/NTNG2/AKIP1/SRC/TACSTD2/LAMB2/FERMT2/VAMP3/NTNG1/LIMS2/OLFM4/LIMS1/USH2A/HAS2/EFNA5/TEK/UNC13D/WASHC2C/ITGAV/BVES/S100A10/FGB/FN1/RAB1A/LAMB3/RCC2/CD…	104
Plasma down	GO:0007159	leukocyte cell-cell adhesion	332/14938	351/16943	2.84417e-05	0.00204109	0.0017028	IL20RB/ERBB2/VSIR/CD6/FLOT2/SLC7A1/SART1/ZAP70/CD3E/TNIP1/CEBPB/CCDC88B/ADORA2A/RIPOR2/PTAFR/FOXP3/CXCL12/DOCK8/MAP3K8/ITPKB/CD40LG/CD74/SEMA4D/TNFRSF14/SOX13/RARA/GFUS/NFAT5/CYRIB/NR4A3/CD44/SMAD7/CBFB/TNFSF4/IL2RA/ZMIZ1/WNK1/RC3H2/PIK3R1/BCL6/IGF1/CD47/IL7/RC3H1/PTPN11/FGL2/NDFIP1/CYLD/ITGB1/IL4R/LOXL3/HLA-G/TESPA1/PPARA/FUT4/HLA-A/LEP/PDPK1/IRAK1/FADD/DTX1/FOXJ1/DNAJA3/FUT9/ITGAL/IL1A/RAC1/DLG…	332
Plasma down	GO:0051650	establishment of vesicle localization	202/14938	210/16943	3.60125e-05	0.00247325	0.00206333	MAP4K2/STX5/TRIM46/LRRK2/TMEM230/GRIA1/ANKRD28/SHROOM2/SNAP29/TMED9/SERPINA1/PREB/CLASP2/SYNJ1/DNM3/KIF23/KIF5C/FBXW11/SEC23A/SYBU/PPP6R3/F5/SEC13/SEC16B/TANC2/NLGN1/PAFAH1B1/RAB11A/MAP2/ARFGAP3/PICALM/AP1AR/LMAN1/SNAP23/SEC24B/CUL3/TRAPPC6B/GOSR1/SEPTIN5/ARFGAP2/KIF1C/MYO1D/MCFD2/AP3M2/ACTN4/BICDL1/CCDC186/STARD3NL/FYCO1/FAM91A1/CLASP1/STARD3/HTT/TOR1A/KIF13A/BLOC1S6/AP1M2/TRAK2/KIF1B/CSNK1D/SAR…	202
Plasma down	GO:1901890	positive regulation of cell junction assembly	101/14938	102/16943	3.73944e-05	0.00252968	0.00211041	AMIGO3/EPHB3/NLGN2/EEF2K/SEMA4D/BDNF/NRP1/NTRK3/THBS2/NTRK2/ADGRL1/NLGN1/FLRT3/PTPRJ/LRRN3/ADGRB3/NPHP4/MAP4K4/ABL1/SFRP1/TSC1/RAC1/DLG5/VEGFA/GRID2/CBLN1/PTPRD/KDR/COL16A1/LRRTM2/SRPX2/LRRN1/SMAD3/MYOC/NTRK1/IL1RAP/THY1/LRRC24/CLSTN1/CLDN19/LRRC4B/PPM1F/CLDN3/IQGAP1/AGRN/ASIC2/ROCK1/SLITRK4/CUX2/CLDN1/IL1RAPL1/CLSTN2/SYNDIG1/EPHB2/LIMS1/EFNA5/SLITRK5/AMIGO2/EPHB1/NRXN1/TEK/S100A10/SLITRK1/FMN1/A…	101
Plasma down	GO:1901617	organic hydroxy compound biosynthetic process	238/14938	249/16943	3.76264e-05	0.00252968	0.00211041	ERLIN2/TM7SF2/SREBF1/NPC1L1/ABCA2/ADCYAP1R1/PDXK/CYP27B1/IMPA2/ACER3/AKR1C4/IPPK/PTAFR/STAR/CYB5R3/SLC27A5/ITPKB/ERLIN1/SPHK2/PDXP/DHCR7/TGFB2/RAN/PCBD2/SPTLC2/INSIG2/NFKB1/SNAI2/PRKAA2/ZEB2/SLC7A11/FGF2/REST/PRKAA1/SP1/INSM1/SRD5A3/CH25H/DBH/GIPC1/ABCG1/WNT5A/LEP/DKK3/CACNA1H/LSS/SRD5A2/HSD3B7/PRKAG2/MC1R/MVK/IP6K2/CYP46A1/KPNB1/GBA/P2RY6/AMACR/FGFR4/CYP7A1/CD244/G6PD/HSD17B7/DHFR/IP6K3/BMP6/GPR…	238
Plasma down	GO:0043583	ear development	212/14938	221/16943	4.44824e-05	0.00292896	0.00244351	TFAP2A/STRC/CHRNA10/USH1C/TIFAB/ABR/TCAP/USH1G/TPRN/PTK7/MYO3A/PDZD7/NKX3-2/RIPOR2/KCNQ4/VANGL2/PHOX2B/SHROOM2/MAFB/CEBPA/BDNF/HMX2/TGFB2/NR4A3/FZD3/ADAM10/INSIG2/NTRK3/DLX6/GABRB3/SIX1/PAFAH1B1/SOX9/GJB6/GABRB2/PTPN11/SEC24B/SIX4/RDH10/FGFR2/GATA2/DLL1/PAX8/SPARC/BCL2L11/WNT5A/ADGRV1/WHRN/CEBPD/EPHA4/FGF9/FREM2/DCANP1/KCNK2/ECE1/OTX1/LRIG3/MCM2/WDPCP/ROR1/SLC17A8/EYA1/HOXA1/SLC25A27/PROX1/CXCL14…	212
Plasma down	GO:0016236	macroautophagy	291/14938	307/16943	5.21392e-05	0.0033871	0.00282572	RRAGD/VPS37D/PRKAG1/CHMP4B/TECPR1/RAB3GAP1/LARP1/SYNPO2/ATG7/LRRK2/ATG13/LZTS1/NPRL3/WDR81/DYNLL2/CALCOCO2/TP53INP2/MAP1LC3B/ZFYVE1/CHMP6/VPS37B/SMURF1/SNAP29/STX17/ATP6V1E1/LAMP2/ATP6V0D1/WAC/ATP6V1C1/VPS36/PIK3C3/VDAC1/UBQLN2/SPTLC2/ULK1/TOMM20/UBQLN1/GPSM1/PRKAA2/SMG1/TBC1D14/BNIP3L/PRKAA1/ATP6V1A/MFN1/SESN1/ILRUN/USP30/C9orf72/SCOC/VPS13C/ADRB2/WDR45B/RUBCN/RPTOR/EXOC7/ATP6V0E2/HIF1A/TOMM6/PI…	291
Plasma down	GO:0044839	cell cycle G2/M phase transition	257/14938	270/16943	5.33465e-05	0.0033871	0.00282572	CDK5RAP3/AKAP8/SMARCD3/USH1C/CEP72/TICRR/CDK2/HAUS5/CTC1/PHOX2B/PSME1/CDC25B/CEP41/KCNH5/FBXW11/SKP2/FBXL17/APP/CEP192/TAOK3/PCM1/BACH1/FBXL3/PAFAH1B1/YWHAG/RAB11A/TAOK2/TAOK1/ARPP19/FOXN3/MECP2/FBXL7/KHDRBS1/HAUS3/PSMD11/ABRAXAS1/PPP1R12A/CDK14/AJUBA/PKIA/FBXL15/FZR1/CDKN1A/PPME1/DBF4B/PPP1R12B/ENSA/PSME3/VPS4A/GPR132/OPTN/CSNK1E/ATM/FBXL8/LCMT1/TUBB4A/CLASP1/CDK5RAP2/HSP90AA1/CEP43/FOXO4/CEP57/…	257
Plasma down	GO:0031032	actomyosin structure organization	185/14938	192/16943	5.35614e-05	0.0033871	0.00282572	CDC42BPB/LIMK1/TCAP/RAPGEF3/PHACTR1/WASF2/SLC9A1/TNFAIP1/TJP1/CIT/FAM171A1/NEBL/CLASP2/NRP1/PPFIA1/KIF23/ACTC1/PHLDB2/CFL2/TGFBR1/TMOD3/SMAD4/EPB41L2/CNN3/PIK3R1/TMOD2/CD47/PFN1/MEF2C/EPB41L4B/PTGER4/SIX4/DLC1/CUL3/ITGB1/LDB3/ARHGAP6/ABL1/CAPN3/VPS4A/ARHGEF18/SFRP1/CGNL1/EPB41L4A/SH3PXD2B/TSC1/CNN1/AKAP13/RAC1/CLASP1/ARHGAP28/TMOD1/CAV3/GPR65/MYH10/MEF2A/NF2/CCDC88A/TMOD4/STMN1/CFLAR/ASAP3/FHDC1/…	185
Plasma down	GO:1903362	regulation of cellular protein catabolic process	245/14938	257/16943	5.55427e-05	0.00347795	0.00290152	CDK5RAP3/DAB2IP/ABCA2/SUMO1/LRRK2/MGAT3/FBXO22/WDR91/ANXA2/NKD2/N4BP1/LRP2/PSME1/FURIN/SMURF1/ARIH2/USP19/CEBPA/USP5/CBFA2T3/RIC1/USP13/WAC/SMAD7/FMR1/UBQLN2/UBE2K/DISC1/STYX/UBQLN1/FBXW7/SDCBP/RNF144B/OPHN1/ZER1/RYBP/PRICKLE1/TMTC3/HERPUD1/ARIH1/ARAF/FZR1/RNF40/GIPC1/NFE2L1/PSME3/AXIN1/PCSK9/CSNK1E/TRIB3/EPHA4/CLEC16A/TMEM259/CSNK2A2/UBAC2/CAV3/HSP90AA1/RGP1/MAP1A/GPX1/GBA/RNF185/BCAP31/CSNK1D/C…	245
Plasma down	GO:0010771	negative regulation of cell morphogenesis involved in differentiation	97/14938	98/16943	5.97985e-05	0.003659	0.00305256	PLXNA3/TRIM46/SEMA4B/PTPRO/NFATC4/SEMA6B/SEMA4D/NRP1/DNM3/DAB1/KIAA0319/SEMA3E/NLGN1/MAG/RNF6/MAP2/AP1AR/EPHA7/RUFY3/ID1/IFRD1/WNT5A/SEMA3B/SEMA4G/ACTN4/POSTN/CORO1C/NGFR/SEMA7A/SEMA4F/KANK1/FBLN1/YWHAH/DRAXIN/TRAK2/SEMA6A/TRPC5/THY1/SEMA3D/MELTF/SYNGAP1/EFNB3/SEMA3F/ARHGDIA/DMTN/ARHGAP4/SEMA4C/EFNA1/LINGO1/SEMA5B/FGF13/CDK5R1/TACSTD2/SEMA5A/SPP1/SEMA3A/LRP4/FSTL4/WNT3A/EPHB2/NTN1/SPART/SLIT2/RTN…	97
Plasma down	GO:0002064	epithelial cell development	208/14938	217/16943	6.30365e-05	0.00372791	0.00311004	STRC/SPDEF/SIDT2/TMEM79/TPRN/RAPGEF3/PDZD7/NKX3-2/RIPOR2/ABI2/GPAT4/C1GALT1/TJP1/IKBKB/RARA/RAP1A/VEZF1/ONECUT2/BCL11B/CLIC4/PGR/FOXA1/CDK6/FNDC3A/ARID4B/SIX3/RARG/PAFAH1B1/ADIPOQ/GSTM3/RAP1B/MAGI2/SOX9/YAP1/RAP2C/ID1/SEC24B/INSM1/HOXA5/DLL1/CDKN1A/TP63/WNT7B/WNT5A/ADD1/HIF1A/PPP1R16B/PDPK1/TIGAR/GRHL2/ASXL1/WHRN/FOXJ1/S1PR2/SIPA1L3/SMO/TMOD1/VEGFA/PDE4D/TJP2/PRDM1/GPX1/FLNA/ENG/FLNB/WDPCP/IL6ST/…	208
Plasma down	GO:0006023	aminoglycan biosynthetic process	113/14938	115/16943	6.63592e-05	0.00385686	0.00321763	B3GAT3/B3GNT7/CHST11/HS3ST3A1/UST/ABCC5/B3GALT2/HS3ST1/PXYLP1/NFKB1/CEMIP/GPC6/HS6ST2/CLTC/NCAN/SLC35D1/HS3ST2/CSPG5/NDST3/PRELP/SMPD3/CHST6/HSPG2/XYLT1/B3GALT5/HAS3/B3GNT3/BCAN/ACAN/NDST2/XYLT2/ST3GAL1/CHST2/HS3ST3B1/B4GALT5/HS6ST1/BGN/ST3GAL2/SDC3/CHST3/B4GALT2/ST3GAL3/AGRN/SDC1/PDGFRB/GLCE/HS2ST1/B3GALNT1/NDST1/GCNT2/DSEL/SLC10A7/GPC4/CHST13/HS3ST5/SLC35D2/ST3GAL6/HAS2/AP2A1/B3GNT8/IL1B/CSGALN…	113
Plasma down	GO:0032386	regulation of intracellular transport	331/14938	351/16943	6.66749e-05	0.00385686	0.00321763	XPO5/BCAS3/B3GAT3/SREBF1/ERBB2/ABCA2/SH3TC2/MIEF1/TRIM46/LRRK2/BAP1/ATG13/LDLRAP1/RAPGEF3/RANGAP1/KCNB1/CD36/ANXA2/DNAJC27/PREB/ARIH2/C2CD5/E2F1/THOC2/CHP1/XPO4/TFDP2/TCF7L2/RAN/UHMK1/PPP3R1/OAZ1/NF1/TXN/CEMIP/PIK3R1/SEC16B/AKAP5/PCM1/FBXW7/RAB21/ADIPOQ/PRKCD/YWHAG/UBR5/MAP2/PPP1CC/SORL1/TMEM30A/PTPN11/BNIP3L/PRKAA1/UBE2L3/LMAN1/YWHAQ/RUFY3/KHDRBS1/NEFH/SEC24B/PPP1R12A/PKIA/REEP1/ZFAND1/DENND10/Y…	331
Plasma down	GO:0050678	regulation of epithelial cell proliferation	320/14938	339/16943	6.82363e-05	0.00385686	0.00321763	DAB2IP/PLCG1/APLN/ERBB2/IFT80/ATOH8/ADAM17/TGFBR3/NRP2/KRT4/CXCL12/OVOL2/GRN/FLT4/RB1/TGFB2/BMPR2/NRP1/BCL11B/SFRP2/NR4A3/TGFBR1/STRAP/ZNF304/TCF7L2/PGR/NR2F2/CDK6/NFIB/INTU/PTCH1/NF1/SNAI2/DLX6/FOXP2/STAT3/FBXW7/IGF1/SIX1/MAGED1/FGF7/MEF2C/FGF2/SOX9/NME1/JUN/YAP1/CAV2/WNT2/GHSR/MTSS1/ID1/THBS1/SIX4/SP1/FGFR2/HOXA5/GATA2/TP63/KRIT1/SPARC/LAMC1/WNT5A/ITGB3/EGFL7/RPTOR/LEP/HIF1A/PPP1R16B/PDPK1/APLN…	320
Plasma down	GO:1902903	regulation of supramolecular fiber organization	340/14938	361/16943	7.45624e-05	0.00412564	0.00344186	CSF3/KIRREL1/CORO1B/SYNPO2/NAV3/LIMK1/CLIP3/MID1/SSH2/RAPGEF3/ABI2/MID1IP1/WASF2/CYFIP2/SPIRE2/CXCL12/TRIM27/SLC9A1/TJP1/PDXP/SCIN/RB1/CLASP2/ADD3/NRP1/PPFIA1/JMY/PHLDB2/CFL2/CYRIB/ARF6/GMFB/TGFBR1/TMOD3/APP/SMAD4/TOGARAM1/CAPZA2/FCHSD1/PIK3R1/APC/DYRK1A/CTNNA2/TMOD2/ABITRAM/WASF3/SPAST/SPIRE1/NIN/RASA1/PRKCD/CD47/PFN1/MAP2/TAOK1/MEF2C/CRACD/AP1AR/CDC42EP3/MECP2/CAMSAP2/ATXN7/PTGER4/ID1/MTPN/DLC1…	340
Plasma down	GO:0048705	skeletal system morphogenesis	218/14938	228/16943	7.47344e-05	0.00412564	0.00344186	TFAP2A/CYP26B1/COL1A1/TIFAB/WNT9A/CHST11/POC1A/IFT80/ALPL/FGFR3/PCGF2/ALX4/CARM1/NKX3-2/MMP14/ACVR2B/AXIN2/RARA/BMPR2/SFRP2/TGFBR1/SPEF2/INSIG2/BPNT2/PPARGC1B/MYF5/SOX6/RARG/SIX1/RUNX2/LRP6/SMAD2/MEF2C/TBX15/NAB1/SOX9/FOXN3/HOXB8/SIX4/TIPARP/RDH10/FGFR2/HOXA5/MEF2D/HOXC11/INPPL1/RFLNA/ZNF664-RFLNA/GRHL2/SMPD3/SOX11/RFLNB/SFRP1/SH3PXD2B/GNAS/SLC39A1/DHRS3/DCANP1/ARID5B/ANKRD11/SLC39A3/MMP16/GLG1/H…	218
Plasma down	GO:0099587	inorganic ion import across plasma membrane	95/14938	96/16943	7.55753e-05	0.00412564	0.00344186	KCNJ3/KCNH2/KCNJ5/SLC8A3/HCN4/SLC24A2/SLC9A1/TRPV3/CALCR/SLC30A1/ABCC9/WNK1/FAM155A/KCNJ2/SLC31A1/ATP1B1/SLC39A10/WNK3/ATP1A2/KCNK5/SLC39A14/KCNJ10/TRPM2/SLC9C1/SLC12A5/CACNA2D1/ATP1B2/DLG1/ATP2B4/SLC39A6/SLC8A2/HCN2/WNK4/SLC12A4/WNK2/SLC9A7/FAM155B/SLC34A1/TRPV6/KCNJ13/KCNK9/SLC6A1/SLC12A2/CNGA3/FXYD2/TRPV4/ATP4B/SLC12A1/SLC9A4/KCNJ8/SLC9A5/KCNJ15/ATP1B3/KCNJ9/SLC12A3/SLC5A1/KCNJ18/PRNP/KCNJ12/S…	95
Plasma down	GO:0061326	renal tubule development	94/14938	95/16943	8.49492e-05	0.00448405	0.00374087	WT1/GDNF/SMAD4/PTCH1/TCF21/SIX1/MAGED1/MEF2C/FGF2/TFAP2B/SOX9/YAP1/MTSS1/SIX4/DLL1/WNT7B/PAX8/HOXD11/HEYL/WNT2B/WNT6/GZF1/SMO/VEGFA/ACAT1/EYA1/DLG1/PKD2/GREB1L/KLHL3/STAT1/GLI3/CTNNB1/CD24/HOXA11/LHX1/NOTCH1/WNK4/FGF1/PAX2/LZTS2/AGTR2/LGR4/BCL2/FAT4/NOTCH2/JAG1/CALB1/PGF/GATA3/WNT1/WNT9B/TACSTD2/COL4A1/WWTR1/NPNT/CTNNBIP1/GREM1/FOXD1/SALL1/HES1/HOXB7/HNF1B/PKD1/SIX2/IRX3/AHI1/FMN1/PBX1/NOG/KIF26B…	94
Plasma down	GO:0061387	regulation of extent of cell growth	109/14938	111/16943	0.000103081	0.00526267	0.00439043	PLXNA3/TRIM46/SEMA4B/LIMK1/PLXNA4/CXCL12/SEMA6B/SEMA4D/BDNF/BMPR2/NRP1/WDR36/POU4F2/DISC1/NTRK3/KIAA0319/TTL/SEMA3E/RAB21/PAFAH1B1/MAG/RAB11A/RNF6/MAP2/EPHA7/RUFY3/MACF1/IFRD1/CDH4/WNT5A/SEMA3B/ABL1/SEMA4G/ZFYVE27/IST1/VEGFA/SEMA7A/SEMA4F/MAP1B/DRAXIN/DSCAM/SEMA6A/PAK1/TRPC5/SEMA3D/APOE/SEMA3F/LRP1/NDEL1/ARHGAP4/SEMA4C/SRF/CRABP2/L1CAM/SEMA5B/MAPT/FGF13/CDK5R1/SEMA5A/ANAPC2/SPP1/SEMA3A/FSTL4/WNT3…	109
Plasma down	GO:0010256	endomembrane system organization	427/14938	457/16943	0.00010436	0.00526267	0.00439043	RAB5B/BCAS3/ANKLE2/ATP2A2/ATL3/ALS2CL/VPS37D/ATP8B3/STX5/CHMP4B/RAB3GAP1/MYRF/PRX/SH3TC2/PHETA1/SUN2/LRRK2/MTSS2/ALS2/RNF26/DMPK/PACSIN3/GET4/BIN3/SYT7/FA2H/TOR1AIP2/PLEKHM2/CHMP6/PACSIN1/VPS37B/NEK9/RAB30/TMED9/STX17/SNX19/XKR5/TGFB2/CLASP2/SYNJ1/ANK2/HACE1/VPS36/PIK3C3/COG3/LNPK/MFSD14A/HOOK1/ATL2/SPAST/SEC16B/TMED7/ZPBP2/PAFAH1B1/PRKCD/USP6NL/TRAPPC11/RAB11A/SH3GL2/TMED5/SPINK2/CAV2/LMAN1/ASAP…	427
Plasma down	GO:0099504	synaptic vesicle cycle	190/14938	198/16943	0.000104835	0.00526267	0.00439043	DRD2/ATP2A2/SV2A/RAB3GAP1/ITSN1/RIMS3/LRRK2/DENND1A/SYN1/SYT12/NLGN2/APBA2/UNC13B/SYT10/ADORA2A/SYT7/STX1A/SLC4A8/SYT9/SLC17A6/PACSIN1/SNAP29/STX1B/NCS1/RAP1A/SYNJ1/DNM3/HTR2A/ARF6/CACNB2/FMR1/NLGN1/RAP1B/SH3GL2/MAGI2/OPHN1/PICALM/KIAA1109/ACTB/SNAP23/STXBP1/CSPG5/ADCY1/RAB3B/PRRT2/SYT1/P2RY4/OTOF/SEPTIN5/CHRNA4/GIPC1/PIP5K1C/RIMS4/STON1/CPLX3/GIT1/CPLX1/TOR1A/GRIN3A/VAMP2/SNCG/P2RX7/BLOC1S6/CANX…	190
Plasma down	GO:0042692	muscle cell differentiation	335/14938	356/16943	0.000105468	0.00526267	0.00439043	ATP2A2/CYP26B1/SMARCD3/SPAG9/PDLIM5/RORA/TCF3/FBXO22/TCAP/CDON/CACNA2D2/DMPK/ALPK3/HEY1/BIN3/MYORG/RIPOR2/MMP14/ERVFRD-1/NFATC4/SIK1/SLC9A1/WT1/BDNF/RARA/NEBL/RB1/RBM24/ACTC1/CFL2/TMOD3/ANK2/HDAC4/BNIP2/SMAD4/NRG1/MRTFB/MAP2K4/CTNNA2/TMOD2/MYF5/SOX6/DMD/MYOCD/IGF1/SIX1/MEF2C/QKI/ADGRB3/SOX9/LOX/CAV2/MECP2/SIX4/MORF4L2/MTPN/NFATC3/SORT1/POPDC3/AVPR1A/IFRD1/ITGB1/FGFR2/EHD1/DLL1/IGFBP5/IL4R/PTGFRN/…	335
Plasma down	GO:0046165	alcohol biosynthetic process	151/14938	156/16943	0.000113758	0.00554637	0.00462711	ERLIN2/TM7SF2/SREBF1/NPC1L1/ABCA2/ADCYAP1R1/CYP27B1/IMPA2/ACER3/IPPK/PTAFR/CYB5R3/ITPKB/ERLIN1/SPHK2/PDXP/DHCR7/RAN/PCBD2/SPTLC2/INSIG2/NFKB1/PRKAA2/FGF2/REST/PRKAA1/SP1/SRD5A3/DBH/ABCG1/LEP/DKK3/CACNA1H/LSS/MVK/IP6K2/KPNB1/GBA/P2RY6/CYP7A1/CD244/G6PD/HSD17B7/DHFR/IP6K3/BMP6/PTH1R/ACACB/CES1/ELOVL6/CYP51A1/POU1F1/APOE/CYP11B1/VDR/GFI1/IP6K1/FGF1/ACACA/POR/DHDDS/HRH1/SPR/HMGCS2/HMGCS1/LPCAT3/GCH1/…	151
Plasma down	GO:0031330	negative regulation of cellular catabolic process	247/14938	260/16943	0.00011769	0.00565176	0.00471504	CDK5RAP3/LRPPRC/DAB2IP/CHMP4B/WDR6/LARP1/ATG7/LRRK2/MGAT3/LZTS1/ANXA2/N4BP1/AXIN2/FURIN/EIF4G2/MYD88/DAP/USP19/GDNF/PKP1/E2F1/RBM24/RIC1/ELAVL4/WAC/FMR1/STYX/STAT3/SDCBP/SYNCRIP/OPHN1/TENT5A/SORL1/SMG1/MTMR9/TBC1D14/TENT5C/RYBP/NAMPT/USP30/PAIP1/IGF2BP1/PABPC1/TENT5B/GIPC1/RUBCN/BMF/LEP/TIGAR/SMCR8/EPHA4/TSC1/TENT4A/CLEC16A/TARDBP/CSNK2A2/FEZ1/FOXK1/TENT4B/UBAC2/RGP1/MAP1A/TRDMT1/PIK3CG/PLIN5/CPT…	247
Plasma down	GO:0051169	nuclear transport	333/14938	354/16943	0.000121019	0.00576829	0.00481225	FAM53C/XPO5/PPP1R10/PRKAG1/IPO4/LRRK2/RPAIN/KPNA6/FBXO22/POM121L12/STRADA/RAPGEF3/UPF1/RANGAP1/CD36/DNAJC27/SMURF1/FYTTD1/THOC2/CHP1/SLBP/BACH2/XPO4/TCF7L2/RAN/KPNA3/UHMK1/NF1/TXN/TNPO1/DDX20/KPNA1/PIK3R1/SEC13/STYX/SIX3/STAT3/POM121/POM121C/PRKCD/UBR5/SMG7/PPP1CC/SMG1/GEMIN5/SRSF3/PTPN11/SRSF1/KHDRBS1/NUP42/SEH1L/NDC1/PRICKLE1/PPP1R12A/PKIA/NEMF/ALYREF/CDKN1A/NUP210/SPRN/LEP/GEMIN4/DUSP16/NOLC1/…	333
Plasma down	GO:0006470	protein dephosphorylation	301/14938	319/16943	0.000123843	0.00581609	0.00485213	ANKLE2/DRD2/SHOC2/B3GAT3/PPP1R10/PPP2R2D/DUSP18/LRRK1/LRRK2/ELFN2/PTPRO/LHPP/PHLPP1/CRY2/DMPK/SSH2/PHACTR1/PALD1/CPPED1/MINPP1/PPP1R11/NUAK1/CDC25B/PTPN5/FAM220A/PTPMT1/IKBKB/PDXP/PTPRG/UBLCP1/DUSP4/FBXW11/PPM1L/PPP3R1/PPP6R3/EYA2/STYX/PPP1R3C/CTDSPL/PPP4R1/PTP4A2/PTPRJ/PRKCD/PPP2R5C/MAGI2/PPP1CC/ARPP19/PPP1R17/PTPA/PTPN11/SLC39A10/BOD1L1/PPP4R3B/MTMR7/DUSP19/RCAN2/PPP1R12A/PHLPP2/DLC1/LMTK2/CAMT…	301
Plasma down	GO:0010721	negative regulation of cell development	311/14938	330/16943	0.000129503	0.00601827	0.0050208	PLXNA3/GDF11/CNTN2/TRIM46/LRRK2/SEMA4B/PTPRO/SRGAP2/HEY1/CARM1/NFATC4/PHOX2B/GPR173/STX1B/SEMA6B/NRG3/SEMA4D/BDNF/PTPRG/ZNF536/THOC2/RAP1GAP2/NRP1/DNM3/ARF6/APP/SMAD4/NRG1/DAB1/POU4F2/DLX1/NTRK3/NF1/KIAA0319/MIB1/PRTG/SEMA3E/DPYSL3/ADCYAP1/SIX3/BCL11A/STAT3/PCM1/FBXW7/NLGN1/IGF1/PAFAH1B1/NEXMIF/MAG/THRB/RNF6/MAP2/SORL1/SOX9/AP1AR/EPHA7/REST/ASAP1/RUFY3/ID1/TTPA/IFRD1/CRMP1/DLL1/DENND5A/PPARA/WNT5…	311
Plasma down	GO:0002062	chondrocyte differentiation	106/14938	108/16943	0.000143204	0.00650458	0.00542651	ZNF219/WNT9A/CHST11/POC1A/IFT80/TGFBI/CREB3L2/FGFR3/LOXL2/NKX3-2/AXIN2/SNX19/SCIN/BMPR2/SFRP2/TGFBR1/SMAD7/LNPK/NFIB/BPNT2/SNAI2/TRPS1/SOX6/RARG/RUNX2/MEF2C/SOX9/PTPN11/MEX3C/MEF2D/SLC39A14/RFLNA/ZNF664-RFLNA/SMPD3/RFLNB/FGF9/WNT2B/RELA/GLG1/ACAN/HMGA2/RUNX1/BMP6/PTH1R/EIF2AK3/COL27A1/SMAD3/SHOX2/TGFBR2/ZBTB16/SOX5/GLI3/CTNNB1/HOXA11/ANXA6/FGF18/GLI2/ACVRL1/RUNX3/PKDCC/POR/MATN1/GDF6/COL2A1/LTBP3…	106
Plasma down	GO:0006024	glycosaminoglycan biosynthetic process	106/14938	108/16943	0.000143204	0.00650458	0.00542651	B3GAT3/B3GNT7/CHST11/HS3ST3A1/UST/ABCC5/HS3ST1/PXYLP1/NFKB1/CEMIP/GPC6/HS6ST2/CLTC/NCAN/SLC35D1/HS3ST2/CSPG5/NDST3/PRELP/SMPD3/CHST6/HSPG2/XYLT1/HAS3/B3GNT3/BCAN/ACAN/NDST2/XYLT2/ST3GAL1/CHST2/HS3ST3B1/B4GALT5/HS6ST1/BGN/ST3GAL2/SDC3/CHST3/B4GALT2/ST3GAL3/AGRN/SDC1/PDGFRB/GLCE/HS2ST1/NDST1/GCNT2/DSEL/SLC10A7/GPC4/CHST13/HS3ST5/SLC35D2/ST3GAL6/HAS2/AP2A1/IL1B/CSGALNACT1/B4GALT1/CSPG4/EXT1/CHST9/GA…	106
Plasma down	GO:0035270	endocrine system development	121/14938	124/16943	0.000143596	0.00650458	0.00542651	DRD2/SIDT2/IL6R/WT1/ONECUT2/TGFBR1/CDK6/NF1/ADCYAP1/SIX3/SIX1/SMAD2/SOX9/FOXO1/POU3F2/INSM1/FSTL3/HOXA5/GATA2/DLL1/PAX8/WNT5A/NR5A1/PDPK1/DKK3/NEUROG3/ARID5B/SMO/FOXE1/MEN1/RAF1/PAX1/GIP/CREB1/BMP6/SOX4/EIF2AK3/HOXB3/SMAD3/CLOCK/CRKL/RHEB/RBPJ/POU1F1/HOXA3/NKX2-5/MNX1/PITX1/GLI2/ARNTL/MAPK1/GSK3A/STRA6/THRA/MSX1/LHX3/SRF/SRD5A1/PDGFRB/MAP2K1/PDGFRA/RFX3/GATA3/HNF4A/AKT1/ASCL1/INSR/SLC6A3/FGF10/NK…	121
Plasma down	GO:0048762	mesenchymal cell differentiation	210/14938	220/16943	0.000145914	0.00651987	0.00543927	COL1A1/DAB2IP/PHLDB1/EDNRA/SEMA4B/TGFBR3/RET/CRB2/WNT10A/NRP2/HEY1/LOXL2/MCRIP1/PHOX2B/AXIN2/OVOL2/GDNF/SEMA6B/SEMA4D/NRTN/TGFB2/CLASP2/NRP1/SFRP2/PHLDB2/TGFBR1/STRAP/SMAD7/FBXL17/SMAD4/TCF7L2/NRG1/FOXA1/SEMA3E/SNAI2/TMEM100/SDCBP/TCF21/LRP6/DAG1/SMAD2/MEF2C/ZEB2/IL17RD/SOX9/WNT2/SPRED2/RDH10/SPRY1/PPP2CA/FGFR2/VASN/LOXL3/WNT5A/HIF1A/SEMA3B/TRIM62/POFUT2/SEMA4G/NOLC1/SOX11/RFLNB/CORO1C/SFRP1/HEYL…	210
Plasma down	GO:0031331	positive regulation of cellular catabolic process	361/14938	385/16943	0.000147763	0.00651987	0.00543927	DAB2IP/PNPT1/ABCA2/RAB3GAP1/LARP1/GTPBP1/SUMO1/ATG7/LRRK2/FBXO22/PACSIN3/PLEKHN1/MUL1/GIGYF2/UPF1/ABHD5/CALCOCO2/TP53INP2/PFKFB4/NKD2/LRP2/ZBTB20/FURIN/TRIM27/SMURF1/ARIH2/CEBPA/USP5/CBFA2T3/RBM24/USP13/HTR2A/TNRC6B/WAC/SMAD7/FMR1/APP/UBQLN2/SPTLC2/DISC1/ULK1/TRIM22/PFKFB2/ITCH/UBQLN1/YTHDF1/GPSM1/FBXW7/FLCN/IGF1/TNRC6A/PRKCD/IRS1/RNF144B/PRKAA2/RC3H1/TRIM71/ZER1/BNIP3L/PRKAA1/LIN28B/FOXO1/CPEB3/…	361
Plasma down	GO:0006913	nucleocytoplasmic transport	330/14938	351/16943	0.000148563	0.00651987	0.00543927	FAM53C/XPO5/PPP1R10/PRKAG1/IPO4/LRRK2/RPAIN/KPNA6/FBXO22/POM121L12/STRADA/RAPGEF3/UPF1/RANGAP1/CD36/DNAJC27/SMURF1/FYTTD1/THOC2/CHP1/SLBP/BACH2/XPO4/TCF7L2/RAN/KPNA3/UHMK1/NF1/TXN/TNPO1/DDX20/KPNA1/PIK3R1/SEC13/STYX/SIX3/STAT3/POM121/POM121C/PRKCD/UBR5/SMG7/PPP1CC/SMG1/GEMIN5/SRSF3/PTPN11/SRSF1/KHDRBS1/NUP42/SEH1L/NDC1/PRICKLE1/PPP1R12A/PKIA/NEMF/ALYREF/CDKN1A/NUP210/SPRN/LEP/GEMIN4/DUSP16/NOLC1/…	330
Plasma down	GO:0060562	epithelial tube morphogenesis	309/14938	328/16943	0.000149037	0.00651987	0.00543927	BRD2/EDNRA/LMO4/TCAP/RET/PTK7/MMP14/LRP2/NFATC4/VANGL2/OVOL2/TEAD2/WT1/GDNF/RARA/TGFB2/KDM6A/NRP1/SFRP2/CLIC4/FZD3/FOXP1/SMAD4/PGR/FOXA1/PTCH1/MIB1/PRKACB/SEMA3E/RARG/RSPO2/TCF21/SIX1/MAGED1/LRP6/ZIC3/PFN1/DAG1/MEF2C/ZEB2/FGF2/GNA13/SOX9/TRIM71/EPHA7/YAP1/STK4/WNT2/SOSTDC1/PRICKLE1/MTSS1/SEC24B/SIX4/DLC1/RDH10/SPRY1/FGFR2/HOXA5/DLL1/PAX8/WNT5A/HIF1A/HOXD11/ABL1/NKX3-1/GRHL2/SOX11/LHX2/SFRP1/EPHA4…	309
Plasma down	GO:0006029	proteoglycan metabolic process	89/14938	90/16943	0.000152183	0.00661218	0.00551628	B3GAT3/CHST11/SLC2A10/FOXL1/UST/VANGL2/BMPR2/TCF7L2/NDNF/PXYLP1/BPNT2/IGF1/HS6ST3/HS6ST2/NCAN/SLC35D1/CSPG5/NDST3/XYLT1/CHST10/B3GAT1/BCAN/IDS/ACAN/NDST2/XYLT2/B3GAT2/SPOCK2/HPSE/HS3ST4/HS3ST3B1/CTNNB1/HS6ST1/BGN/EXTL3/CHST3/PPARD/SGSH/COL2A1/GLCE/HS2ST1/NDST1/SULF1/ARSB/DSEL/CHST13/HS3ST5/FAM20B/EGFLAM/CSGALNACT1/COL11A1/CSPG4/IHH/EXT1/CHST9/B3GALT6/EXTL2/CHSY3/GAL3ST3/GPC1/CHST15/ADAMTS12/SULF2…	89
Plasma down	GO:1903037	regulation of leukocyte cell-cell adhesion	298/14938	316/16943	0.000153398	0.00661996	0.00552277	IL20RB/ERBB2/VSIR/CD6/FLOT2/SLC7A1/SART1/ZAP70/CD3E/CEBPB/CCDC88B/ADORA2A/RIPOR2/PTAFR/FOXP3/CXCL12/DOCK8/MAP3K8/ITPKB/CD40LG/CD74/TNFRSF14/SOX13/RARA/NFAT5/CYRIB/NR4A3/CD44/SMAD7/CBFB/TNFSF4/IL2RA/ZMIZ1/WNK1/RC3H2/PIK3R1/BCL6/IGF1/CD47/IL7/RC3H1/PTPN11/FGL2/NDFIP1/CYLD/IL4R/LOXL3/HLA-G/TESPA1/PPARA/FUT4/HLA-A/LEP/PDPK1/IRAK1/FADD/DTX1/FOXJ1/DNAJA3/FUT9/IL1A/RAC1/DLG5/LRRC32/DUSP3/FUT7/CD1D/RELA/…	298
Plasma down	GO:0060537	muscle tissue development	360/14938	384/16943	0.000157751	0.00674904	0.00563046	CYP26B1/PDLIM5/MAFF/FBXO22/TGFBR3/TNNI3/TCAP/NPRL3/CDON/ALPK3/BIN3/MYORG/RIPOR2/DSG2/LRP2/PHOX2B/SIK1/LUC7L/SLC9A1/WT1/HLF/USP19/RARA/NEBL/RB1/TGFB2/RBM24/ACTC1/CFL2/TGFBR1/SMAD7/HDAC4/SMAD4/NRG1/NR2F2/ZBTB18/NR1D2/EGLN1/PTCH1/NF1/MRTFB/COL19A1/MAP2K4/EYA2/COPS2/FOXP2/SMAD1/MYF5/SOX6/FLCN/MYOCD/IGF1/TCF21/SIX1/MEF2C/FGF2/SOX9/LOX/YAP1/CAV2/WNT2/PRKAA1/SIX4/MTPN/TIPARP/PPARGC1A/POPDC3/IFRD1/ITGB1/…	360
Plasma down	GO:0060541	respiratory system development	195/14938	204/16943	0.000191659	0.00796315	0.00664334	STK40/SREBF1/SPDEF/PTK7/IL13/MMP14/ACVR2B/VANGL2/PHOX2B/EDA/WT1/CEBPA/DHCR7/RARA/FLT4/BMPR2/SPEF2/PGR/FOXA1/NFIB/RC3H2/FOXP2/FBXW7/RARG/MYOCD/RSPO2/TCF21/SIX1/ATXN1L/EPAS1/FGF7/THRB/LRP6/ZIC3/DAG1/SMAD2/SLC7A11/FGF2/SOX9/LOX/YAP1/WNT2/ID1/SEC24B/SIX4/RDH10/SPRY1/FSTL3/FGFR2/HOXA5/IGFBP5/WNT7B/LOXL3/SPARC/WNT5A/GRHL2/ASXL1/SMPD3/SOX11/FOXJ1/ADAMTSL2/SIM2/FGF9/WNT2B/DLG5/JMJD6/VEGFA/ESRP2/WDPCP/CYP…	195
Plasma down	GO:0035108	limb morphogenesis	145/14938	150/16943	0.000201917	0.00811096	0.00676665	TFAP2A/CYP26B1/ZNF219/WNT9A/CHST11/PLXNA2/ALX4/RNF165/TGFB2/SFRP2/MAP3K20/TBC1D32/SMAD4/LNPK/INTU/PTCH1/BPNT2/ZNF141/DLX6/RARG/ASPH/RSPO2/RUNX2/LRP6/TFAP2B/SOX9/MBNL1/RDH10/PBX2/FGFR2/TP63/HOXC11/FRAS1/BCL2L11/HOXA10/WNT5A/GRHL2/SOX11/GNAS/FGF9/FREM2/TBX3/ECE1/TMEM231/C2CD3/IFT122/HOXD9/WDPCP/PCSK5/GJA5/CACNA1C/SKI/SOX4/FLVCR1/TBX4/SALL4/SHOX2/ZBTB16/GLI3/CTNNB1/AFF3/CHD7/HOXA11/SP8/CREBBP/TULP3/…	145
Plasma down	GO:1901342	regulation of vasculature development	315/14938	335/16943	0.000203187	0.00811097	0.00676666	DAB2IP/PLCG1/SPINK5/ERBB2/AGO1/AQP1/RAPGEF3/HEY1/ADM2/IL6R/E2F2/HIPK1/WT1/TJP1/GRN/RAP1A/TGFB2/NRP1/SFRP2/PDGFD/SASH1/ERAP1/ADAM10/ZNF304/ITGB8/EGLN1/NF1/CEMIP2/AMOT/SEMA3E/THBS2/SMAD1/STAT3/FBXW7/TMEM100/MYOCD/BTG1/MAP3K3/PROK2/ADGRB3/FGF2/MECP2/GHSR/CYP1B1/ID1/THBS1/SP1/NFATC3/ITGB1/HOXA5/GATA2/DLL1/SMOC2/TBXA2R/HLA-G/KRIT1/SPARC/WNT5A/LEP/HIF1A/PPP1R16B/PDPK1/ABL1/NIBAN2/APLNR/PRKCA/ADGRA2/SFR…	315
Plasma down	GO:0022409	positive regulation of cell-cell adhesion	261/14938	276/16943	0.000217241	0.00851383	0.00710275	VSIR/CD6/FLOT2/SLC7A1/SART1/ZAP70/CD3E/CCDC88B/PTAFR/FOXP3/DOCK8/MAP3K8/ITPKB/CD40LG/TJP1/CD74/TNFRSF14/SOX13/RARA/NFAT5/CYRIB/NR4A3/CD44/SMAD7/CBFB/FOXA1/TNFSF4/IL2RA/ZMIZ1/PIK3R1/BCL6/IGF1/CD47/IL7/PTPN11/CYLD/FSTL3/MAGI1/IL4R/HLA-G/TESPA1/WNT5A/FUT4/HLA-A/LEP/PDPK1/IRAK1/FADD/DNAJA3/IL1A/RAC1/FUT7/CD1D/JAK1/RELA/CD276/IL6ST/PDCD1/HHLA2/IL27RA/SASH3/NOD2/IL12B/CARD11/CLECL1/SELE/NCK1/RUNX1/CD83…	261
Plasma down	GO:0016241	regulation of macroautophagy	169/14938	176/16943	0.000227	0.00878696	0.00733061	RRAGD/PRKAG1/CHMP4B/RAB3GAP1/LARP1/LRRK2/ATG13/LZTS1/NPRL3/CALCOCO2/SMURF1/ATP6V1E1/ATP6V0D1/WAC/ATP6V1C1/UBQLN2/SPTLC2/ULK1/UBQLN1/GPSM1/PRKAA2/SMG1/TBC1D14/BNIP3L/PRKAA1/ATP6V1A/SESN1/USP30/C9orf72/SCOC/VPS13C/ADRB2/RUBCN/RPTOR/EXOC7/ATP6V0E2/HIF1A/PIP4K2B/LRSAM1/TIGAR/OPTN/SMCR8/TSC1/PRKAB2/PRKAG2/CLEC16A/FEZ1/FYCO1/HTT/NPRL2/GBA/MFN2/TBC1D12/KDR/TBC1D25/MTMR3/NEDD4/RAB5A/ATP6V1C2/TSC2/PIM2/SC…	169
Plasma down	GO:0000086	G2/M transition of mitotic cell cycle	238/14938	251/16943	0.000236062	0.00897459	0.00748714	CDK5RAP3/SMARCD3/USH1C/CEP72/TICRR/CDK2/HAUS5/CTC1/PHOX2B/PSME1/CDC25B/CEP41/KCNH5/FBXW11/SKP2/FBXL17/APP/CEP192/TAOK3/PCM1/BACH1/FBXL3/PAFAH1B1/YWHAG/RAB11A/TAOK2/TAOK1/ARPP19/FOXN3/MECP2/FBXL7/KHDRBS1/HAUS3/PSMD11/PPP1R12A/CDK14/AJUBA/PKIA/FBXL15/CDKN1A/PPME1/DBF4B/PPP1R12B/ENSA/PSME3/VPS4A/GPR132/OPTN/CSNK1E/ATM/FBXL8/LCMT1/TUBB4A/CLASP1/CDK5RAP2/HSP90AA1/CEP43/FOXO4/CEP57/HUS1B/CHMP4C/CEP76/P…	238
Plasma down	GO:0046683	response to organophosphorus	130/14938	134/16943	0.000238121	0.00899927	0.00750773	COL1A1/SREBF1/AQP1/PNPT1/RAPGEF3/CARM1/SLC8A3/HCN4/EEF2K/PTAFR/AKR1C1/P2RX5/STAR/WT1/PDXP/FOSB/RAP1A/HCN1/APP/ABCC9/PPARGC1B/ADIPOQ/RAP1B/NME1/P2RY4/IGFBP5/SPARC/ITPR2/P2RY11/ZFP36L1/RELA/P2RY6/DUOX1/P2RX7/MMP19/PIK3CG/GPD1/CRHBP/PKD2/STAT1/PTGS2/KCNE1/CPS1/HCN2/PER1/SLC5A5/PTPRN/FOSL1/PKLR/VGF/DMTN/STC1/KCNQ1/SELL/ALDH3A1/P2RY2/SRD5A1/SDC1/AREG/AKAP6/LDHA/CIB2/CFTR/PFKFB1/SSH1/CNGA3/SLC6A3/AQP8/…	130
Plasma down	GO:0045444	fat cell differentiation	214/14938	225/16943	0.000268025	0.00966173	0.0080604	GLIS1/SREBF1/RORA/TMEM120B/ADIRF/CLIP3/ALOXE3/TMEM120A/CEBPB/CARM1/GNB3/C1QL4/MAFB/CEBPA/SOX13/E2F1/TBL1XR1/HTR2A/SFRP2/NR4A3/ERAP1/LMO3/TCF7L2/UCP1/TMEM64/SNAI2/DIO2/ERO1A/FLCN/SIX1/ADIPOQ/RUNX1T1/PRDM16/TFAP2B/HTR2C/INHBB/STK4/FOXO1/OSBPL8/MEX3C/RNASEL/CREBL2/PPARGC1A/SORT1/SYAP1/GATA2/ZNF516/FNDC5/ADRB2/WNT5A/LEP/ZBTB7A/ASXL1/TRIB3/SFRP1/CEBPD/ZFP36L2/FAM120B/SH3PXD2B/JDP2/ARID5B/ID4/TRIM32/ZF…	214
Plasma down	GO:0099643	signal release from synapse	167/14938	174/16943	0.000270912	0.00966173	0.0080604	DRD2/ATP2A2/SV2A/RAB3GAP1/RIMS3/LRRK2/SYN1/PPFIA4/SYT12/TSPOAP1/APBA2/UNC13B/SYT10/ADORA2A/SYT7/STX1A/SLC4A8/SYT9/SNAP29/HRH3/STX1B/NCS1/RAP1A/SYNJ1/HTR2A/PPFIA1/CACNB2/SLC30A1/FMR1/NF1/NLGN1/ASIC1/RAP1B/MEF2C/SNAP23/STXBP1/CSPG5/ADCY1/PRRT2/SYT1/P2RY4/OTOF/SEPTIN5/CHRNA4/GIPC1/PIP5K1C/RIMS4/CPLX3/CAMK2A/GIT1/CPLX1/GRIN3A/VAMP2/SNCG/NAAA/P2RX7/BLOC1S6/SLC6A9/SYT8/STXBP5L/PFN2/MCTP1/GAD1/ERC2/RAB5…	167
Plasma down	GO:0061448	connective tissue development	247/14938	261/16943	0.000274064	0.00967096	0.0080681	COL1A1/ZNF219/WNT9A/CHST11/POC1A/IFT80/TGFBI/COL11A2/CREB3L2/FGFR3/LOXL2/CARM1/NKX3-2/IL6R/AXIN2/WT1/SNX19/SCIN/RARA/BMPR2/TBL1XR1/SFRP2/PDGFD/TGFBR1/CD44/SMAD7/POU4F2/LNPK/FOXA1/SPTLC2/NFIB/ITGB8/BPNT2/SNAI2/SMAD1/TRPS1/DGAT2/MYF5/SOX6/RARG/RSPO2/ARRDC3/RUNX2/LRP6/MEF2C/SORL1/FGF2/SOX9/LOX/BMP3/PTPN11/MEX3C/CCN1/PPARGC1A/ESRRA/HOXA5/MEF2D/ZNF516/WNT7B/SLC39A14/WNT5A/LEP/HIF1A/BMP8B/RFLNA/ZNF664-…	247
EVs up	GO:0022604	regulation of cell morphogenesis	386/10891	497/16943	4.09734e-11	6.87256e-08	5.29177e-08	DSCAM/GNA13/PTK2/DHX36/FMNL3/RASA1/PLXNA4/EPB41L3/RASAL1/CAPRIN2/SLC26A5/ZEB2/CRKL/MAP2/RND3/KDR/WASF3/SLIT2/ITSN2/EFNA1/EPS8/BDNF/RAPGEF2/MSN/RELN/RAB21/DLC1/PPP1R9A/MKLN1/ZMYM4/SLITRK1/PLXNC1/BRWD3/BRWD1/MYO9A/ROBO2/MAP1B/ABI2/SYT1/WDPCP/SRF/ULK2/RET/ZSWIM4/GRIP1/ARMCX5-GPRASP2/SEMA3F/RDX/FN1/SPART/FITM2/RAC1/SEMA5A/PLAA/PAK2/NTRK3/PRKN/FGD1/ADAM10/FERMT2/SDC2/EFNA5/PALM2AKAP2/VEGFA/LRP4/RHOA/C…	386
EVs up	GO:0016569	covalent chromatin modification	373/10891	479/16943	4.7149e-11	6.87256e-08	5.29177e-08	SETD5/JADE3/EHMT1/PHC1/CARM1/UTY/PRDM7/OTUB2/UHRF1/PRDM9/KMT5B/TBL1XR1/PRDM11/PHF2/KDM7A/RTF1/PRDM16/CDC73/KMT2C/DPY30/BAP1/SUZ12/NSD2/WDR70/ASH1L/MSL2/ARID4A/NCOA3/ELK4/RNF2/MTF2/TAF12/NAP1L2/SETD7/MORF4L1/SETD3/TAF5L/CCNA2/ZNF711/PPM1F/ING2/TET2/SMARCAD1/CDK2/KDM5A/MCRS1/EID1/NIPBL/UBE2B/SNAI2/BRCA1/JMJD1C/KMT2E/KDM4C/EP300/SIRT1/EYA4/JADE1/BMI1/VEGFA/PRKCA/GATA2/ARID4B/CHD1/AUTS2/GFI1/WDR82/AT…	373
EVs up	GO:0031346	positive regulation of cell projection organization	307/10891	387/16943	5.38011e-11	6.87256e-08	5.29177e-08	DSCAM/DHX36/PLXNA4/CCR7/RASAL1/TWF1/CAPRIN2/ZEB2/GPM6A/SLIT2/ITSN2/EPS8/BDNF/RAPGEF2/DZIP1/RELN/RAB21/PPP1R9A/SLITRK1/PLXNC1/ATMIN/C21orf91/ROBO2/MAP1B/ZMYND8/SYT1/SRF/RET/SERPINI1/GRIP1/ARMCX5-GPRASP2/OCLN/TENM1/VLDLR/FN1/RAC1/APC/SEMA5A/PLAA/NTRK3/PRKN/CPEB3/NEGR1/EP300/EFNA5/VEGFA/RHOA/CORO1C/RAB8B/ACTR3/FYN/NTRK2/AUTS2/LPAR1/RIMS2/ANLN/FMR1/NEDD4L/ARHGEF7/SMURF1/HDAC4/CDC42EP3/ITSN1/ADCYAP1/L…	307
EVs up	GO:0043087	regulation of GTPase activity	368/10891	477/16943	5.29826e-10	3.74309e-07	2.88212e-07	USP6NL/PTK2/PLCB1/ALS2/RASA1/TBCK/PLXNA4/CCR7/ARFGAP3/RRP1B/CCDC125/RAPGEF6/RASAL1/TBC1D24/TBC1D12/RIC1/SRGAP2/TAGAP/IQSEC1/EVI5/SEC23A/CRKL/GIT2/MTSS2/SLIT2/GNAQ/RASA2/RAPGEF2/DOCK4/SYDE1/JUN/DLC1/PLXNC1/PKP4/MYO9A/CHN2/ELMOD2/SOS1/ARHGAP20/AGFG1/RAB11FIP2/CHM/ARHGEF10/STARD13/NTF3/RALGAPA1/ASAP1/RDX/TMED2/ELMOD1/ARHGAP6/TRAPPC6B/ARHGAP19/NTRK3/FGD1/PRKG1/MMUT/MAP4K4/SRGAP1/EFNA5/TBC1D22B/CORO1C…	368
EVs up	GO:0010721	negative regulation of cell development	260/10891	330/16943	5.51014e-09	2.70717e-06	2.08448e-06	PTK2/FOXG1/CARM1/CTNNA1/HOOK3/SRGAP2/EFNB2/MAP2/FBXW7/SLIT2/PRTG/EFNA1/SIX3/BDNF/NOG/RAPGEF2/GPR173/NRG1/GLI3/PAX6/NOTCH1/SOX2/ULK2/SEMA3F/ASAP1/MIB1/TP73/SPART/MED1/SEMA5A/ERBB4/NTRK3/BAG5/DIXDC1/EFNA5/VEGFA/LRP4/CNTN4/DENND5A/RHOA/CORO1C/PTEN/PTHLH/KANK1/SEMA6D/BCL2/LPAR1/GFI1/PLK2/ARF6/DDX6/ADCYAP1/LRP1/NF1/ARHGDIA/ID2/NGEF/HDAC2/EIF2AK4/MEIS1/AP1AR/PSEN1/PMP22/TRPV4/MBD1/SEMA7A/NGFR/CALR/DNM3…	260
EVs up	GO:0048562	embryonic organ morphogenesis	238/10891	300/16943	7.76043e-09	3.54042e-06	2.72607e-06	ARID1A/NEUROD1/FOXG1/WDR19/CHD7/TBX3/MAPK1/CHRNA10/HOXB4/ZEB1/FOXF1/EFNA1/SIX3/NOG/MFAP5/GLI3/PAX6/WNT16/WDPCP/NOTCH1/TFAP2A/SRF/MMP16/HOXA5/HIPK1/MIB1/FRS2/TMED2/FGF9/NIPBL/SP3/RDH10/SIX1/GATA4/PKD2/IRX5/SMAD2/GATA2/HNF1B/HIPK2/NDST1/MEF2C/LRIG1/ZIC3/OSR1/FOXF2/SATB2/NKX3-2/KCNQ4/ID2/BBS5/TBX22/MYO3A/CEP290/PSEN1/ALDH1A3/STRC/GLI2/RYR2/IFT140/HOXC9/SLC39A3/NOTCH2/SUFU/TIFAB/MEGF8/HAND1/HOXB1/DLX…	238
EVs up	GO:0010769	regulation of cell morphogenesis involved in differentiation	244/10891	309/16943	1.1142e-08	4.50085e-06	3.46559e-06	DSCAM/PTK2/DHX36/PLXNA4/CAPRIN2/ZEB2/CRKL/MAP2/SLIT2/EFNA1/BDNF/RAPGEF2/RELN/RAB21/PPP1R9A/SLITRK1/PLXNC1/ROBO2/MAP1B/ABI2/SRF/ULK2/RET/ZSWIM4/ARMCX5-GPRASP2/SEMA3F/FN1/SPART/RAC1/SEMA5A/PAK2/NTRK3/ADAM10/SDC2/EFNA5/VEGFA/LRP4/RHOA/CORO1C/PTEN/KANK1/SEMA6D/NTRK2/NEDD4L/ARHGEF7/LRP1/LIMK1/ARHGDIA/NGEF/PLXNA2/ZDHHC15/NIN/AP1AR/ROBO1/PSEN1/PDLIM5/TANC2/ZSWIM8/STK25/SEMA7A/MEGF8/NGFR/CAPRIN1/CALR/DNM…	244
EVs up	GO:0010506	regulation of autophagy	268/10891	343/16943	1.4161e-08	4.50085e-06	3.46559e-06	VPS35/PTK2/UBQLN4/PIM2/TBC1D12/LEPR/EPM2A/SESN1/KDR/FBXW7/SESN3/PIK3CA/FOXK1/FEZ2/NAMPT/ULK2/GNAI3/AMBRA1/PIKFYVE/PRKAB2/CSNK2A2/PRKAG2/TRIML1/TP53INP1/PRKN/UBQLN1/EP300/SIRT1/GATA4/PIP4K2B/TPCN1/BCL2/ADRB2/ITPR1/PLK2/RNF5/PIP4K2A/NPC1/SMURF1/PRKAB1/FOXO1/TP53INP2/SCOC/TAB3/TBK1/ATP6V0A2/EIF2AK4/TRIM27/IFT88/C9orf72/PTPN22/TRIML2/TIGAR/MTMR9/RUFY4/LARP1/SOGA1/QSOX1/CALCOCO2/HMOX1/ULK1/ATP6V0D1/PH…	268
EVs up	GO:0048732	gland development	336/10891	439/16943	1.43429e-08	4.50085e-06	3.46559e-06	NKX3-1/BMP2/ARID5B/TBX3/SULF1/ESRP2/MAPK1/CYP7B1/TDGF1/PHF2/CRKL/FBXW7/FOXF1/SIX3/NOG/MSN/JUN/NRG1/PIK3CA/ASH1L/NFIB/GLI3/PAX6/POLB/CITED2/ETV5/NOTCH1/SOX2/SRF/HNRNPD/PAM/HOXA5/EGFR/TGFBR3/FRS2/CSNK2A2/MED1/ERBB4/LATS1/SNAI2/NCOR2/SP3/SIX1/CDKN1B/PKD2/SMAD2/LMO4/BCL11B/ETS1/VEGFA/GATA2/CREB1/HNF1B/PTEN/BCL2/IGF2R/DAG1/ARF6/IGSF3/PTCH1/ZIC3/CRH/KRAS/ONECUT2/PLAG1/ADCYAP1/PKD1/NF1/ID2/ASXL1/PRLR/PR…	336
EVs up	GO:0001667	ameboidal-type cell migration	312/10891	405/16943	1.43905e-08	4.50085e-06	3.46559e-06	PTK2/SMURF2/ARID5B/ANGPT4/PTPN11/TDGF1/SRGAP2/IQSEC1/ZEB2/EFNB2/KDR/FBXW7/SLIT2/EFNA1/SYDE1/KANK2/JUN/JCAD/NANOS1/AMOTL2/PIK3CA/WDPCP/NOTCH1/ROCK2/SRF/RET/SEMA3F/AKT3/STARD13/CLASP2/PPM1F/KLF4/FN1/NR2F2/PLCG1/SEMA5A/ERBB4/PKN2/ACVR1C/SIRT1/FGF18/AGO2/MAP4K4/ETS1/VEGFA/PRKCA/RHOA/GATA2/CORO1C/PTEN/CLASP1/KANK1/SEMA6D/PFN2/SPRED1/FOXP1/MCC/EGR3/PLK2/ARF6/MEF2C/ANLN/VASH1/PDPK1/ARHGEF7/NRP2/NF1/CYP1…	312
EVs up	GO:0048568	embryonic organ development	342/10891	448/16943	1.76172e-08	4.50085e-06	3.46559e-06	ARID1A/NEUROD1/ZFPM2/FOXG1/WDR19/CHD7/TBX3/MAPK1/CHRNA10/HOXB4/ZEB1/KDR/FOXF1/EFNA1/SIX3/NOG/VASH2/EGLN1/TEAD1/MFAP5/GLI3/PAX6/CITED2/WNT16/WDPCP/NOTCH1/TFAP2A/SRF/STK4/MMP16/BPTF/HOXA5/HIPK1/EGFR/PBX3/MIB1/NR2F2/FRS2/TMED2/FGF9/ARID2/MED1/NIPBL/SP3/RDH10/SIX1/GATA4/PKD2/IRX5/SMAD2/VEGFA/GATA2/PRDM1/HNF1B/HIPK2/NDST1/PTCH1/MEF2C/LRIG1/ZIC3/OSR1/VASH1/FOXF2/TRA2B/SATB2/NKX3-2/PKD1/KCNQ4/ID2/DNAJB6…	342
EVs up	GO:0031331	positive regulation of cellular catabolic process	297/10891	385/16943	2.5038e-08	5.52075e-06	4.25089e-06	VPS35/PTK2/DHX36/RBX1/ZFP36L2/IL33/PSMC2/LRP2/DACT1/PIM2/EPM2A/SESN1/ARIH1/KDR/FBXW7/TOB1/SESN3/CNOT6L/TNRC6A/MSN/NANOS1/BAG6/ZYG11B/LIN28B/ROCK2/RNF19A/HNRNPD/ULK2/GNAI3/AMBRA1/RC3H1/CNOT7/ARIH2/FBXO22/RDX/RNF180/TRIML1/SLC4A4/TP53INP1/PRKN/UBQLN1/CTSC/SOCS5/CPEB3/TMTC3/SIRT1/AGO2/PIP4K2B/TARDBP/IRS1/TPCN1/MEX3D/PTEN/ADRB2/CNOT8/PLK2/PIP4K2A/FMR1/SMURF1/LRP1/FOXO1/TP53INP2/SCOC/YTHDF3/SMAD7/MAPK…	297
EVs up	GO:0034329	cell junction assembly	328/10891	429/16943	2.59312e-08	5.52075e-06	4.25089e-06	SETD5/DSCAM/CNTN5/VPS35/GABRG2/PTK2/NPAS4/CLDN22/EPB41L3/PRKCH/CTNNA1/GPM6A/GJC1/RAP1B/CRKL/EFNB2/KDR/TLN2/NLGN4X/BDNF/RAPGEF2/CDH20/SLK/DLC1/NRG1/PPP1R9A/SLITRK1/LAMC1/FARP1/PKP4/TLN1/MYO9A/ROBO2/MAP1B/WDPCP/CDH8/CDH6/ROCK2/GRID2/HEG1/SRF/STRN/NFASC/ARMCX5-GPRASP2/SLIT1/OCLN/CLASP2/HIPK1/PPM1F/FN1/UGT8/RAC1/ARHGAP6/APC/NRXN1/ERBB4/PAK2/PKN2/NTRK3/SNAI2/FERMT2/IKBKB/PEAK1/SIX1/SDK2/FMN1/NPHP1/MAP…	328
EVs up	GO:0050808	synapse organization	328/10891	429/16943	2.59312e-08	5.52075e-06	4.25089e-06	SETD5/DSCAM/CNTN5/VPS35/GABRG2/FNTA/PTK2/DHX36/ALS2/IGF1R/ZDHHC2/NPAS4/CTTNBP2/CAMKV/SLC6A1/GET1/CAPRIN2/GPM6A/CRKL/EFNB2/PPFIA1/WASF3/EFNA1/NLGN4X/BDNF/NFIA/CACNB2/EGLN1/RELN/NRG1/PPP1R9A/SLITRK1/FARP1/ETV5/ROBO2/MAP1B/ZMYND8/ABI2/CDH8/TUBB/GRID2/NFASC/ARMCX5-GPRASP2/SEMA3F/SLIT1/SLC7A11/NRXN1/COL4A1/ERBB4/CAST/NTRK3/CACNB4/ADAM10/SIX1/CHMP2B/SDK2/ABHD17B/PPFIBP1/CTNND2/EFNA5/LRRTM3/ANK3/LRP4/RH…	328
EVs up	GO:1901888	regulation of cell junction assembly	163/10891	199/16943	3.07073e-08	5.94325e-06	4.57622e-06	SETD5/VPS35/PTK2/PRKCH/RAP1B/KDR/BDNF/RAPGEF2/SLK/DLC1/PPP1R9A/SLITRK1/ROBO2/WDPCP/ROCK2/GRID2/ARMCX5-GPRASP2/SLIT1/OCLN/CLASP2/PPM1F/RAC1/ARHGAP6/NRXN1/NTRK3/SNAI2/IKBKB/PEAK1/SIX1/FMN1/NPHP1/MAP4K4/EFNA5/LRRTM3/VEGFA/RHOA/CORO1C/PTEN/CLASP1/NTRK2/ARF6/TJP1/MEF2C/NECTIN1/GPC6/RUNX1/LRP1/RAPGEF1/ACE2/DUSP3/PDLIM5/MDGA1/FAM107A/MYO1C/LDB1/WNT4/SLITRK3/CBFB/NLGN3/SLC9A1/FLRT2/ADGRB2/ADGRB1/LINGO2/L…	163
EVs up	GO:0001655	urogenital system development	256/10891	328/16943	3.56377e-08	6.32272e-06	4.8684e-06	DACT2/NKX3-1/KIF26B/BMP2/ARID5B/SULF1/CYP7B1/CRKL/EFNB2/SLIT2/FOXF1/BDNF/NOG/NFIA/KANK2/BAG6/GLI3/TBX18/ROBO2/WDPCP/NOTCH1/TFAP2A/RET/KLHL3/FRS2/TP73/ADIPOQ/COL4A3/NPNT/COL4A1/NIPBL/SMAD5/RDH10/SIX1/CDKN1B/PKD2/APAF1/FMN1/SMAD2/ARL3/VEGFA/LRP4/GATA2/HNF1B/PTEN/ACVR2B/BASP1/BCL2/GLIS2/PTCH1/MEF2C/OSR1/CA2/PLAG1/PKD1/NF1/ID2/ASXL1/PRLR/SMAD7/BMPER/CEP290/IFT88/GLI2/TNS2/NOTCH2/AGTR2/MME/CD34/WNT4/A…	256
EVs up	GO:0071560	cellular response to transforming growth factor beta stimulus	190/10891	237/16943	5.7997e-08	8.81968e-06	6.79103e-06	FNTA/PTK2/SNX25/SMURF2/ZFP36L2/CBL/IL17RD/ZEB1/SOX5/TRIM33/CRKL/PRDM16/LOX/JUN/CITED2/GOT1/PPM1A/ING2/TGFBR3/NPNT/SMAD5/EP300/SIRT1/FERMT2/LTBP1/APAF1/SMAD2/SOX6/RHOA/CREB1/SPRED1/FYN/HIPK2/LEMD3/MEF2C/NR3C1/PDPK1/ONECUT2/SMURF1/PIN1/GLG1/APPL1/SMAD7/SMAD9/HDAC2/MAPK7/PENK/NLK/CREBBP/ANKRD1/SPINT3/WNT4/EDN1/FSHB/ZMIZ1/PDCD5/TGFB1I1/ZNF451/PEG10/PDE3A/SPRED2/YES1/ZFP36L1/LTBP2/XCL1/UBA52/SFRP1/ARR…	190
EVs up	GO:0007265	Ras protein signal transduction	266/10891	344/16943	9.1092e-08	1.32228e-05	1.01814e-05	GNA13/ALS2/RASA1/CBL/CCDC125/RAPGEF6/RASAL1/IQSEC2/IQSEC1/RAP1B/CRKL/RAP2C/TIMP2/EPS8/RASA2/RAPGEF2/GARRE1/KANK2/JUN/RAB21/DLC1/NRG1/ABI2/NOTCH1/ROCK2/MMD2/HEG1/RRAS2/ARFGEF3/RAB33B/SOS1/KIF14/CYTH1/ARHGEF10/STARD13/ABRA/CCNA2/DENND4A/RDX/CDK2/CYTH3/RAB30/RALGPS2/RAC1/ARHGAP6/KSR1/ABCA1/MAP4K4/RHOA/KANK1/WASF1/AUTS2/LPAR1/SHC1/PLK2/ARF6/KRAS/CDC42EP3/ARHGEF3/PSD3/RAPGEF1/NF1/LIMK1/ARHGDIA/EPS8L2/…	266
EVs up	GO:0043547	positive regulation of GTPase activity	307/10891	403/16943	1.35192e-07	1.87711e-05	1.44535e-05	USP6NL/PLCB1/ALS2/RASA1/TBCK/CCR7/ARFGAP3/CCDC125/RAPGEF6/RASAL1/TBC1D24/TBC1D12/RIC1/SRGAP2/TAGAP/IQSEC1/EVI5/SEC23A/CRKL/GIT2/MTSS2/GNAQ/RASA2/RAPGEF2/DOCK4/SYDE1/JUN/DLC1/PKP4/MYO9A/CHN2/ELMOD2/SOS1/ARHGAP20/AGFG1/RAB11FIP2/CHM/ARHGEF10/STARD13/NTF3/RALGAPA1/ASAP1/ELMOD1/ARHGAP6/ARHGAP19/NTRK3/MMUT/MAP4K4/SRGAP1/TBC1D22B/CORO1C/ERRFI1/GDI2/SNX13/ARHGEF7/ARHGAP26/ADCYAP1/RABEP1/RAPGEF1/NF1/PIN1…	307
EVs up	GO:0051056	regulation of small GTPase mediated signal transduction	249/10891	321/16943	1.4393e-07	1.88153e-05	1.44875e-05	GNA13/ALS2/RASA1/PLEKHG2/CBL/CCDC125/RASAL1/IQSEC2/SRGAP2/TAGAP/IQSEC1/CRKL/TIMP2/SLIT2/EPS8/RASA2/SYDE1/KANK2/RELN/DLC1/NRG1/MYO9A/CHN2/NOTCH1/MMD2/HEG1/ARFGEF3/SOS1/ARHGAP20/KIF14/TRIO/CYTH1/ARHGEF10/STARD13/ABRA/ARHGEF17/RALGAPA1/DENND4A/CYRIB/RDX/CYTH3/RALGPS2/RAC1/ARHGAP6/ARHGAP19/FGD1/ABCA1/MAP4K4/RHOT1/SRGAP1/RHOA/KANK1/AUTS2/LPAR1/GDI2/SHC1/ARF6/KRAS/ARHGEF7/ARHGAP26/ARHGEF3/ITSN1/FGD4/PS…	249
EVs up	GO:0150115	cell-substrate junction organization	89/10891	102/16943	1.49051e-07	1.88153e-05	1.44875e-05	PTK2/IQSEC1/KDR/SLK/DLC1/LAMC1/TLN1/WDPCP/ROCK2/CLASP2/PPM1F/FN1/RAC1/ARHGAP6/FERMT2/PEAK1/FMN1/MAP4K4/EFNA5/VEGFA/RHOA/CORO1C/PTEN/CLASP1/BCL2/ARF6/PDPK1/ARHGEF7/LRP1/DUSP3/FAM107A/LDB1/WNT4/SLC9A1/TNS1/IQGAP1/AJUBA/PLEC/BCR/SFRP1/RCC2/VCL/EPHA3/MAPRE2/MACF1/GPM6B/LIMCH1/LAMC2/DST/ROCK1/TSC1/PTPRK/EPB41L5/LIMS1/SDC4/NRP1/THBS1/ITGA6/PIP5K1A/SRC/ABL1/TESK2/THY1/SORBS1/SMAD3/ACTG1/CORO2B/PHLDB2/IT…	89
EVs up	GO:0022407	regulation of cell-cell adhesion	322/10891	425/16943	1.74169e-07	2.13927e-05	1.64721e-05	PTK2/KIF26B/BMP2/ZDHHC2/CCR7/TRAF6/SIRPB1/PTPN11/SASH3/EFNB2/PIK3CA/GLI3/CITED2/NOTCH1/SOX2/SOCS6/RC3H1/PPM1F/FUT4/KLF4/CYRIB/RDX/ADIPOQ/DENND6A/RAC1/PAK2/CD274/PDE5A/SOCS5/ABAT/PRKG1/SWAP70/EFNA5/ETS1/ANK3/VEGFA/PRKCA/RHOA/PCDH8/FYN/PRKAR1A/EGR3/TJP1/MYB/IL6ST/PDPK1/PAG1/RUNX1/MARCHF7/MAP2K5/PLPP3/NCK2/PRDX2/SMAD7/MAPK7/HLA-DPA1/NLRP3/MAP3K8/CYLD/SERPINE2/CTLA4/PTPN22/IL15/DUSP3/IL1A/NFAT5/LOXL3…	322
EVs up	GO:0010631	epithelial cell migration	228/10891	292/16943	1.8532e-07	2.23328e-05	1.7196e-05	PTK2/ANGPT4/PTPN11/TDGF1/IQSEC1/ZEB2/EFNB2/KDR/FBXW7/SLIT2/EFNA1/KANK2/JUN/JCAD/NANOS1/PIK3CA/WDPCP/NOTCH1/ROCK2/SRF/AKT3/STARD13/CLASP2/PPM1F/KLF4/NR2F2/PLCG1/SEMA5A/PKN2/SIRT1/FGF18/MAP4K4/ETS1/VEGFA/PRKCA/RHOA/GATA2/CORO1C/PTEN/CLASP1/KANK1/PFN2/SPRED1/FOXP1/MCC/EGR3/PLK2/ARF6/MEF2C/ANLN/VASH1/PDPK1/NRP2/NF1/CYP1B1/MAP2K5/PLPP3/PDCD10/ADAMTS9/SASH1/ATP5F1B/TNFSF12/BMPER/ITGB1/ROBO1/AGTR2/HMOX1…	228
EVs up	GO:0001822	kidney development	220/10891	281/16943	2.06351e-07	2.44067e-05	1.87928e-05	DACT2/NKX3-1/KIF26B/BMP2/ARID5B/SULF1/EFNB2/SLIT2/BDNF/NOG/KANK2/BAG6/GLI3/ROBO2/WDPCP/NOTCH1/TFAP2A/RET/KLHL3/TP73/ADIPOQ/COL4A3/NPNT/NIPBL/SMAD5/RDH10/SIX1/PKD2/APAF1/FMN1/SMAD2/ARL3/VEGFA/LRP4/HNF1B/ACVR2B/BASP1/BCL2/GLIS2/PTCH1/MEF2C/OSR1/CA2/PKD1/NF1/ID2/ASXL1/SMAD7/BMPER/CEP290/IFT88/GLI2/TNS2/NOTCH2/AGTR2/MME/CD34/WNT4/AMER1/ZBTB16/GREB1L/NPHS2/TIPARP/STRA6/SIM1/WNT2B/CTNNBIP1/IL6R/IQGAP1/…	220
EVs up	GO:0048041	focal adhesion assembly	74/10891	83/16943	2.33816e-07	2.71524e-05	2.09069e-05	PTK2/KDR/SLK/DLC1/WDPCP/ROCK2/CLASP2/PPM1F/RAC1/ARHGAP6/FERMT2/PEAK1/FMN1/MAP4K4/EFNA5/VEGFA/RHOA/CORO1C/PTEN/CLASP1/BCL2/PDPK1/ARHGEF7/LRP1/DUSP3/FAM107A/LDB1/WNT4/SLC9A1/IQGAP1/AJUBA/BCR/SFRP1/RCC2/VCL/EPHA3/MACF1/GPM6B/LIMCH1/ROCK1/TSC1/PTPRK/EPB41L5/LIMS1/SDC4/NRP1/THBS1/PIP5K1A/SRC/ABL1/TESK2/THY1/SORBS1/SMAD3/ACTG1/CORO2B/PHLDB2/TAOK2/PTPRJ/WHAMM/GREM1/ACVRL1/PTK2B/ACTN2/HRG/COL16A1/DUSP22/…	74
EVs up	GO:0072001	renal system development	226/10891	290/16943	2.77518e-07	3.05605e-05	2.35311e-05	DACT2/NKX3-1/KIF26B/BMP2/ARID5B/SULF1/EFNB2/SLIT2/FOXF1/BDNF/NOG/NFIA/KANK2/BAG6/GLI3/TBX18/ROBO2/WDPCP/NOTCH1/TFAP2A/RET/KLHL3/TP73/ADIPOQ/COL4A3/NPNT/COL4A1/NIPBL/SMAD5/RDH10/SIX1/PKD2/APAF1/FMN1/SMAD2/ARL3/VEGFA/LRP4/HNF1B/ACVR2B/BASP1/BCL2/GLIS2/PTCH1/MEF2C/OSR1/CA2/PKD1/NF1/ID2/ASXL1/SMAD7/BMPER/CEP290/IFT88/GLI2/TNS2/NOTCH2/AGTR2/MME/CD34/WNT4/AMER1/ZBTB16/GREB1L/NPHS2/TIPARP/STRA6/SIM1/WNT…	226
EVs up	GO:0007044	cell-substrate junction assembly	86/10891	99/16943	3.77744e-07	3.89138e-05	2.9963e-05	PTK2/KDR/SLK/DLC1/LAMC1/TLN1/WDPCP/ROCK2/CLASP2/PPM1F/FN1/RAC1/ARHGAP6/FERMT2/PEAK1/FMN1/MAP4K4/EFNA5/VEGFA/RHOA/CORO1C/PTEN/CLASP1/BCL2/PDPK1/ARHGEF7/LRP1/DUSP3/FAM107A/LDB1/WNT4/SLC9A1/TNS1/IQGAP1/AJUBA/PLEC/BCR/SFRP1/RCC2/VCL/EPHA3/MACF1/GPM6B/LIMCH1/LAMC2/DST/ROCK1/TSC1/PTPRK/EPB41L5/LIMS1/SDC4/NRP1/THBS1/ITGA6/PIP5K1A/SRC/ABL1/TESK2/THY1/SORBS1/SMAD3/ACTG1/CORO2B/PHLDB2/ITGA5/TAOK2/PTPRJ/CD1…	86
EVs up	GO:0034248	regulation of cellular amide metabolic process	319/10891	423/16943	4.32842e-07	4.38819e-05	3.37884e-05	EIF4G3/HNRNPLL/DHX36/NCBP2/ZFP36L2/GZMB/MAPK1/SEPSECS/CAPRIN2/RPS6KB1/EFNA1/TOB1/MATR3/CNOT6L/TNRC6A/EIF4E2/NANOS1/FXR2/SYNCRIP/SECISBP2L/FXR1/RPS6KA3/DAZL/PUM2/ORMDL3/DAZ3/ROCK2/DAZ4/DAZ1/DAZ2/CNOT9/HNRNPD/SLC7A11/DDX3X/RC3H1/CNOT7/SAMD8/ETF1/OGFOD1/KHDRBS1/CPEB3/XRN1/LTN1/GUF1/AGO2/QKI/LRRTM3/RHOA/EIF5B/TARDBP/PTBP1/MEX3D/NTRK2/PAIP2/KBTBD8/NPM1/PTBP2/CNOT8/EIF2S1/FMR1/DNAJC3/CNOT6/PIN1/EIF2B5/…	319
EVs up	GO:0010508	positive regulation of autophagy	110/10891	131/16943	4.52462e-07	4.51543e-05	3.47681e-05	PIM2/EPM2A/SESN1/KDR/SESN3/ULK2/GNAI3/AMBRA1/TRIML1/TP53INP1/PRKN/SIRT1/PIP4K2B/TPCN1/ADRB2/PLK2/PIP4K2A/SMURF1/FOXO1/TP53INP2/SCOC/TBK1/EIF2AK4/TRIM27/C9orf72/TRIML2/RUFY4/LARP1/CALCOCO2/HMOX1/ULK1/PHB2/MFN2/TRIM8/TRIM68/TRIM14/TRIM5/MEFV/PIK3C2A/RAB3GAP1/SH3BP4/ELAPOR1/CAMKK2/RALB/HIF1A/ROCK1/TSC1/RAB3GAP2/HMGB1/PRKD1/LRRK2/PRKAA2/MAP3K7/TOMM7/PAFAH1B2/ATG7/DAPK1/TRIM13/RAB12/UVRAG/VPS13C/FBXO7…	110
EVs up	GO:0016311	dephosphorylation	362/10891	485/16943	4.73346e-07	4.5807e-05	3.52707e-05	DNAJC6/BMP2/RRP1B/SSH2/CHP2/PTPRT/ALPG/ACP1/PDXP/PTPN11/ADORA1/SYNJ1/PTPN21/DUSP1/PLPPR1/PLPPR4/STYX/MARF1/CNEP1R1/PTPN12/PHACTR3/DLC1/PPP4R2/PPP2R5E/PPP2R2C/FARP1/POLB/RNGTT/PLPP6/ROCK2/CTDSPL2/ARFGEF3/PTPRZ1/DUSP11/INPP4A/PPP1R10/BPNT2/PCDH11X/PHACTR2/PSPH/PPM1A/CSRNP3/PPM1F/PPP2R1B/CDC14A/MTMR10/NPNT/PPP6R3/PXYLP1/SGPP1/PPM1B/CNST/PPP4R1/MTMR1/PTPRQ/RPRD1A/IKBKB/YWHAB/EYA4/SWAP70/PTPN14/FBXW11…	362
EVs up	GO:0051402	neuron apoptotic process	188/10891	238/16943	5.04963e-07	4.81373e-05	3.7065e-05	FOXQ1/NAE1/RASA1/NMNAT1/FBXW7/OXR1/BDNF/JUN/PIK3CA/POLB/CNTFR/TRIM2/TFAP2A/GRID2/PTPRZ1/ARMCX5-GPRASP2/SIAH1/KIF14/AMBRA1/NTF3/XIAP/MSH2/CLCF1/SLC30A10/LANCL1/PRKN/SIX1/KCNB1/APAF1/RHOA/BCL2/FYN/NTRK2/HIPK2/NR4A2/SCN2A/MEF2C/MYB/DNAJC5/PDPK1/KRAS/HDAC4/ITSN1/LRP1/NF1/PIN1/ITGA1/EGLN3/SOD2/PSEN1/CASP2/AKT2/BACE1/MAX/HMOX1/NGFR/ADAM8/PLA2G3/XRCC2/ERBB3/THRB/SIGMAR1/PAK3/GABRB3/GABRB2/PRKCI/PPT1/POU…	188
EVs up	GO:0060562	epithelial tube morphogenesis	252/10891	328/16943	5.20158e-07	4.88566e-05	3.76189e-05	NKX3-1/GNA13/ARID1A/KIF26B/BMP2/TBX3/TRAF6/ESRP2/LRP2/ZEB2/EFNB2/KDR/SLIT2/FOXF1/NOG/CASR/CLIC4/DLC1/GLI3/ETV5/NOTCH1/SRF/STK4/RET/STARD13/HOXA5/KLHL3/MIB1/TMED2/NPNT/MED1/COL4A1/RDH10/SIX1/GATA4/PKD2/APAF1/FMN1/LMO4/VEGFA/RHOA/HNF1B/BCL2/FOXP1/DAG1/PTCH1/MEF2C/ZIC3/PRKACB/OSR1/KRAS/EDNRA/PKD1/BBS5/TBX22/CEP290/PSEN1/CSF1/BRD2/GLI2/RYR2/LUZP1/NOTCH2/SUFU/AGTR2/MEGF8/RSPO2/HAND1/LEF1/SEMA4C/PHB2/L…	252
EVs up	GO:0099504	synaptic vesicle cycle	159/10891	198/16943	5.64322e-07	5.22365e-05	4.02214e-05	DNAJC6/FBXL20/RIMS4/SYNJ1/RAP1B/ITSN2/NLGN4X/CACNB2/SNAP25/SNAP91/CASK/SYT1/SYT10/NRXN1/PLAA/PREPL/RIMS3/CTBP2/PTEN/PFN2/STX1A/RIMS2/NCS1/ARF6/FMR1/ATP2A2/DNAJC5/NAPB/SH3GL1/ITSN1/RAB3B/PRKCB/VAMP4/CHRM2/PSEN1/PICALM/BACE1/P2RX1/DGKQ/DNM3/VAMP1/GIT1/FGF14/SNAP23/NLGN4Y/NLGN3/SNAP29/SYT3/SYT17/ADRA1A/SYNDIG1/CALM3/BTBD9/OPHN1/SYT5/TOR1A/RAB3GAP1/SYN3/RAPGEF4/CANX/SLC4A8/CNR1/TRIM9/SH3GL2/DTNBP1/SN…	159
EVs up	GO:0016236	macroautophagy	237/10891	307/16943	5.73408e-07	5.23194e-05	4.02852e-05	WDFY3/VPS35/ATG12/LIX1/UBQLN4/PIM2/TBC1D12/STAM2/EPM2A/SESN1/KDR/SESN3/YOD1/PIK3CA/NBR1/FEZ2/RAB33B/GNAI3/AMBRA1/PIKFYVE/PRKAB2/KLHL3/FUNDC1/CSNK2A2/PRKAG2/PLAA/TP53INP1/PRKN/UBQLN1/SIRT1/CHMP2B/PIP4K2B/RAB7A/ADRB2/RNF5/PIP4K2A/GABARAPL2/NPC1/SMURF1/PRKAB1/TP53INP2/RAB23/SCOC/TBK1/TMEM41B/ATP6V0A2/MTERF3/IFT88/C9orf72/UFM1/PSEN1/TIGAR/AUP1/RUFY4/LARP1/QSOX1/CALCOCO2/HMOX1/ULK1/ATP6V0D1/PHB2/MFN2/…	237
EVs up	GO:0099173	postsynapse organization	139/10891	171/16943	7.60595e-07	6.84214e-05	5.26835e-05	VPS35/FNTA/DHX36/IGF1R/ZDHHC2/CAPRIN2/CRKL/EFNA1/NLGN4X/EGLN1/RELN/PPP1R9A/ETV5/ZMYND8/ABI2/GRID2/ARMCX5-GPRASP2/SEMA3F/SLC7A11/NRXN1/NTRK3/ADAM10/CHMP2B/ABHD17B/CTNND2/LRP4/PTEN/FYN/ARF6/NRP2/NGEF/ZDHHC15/PDLIM5/TANC2/CAPRIN1/DNM3/NRCAM/SIPA1L1/NLGN4Y/NLGN3/DLG2/LILRB2/CNKSR2/PAK3/SHANK3/DLG4/KALRN/LRRTM2/NDRG1/OPHN1/SHANK2/NTNG2/LRFN1/RER1/ABHD17A/BHLHB9/FRMPD4/EEF2K/EPHB2/PTPRS/IL1RAPL1/ARC/ZN…	139
EVs up	GO:0050890	cognition	230/10891	298/16943	8.6543e-07	7.46533e-05	5.74819e-05	SETD5/FOXP2/PLCB1/CHD7/NPAS4/MAPK1/GTF2A1L/SLC6A1/ADORA1/SYNJ1/AMFR/NLGN4X/BDNF/JUN/RELN/GMFB/SNAP25/UBA6/ATXN1/PTCHD1/SRF/PAK5/PTPRZ1/ARMCX5-GPRASP2/SLC7A11/PJA2/SHROOM4/NTF3/EGFR/VLDLR/NRXN1/NIPBL/PRKN/CAMK4/CPEB3/EP300/CHMP2B/CREB1/PTEN/FYN/NTRK2/PAIP2/ATXN1L/PRKAR2B/PLK2/SCN2A/PPP1R9B/MEF2C/CRH/KRAS/PAK6/CRHBP/SLC12A5/NF1/MGAT3/KCNK2/GRIN2A/EIF2AK4/GATM/ITGB1/PSEN1/PICALM/TTC8/TIFAB/FAM107A/H…	230
EVs up	GO:1901214	regulation of neuron death	242/10891	315/16943	8.76624e-07	7.46533e-05	5.74819e-05	VPS35/FOXQ1/NAE1/RASA1/CBL/NMNAT1/ADORA1/EFNB2/FBXW7/OXR1/BDNF/EGLN1/JUN/PIK3CA/CNTFR/TRIM2/TFAP2A/GRID2/RRAS2/PTPRZ1/ARMCX5-GPRASP2/KIF14/AMBRA1/SLC7A11/NTF3/NCOA7/MSH2/CLCF1/SLC30A10/LANCL1/PRKN/SIRT1/SIX1/KCNB1/RHOA/CREB1/BCL2/FYN/NTRK2/HIPK2/MAP3K5/NR4A2/MEF2C/EIF2S1/MYB/DNAJC5/PDPK1/KRAS/DDIT4/HDAC4/ITSN1/LRP1/NF1/PIN1/TBK1/ITGA1/EGLN3/SOD2/PSEN1/CSF1/CASP2/PICALM/TIGAR/AP2B1/BACE1/CD200/HMO…	242
EVs up	GO:0030336	negative regulation of cell migration	207/10891	266/16943	1.05096e-06	8.83224e-05	6.80069e-05	PLCB1/IL33/ANGPT4/SULF1/PTPRT/SRGAP2/ADORA1/SINHCAF/RECK/RAP2C/DUSP1/SLIT2/DACH1/NOG/CLIC4/DLC1/GPR173/NRG1/TBX5/CITED2/ZMYND8/NOTCH1/SRF/STARD13/CLASP2/KLF4/NR2F2/ADIPOQ/ARID2/ERBB4/TP53INP1/ACVR1C/PRKG1/TMEFF2/SRGAP1/RHOA/CORO1C/PTEN/CLASP1/KANK1/SEMA6D/PFN2/SPRED1/BCL2/MCC/DAG1/MEF2C/VASH1/LRP1/NF1/CYP1B1/MAP2K5/NAV3/PDCD10/ADAMTS9/SMAD7/MITF/MACIR/IL24/ROBO1/DUSP3/CD200/AGTR2/HMOX1/CALR/RNF20…	207
EVs up	GO:1902903	regulation of supramolecular fiber organization	274/10891	361/16943	1.09238e-06	9.06104e-05	6.97687e-05	DYRK1A/ALMS1/RASA1/SH3PXD2B/CCR7/PLEKHG2/SSH2/TWF1/PDXP/CFL2/MAP2/PPFIA1/CLIP1/WASF3/SLIT2/MAPRE1/ADD3/EPS8/DLC1/GMFB/PPP1R9A/CAMSAP2/TMOD3/MAP1B/ABI2/ROCK2/JMY/TOGARAM1/OCLN/ARHGEF10/TAOK1/CLASP2/PPM1F/TENM1/CYRIB/RDX/RAC1/ARHGAP6/APC/LIMA1/SEMA5A/LATS1/PAK2/PRKN/CDKN1B/FMN1/SWAP70/TMEFF2/RHOA/CLASP1/KANK1/PFN2/WASF1/ACTR3/LPAR1/ARF6/TJP1/SPAST/MEF2C/FLII/CDC42EP3/LIMK1/NAV3/NCK2/TMOD1/SPTBN1/PP…	274
EVs up	GO:0016241	regulation of macroautophagy	142/10891	176/16943	1.34476e-06	0.000108721	8.37137e-05	VPS35/UBQLN4/PIM2/TBC1D12/EPM2A/SESN1/KDR/SESN3/PIK3CA/FEZ2/GNAI3/PIKFYVE/PRKAB2/PRKAG2/PRKN/UBQLN1/SIRT1/PIP4K2B/ADRB2/RNF5/PIP4K2A/NPC1/SMURF1/PRKAB1/SCOC/TBK1/ATP6V0A2/IFT88/C9orf72/TIGAR/RUFY4/LARP1/QSOX1/CALCOCO2/HMOX1/ULK1/ATP6V0D1/MFN2/TBC1D25/FEZ1/ATP6V0D2/TMEM39A/EXOC7/ATP6V1C1/RAB3GAP1/VPS26B/ELAPOR1/TBC1D14/RB1CC1/RALB/EXOC4/GAPDH/RRAGC/EXOC1/HIF1A/TSC1/RAB3GAP2/NEDD4/ATP6V1A/SLC38A9/R…	142
EVs up	GO:0032956	regulation of actin cytoskeleton organization	265/10891	349/16943	1.54015e-06	0.000121444	9.35098e-05	ALMS1/RASA1/SH3PXD2B/CCR7/PLEKHG2/SSH2/TWF1/PDXP/CFL2/PPFIA1/RND3/WASF3/SLIT2/ADD3/EPS8/DLC1/GMFB/PPP1R9A/TMOD3/ABI2/ROCK2/JMY/PAM/ARHGEF10/TAOK1/CLASP2/NTF3/PPM1F/TENM1/CYRIB/RDX/RAC1/ARHGAP6/LIMA1/SEMA5A/LATS1/PAK2/NTRK3/PRKN/DIXDC1/FMN1/SWAP70/TMEFF2/EFNA5/RHOA/CLASP1/KANK1/PFN2/WASF1/ACTR3/LPAR1/ARF6/TJP1/MEF2C/FLII/CDC42EP3/LRP1/LIMK1/ARHGDIA/NCK2/TMOD1/SPTBN1/PPM1E/FSCN1/SPTB/FER/TRIM27/C9o…	265
EVs up	GO:0007015	actin filament organization	318/10891	425/16943	1.58951e-06	0.000123807	9.53296e-05	ALMS1/RASA1/SH3PXD2B/CCR7/PLEKHG2/SSH2/TWF1/PDXP/MARCKS/WIPF1/CFL2/PPFIA1/RND3/WASF3/SLIT2/ADD3/EPS8/GAS2L3/MPRIP/DLC1/GMFB/PPP1R9A/TMOD3/ABI2/ROCK2/JMY/SRF/ARHGEF10/SHROOM4/CLASP2/PPM1F/TENM1/CYRIB/RDX/ACTC1/RAC1/ARHGAP6/LIMA1/SEMA5A/LATS1/PAK2/PRKN/FMN1/SWAP70/TMEFF2/RHOA/CORO1C/CLASP1/KANK1/PFN2/WASF1/BCL2/ACTR3/LPAR1/PPP1R9B/ARF6/TJP1/FLII/CDC42EP3/SORBS2/LIMK1/PLS3/NCK2/TMOD1/SPTBN1/PPM1E/FS…	318
EVs up	GO:0060541	respiratory system development	162/10891	204/16943	1.67161e-06	0.000127102	9.78669e-05	FOXP2/ZFPM2/CHD7/ESRP2/MAPK1/FBXW7/FOXF1/NOG/LOX/BAG6/TBX5/NFIB/GLI3/WDPCP/NOTCH1/HEG1/SRF/SLC7A11/HOXA5/EGFR/FGF9/SP3/EP300/RDH10/FGF18/SIX1/SMAD2/VEGFA/CREB1/ERRFI1/ACVR2B/BASP1/ATXN1L/DAG1/ZIC3/CRH/KRAS/PKD1/ASXL1/ALDH1A3/GATA6/SMCHD1/STK40/LOXL3/GLI2/RSPO2/LEF1/MME/NOS3/LRP6/CYP1A2/HHIP/CCBE1/THRB/CCDC40/STRA6/SPEF2/TULP3/WNT2B/FGFRL1/PDGFRB/DLG5/HS6ST1/EDA/CCDC39/SPRY2/AGR2/KCNAB1/ALDH1A2/FG…	162
EVs up	GO:0048705	skeletal system morphogenesis	179/10891	228/16943	1.9833e-06	0.000147294	0.000113415	WDR19/CARM1/ARID5B/SH3PXD2B/HOXB4/ZEB1/SOX5/NOG/NAB1/GLI3/TFAP2A/RAB33B/BPNT2/MMP16/HOXA5/CHSY1/NIPBL/FREM1/RDH10/FGF18/SIX1/FMN1/IRX5/SMAD2/SOX6/ACVR2B/NDST1/MEF2C/OSR1/SATB2/NKX3-2/MEF2D/PKD1/RAB23/GLG1/PSEN1/WDR48/ZFAND5/TMEM119/IFT140/HOXC9/MMP2/TRPV4/SLC39A3/TIFAB/PAX1/MEGF8/HOXB1/INSIG1/HOXC8/WNT10B/LRP6/FOXN3/HHIP/PAPPA2/SETD2/BMP1/TIPARP/NAB2/SPEF2/TULP3/PHOSPHO1/PDGFRB/SFRP1/SFRP2/IHH/IF…	179
EVs up	GO:0031098	stress-activated protein kinase signaling cascade	223/10891	290/16943	2.0648e-06	0.000148502	0.000114344	TRAF3/PLCB1/IGF1R/BMP2/CCR7/TRAF6/MMP8/MAPK1/DACT1/TRAF5/ZEB2/HIPK3/CRKL/DUSP1/CASR/MAP4K3/NBR1/SPAG9/MAP4K5/WNT16/STK4/PAK5/PJA2/UBE2V1/TAOK1/TAOK3/EGFR/MAP3K2/ANKRD6/PAK2/RNF13/PRKN/IKBKB/MAP4K4/VEGFA/RHOA/FBXW11/HIPK2/MAP3K5/PAK6/GDF6/FOXO1/RAPGEF1/PDCD10/TAB3/SASH1/MAPK9/MAP3K8/CYLD/PTPN22/TPD52L1/DUSP3/MAP3K9/EDA2R/TRPV4/TRAF4/STK25/UNC5CL/ERCC6/SEMA4C/MAPK13/FZD10/RAP2A/CCDC88C/CD40LG/EDN1/…	223
EVs up	GO:0048754	branching morphogenesis of an epithelial tube	124/10891	152/16943	2.06931e-06	0.000148502	0.000114344	NKX3-1/GNA13/BMP2/TBX3/ESRP2/KDR/SLIT2/FOXF1/NOG/CASR/CLIC4/GLI3/ETV5/NOTCH1/SRF/STK4/HOXA5/NPNT/MED1/COL4A1/RDH10/SIX1/PKD2/VEGFA/HNF1B/BCL2/DAG1/PTCH1/KRAS/EDNRA/PKD1/CSF1/GLI2/AGTR2/RSPO2/LEF1/PHB2/LRP6/WNT4/EDN1/HHIP/GDF7/GREB1L/PAK1/WNT2B/CTNNBIP1/ESR1/DLG5/SFRP2/IHH/SPRY2/PGF/FGFR2/CELSR1/NRP1/PBX1/AR/FOXA1/EPHA2/LGR4/LHX1/HOXA11/SEMA3E/YAP1/SRC/CTNNB1/ABL1/BTRC/FGF1/SIX4/LRP5/TGFBR2/DDR1/S…	124
EVs up	GO:0030323	respiratory tube development	145/10891	181/16943	2.28908e-06	0.000160663	0.000123708	FOXP2/ZFPM2/ESRP2/MAPK1/FBXW7/FOXF1/NOG/LOX/BAG6/TBX5/NFIB/GLI3/NOTCH1/HEG1/SRF/SLC7A11/HOXA5/EGFR/FGF9/SP3/EP300/RDH10/FGF18/SMAD2/VEGFA/CREB1/ERRFI1/ACVR2B/ATXN1L/DAG1/ZIC3/CRH/KRAS/PKD1/ASXL1/GATA6/STK40/LOXL3/GLI2/TRAF4/RSPO2/MME/NOS3/CYP1A2/HHIP/CCBE1/THRB/CCDC40/STRA6/TULP3/WNT2B/PDGFRB/DLG5/HS6ST1/CCDC39/SPRY2/AGR2/ALDH1A2/FGFR2/FSTL3/IL13/CELSR1/ARG1/SIM2/DHCR7/CHI3L1/EPAS1/SAV1/PHF14/HEC…	145
EVs up	GO:0150116	regulation of cell-substrate junction organization	59/10891	66/16943	3.3196e-06	0.000216444	0.000166659	PTK2/IQSEC1/KDR/SLK/DLC1/WDPCP/ROCK2/CLASP2/PPM1F/RAC1/ARHGAP6/PEAK1/FMN1/MAP4K4/EFNA5/VEGFA/RHOA/CORO1C/PTEN/CLASP1/ARF6/LRP1/DUSP3/FAM107A/LDB1/WNT4/SLC9A1/IQGAP1/SFRP1/RCC2/VCL/EPHA3/MAPRE2/MACF1/GPM6B/LIMCH1/ROCK1/TSC1/EPB41L5/LIMS1/SDC4/NRP1/THBS1/SRC/ABL1/THY1/SMAD3/ACTG1/PHLDB2/PTPRJ/GREM1/ACVRL1/HRG/COL16A1/DUSP22/TEK/BCAS3/DMTN/MMP14	59
EVs up	GO:0001701	in utero embryonic development	286/10891	381/16943	3.32105e-06	0.000216444	0.000166659	GNA13/ALS2/ZFPM2/WDR19/BMP2/CHD7/TBX3/TRAF6/SBDS/MAPK1/HM13/MAFG/TBL1XR1/RTF1/FOXF1/NOG/VASH2/EGLN1/ADAMTS3/EIF4E2/GABPA/RBM46/GLI3/POLB/PHF6/NOTCH1/COPS2/HEG1/SRF/STK4/SH3PXD2A/BPTF/PSPH/EGFR/MSH2/MIB1/NR2F2/TMED2/MED1/PLCG1/LATS1/UBE2B/ACVR1C/NSRP1/SP3/ADAM10/KDM4C/RDH10/PKD2/DSC3/SMAD2/VEGFA/SOX6/GATA2/PRDM1/HNF1B/CERT1/MBNL1/JAG2/PTCH1/VASH1/ELL/SLC35E2B/EDNRA/PKD1/DNAJB6/BRCA2/ITGB1/GATA6/CC…	286
EVs up	GO:0003007	heart morphogenesis	196/10891	253/16943	3.49914e-06	0.00022349	0.000172084	PTK2/ZFPM2/BMP2/CHD7/TBX3/LRP2/CRKL/SLIT2/FOXF1/EFNA1/NOG/EGLN1/JUN/DLC1/NRG1/NSD2/TBX5/CITED2/ROBO2/NPY1R/WNT16/NOTCH1/HEG1/SRF/SOS1/TGFBR3/MIB1/TMED2/ACTC1/ARID2/MED1/NPY2R/NIPBL/SNAI2/SIX1/GATA4/PKD2/VEGFA/CERT1/PTCH1/MEF2C/ZIC3/NRP2/ID2/ASXL1/SMAD7/BBS5/TBX22/ROBO1/PSEN1/GATA6/RYR2/TNNI1/SMARCD3/NOTCH2/SUFU/MEGF8/HAND1/NOS3/ANKRD1/TBR1/ZMIZ1/FLRT2/CCDC40/FGFRL1/IFT57/POU4F1/FZD1/SFRP2/CCDC39/…	196
EVs up	GO:0062197	cellular response to chemical stress	260/10891	344/16943	3.66033e-06	0.000230883	0.000177777	LETM1/MAPK1/TBC1D24/SLC2A1/FBXW7/OXR1/JUN/ETV5/WNT16/HNRNPD/SLC7A11/DDX3X/CCNA2/NCOA7/KLF4/EGFR/CDK2/TP53INP1/LANCL1/PRKN/BAG5/UBQLN1/SIRT1/GATA4/PKD2/GSKIP/ETS1/ERRFI1/BCL2/FYN/MAP3K5/NR4A2/SCN2A/MYLK/EIF2S1/MYB/CAB39/ATP2A2/DNMT3B/WNK3/SLC1A1/FOXO1/MGAT3/CYP1B1/PDCD10/PRDX2/MAPK9/HDAC2/MAPK7/FER/PENK/SLC25A24/TXNRD1/SOD2/FANCD2/RELA/MMP2/TRPV4/SETX/STAT6/STK25/HMOX1/ANKZF1/NOL3/NOS3/TRPM2/MAPK1…	260
EVs up	GO:0046847	filopodium assembly	55/10891	61/16943	3.81377e-06	0.000234217	0.000180344	CCR7/SRGAP2/GPM6A/PPP1R9A/FXR2/FXR1/ZMYND8/SRF/TENM1/FGD1/PPP1R9B/ARF6/FMR1/FGD4/FSCN1/PPP1R16B/NEURL1/DNM3/TRPM2/SRGAP2C/RHOQ/ABITRAM/PALM/CCL21/FGD6/MYO10/NRP1/ITGA6/RAB5A/FNBP1L/CDC42/TGFBR1/CAPZB/NLGN1/FGD2/TENM2/ESPN/PLPPR5/FGD3/GAP43/RAB17/RIPOR2/RALA/TGFB3/ARHGEF4/DPYSL3/WASL/FGD5/BCAS3/DMTN/AGRN/S1PR2/SPATA13/ARHGAP44/PRKCD	55
EVs up	GO:0043542	endothelial cell migration	168/10891	214/16943	4.08321e-06	0.000241477	0.000185933	PTK2/ANGPT4/TDGF1/EFNB2/KDR/FBXW7/SLIT2/EFNA1/JCAD/PIK3CA/NOTCH1/ROCK2/SRF/AKT3/STARD13/KLF4/NR2F2/PLCG1/SEMA5A/SIRT1/FGF18/ETS1/VEGFA/PRKCA/RHOA/GATA2/PTEN/SPRED1/FOXP1/EGR3/PLK2/MEF2C/VASH1/PDPK1/NRP2/NF1/CYP1B1/MAP2K5/PLPP3/PDCD10/ADAMTS9/SASH1/ATP5F1B/TNFSF12/BMPER/ITGB1/ROBO1/AGTR2/HMOX1/CALR/NOS3/RGCC/EDN1/NR2E1/CCBE1/CARD10/NR4A1/EMP2/ADGRB1/DPP4/PIK3C2A/PRCP/CDH13/PIK3R3/SP100/ZNF580/PRKX…	168
EVs up	GO:0007160	cell-matrix adhesion	175/10891	224/16943	4.52316e-06	0.000255658	0.000196853	PTK2/PLEKHA2/RASA1/CCR7/PPFIA1/KDR/SLK/DLC1/MKLN1/CASK/WDPCP/ROCK2/SRF/CLASP2/PPM1F/FN1/RAC1/NPNT/ARHGAP6/FREM1/FERMT2/PEAK1/FMN1/MAP4K4/EFNA5/VEGFA/RHOA/CORO1C/PTEN/CLASP1/BCL2/DAG1/PDPK1/ARHGEF7/ONECUT2/SGCE/LRP1/PKD1/NF1/ADAMTS9/ITGA1/CD96/ITGB1/CSF1/DUSP3/STRC/FAM107A/ECM2/CD34/LDB1/WNT4/ITGA11/SLC9A1/EMP2/NEXMIF/AJAP1/CDKN2A/LYVE1/IQGAP1/DISC1/AJUBA/CDH13/BCR/CDK6/VWA2/JAM3/SFRP1/EDA/L1CAM/N…	175
EVs up	GO:0031032	actomyosin structure organization	152/10891	192/16943	4.83833e-06	0.000268717	0.000206908	ALMS1/SH3PXD2B/EPB41L3/CDC42BPA/CFL2/PPFIA1/DLC1/PPP1R9A/FRMD6/TMOD3/ROCK2/SRF/ARHGEF10/CLASP2/PPM1F/ACTC1/RAC1/ARHGAP6/PAK2/TMEFF2/CNN3/RHOA/CLASP1/PFN2/PRKAR1A/LPAR1/TJP1/MEF2C/ANLN/FLII/LIMK1/TMOD1/PPM1E/ITGB1/FHOD1/FHDC1/TNFAIP1/KRT8/ASAP3/AKAP13/RGCC/ANKRD1/RAPGEF3/WNT4/EDN1/SLC9A1/NEBL/MYO18A/CAPN9/CARMIL1/PAK1/LMOD3/CAPN3/PDGFRB/MEF2A/SFRP1/NF2/CIT/CDC42BPB/CCDC88A/ELN/CASQ1/WAS/MYPN/GPR65…	152
EVs up	GO:0048762	mesenchymal cell differentiation	172/10891	220/16943	5.02135e-06	0.000276477	0.000212883	BMP2/PEF1/MAPK1/IL17RD/ZEB2/EFNA1/NOG/NRG1/TBX5/WNT16/USF3/NOTCH1/RET/SEMA3F/CLASP2/FBXL17/TGFBR3/FN1/SEMA5A/ERBB4/SNAI2/RDH10/SMAD2/CORO1C/PTEN/CLASP1/PPP2CA/SEMA6D/SPRED1/BCL2/KBTBD8/PHLDB1/DAG1/MEF2C/OSR1/FOXF2/EDNRA/NRP2/SMAD7/TRIM62/HDAC2/LOXL3/SEMA7A/TCOF1/LEF1/SEMA4C/RGCC/SDHAF2/LRP6/WNT4/EDN1/AMER1/GLIPR2/TGFB1I1/SEMA5B/SPRED2/FAM172A/KLHL12/EDNRB/DLG5/SEMA6A/SFRP1/SFRP2/SPRY2/SEMA4D/ALDH…	172
EVs up	GO:0031345	negative regulation of cell projection organization	144/10891	181/16943	5.1542e-06	0.000276638	0.000213007	PTK2/CARM1/EFNB2/MAP2/SLIT2/EFNA1/RAPGEF2/ULK2/SEMA3F/ODF2L/ASAP1/SPART/SEMA5A/BAG5/LRP4/DENND5A/RHOA/PTEN/KANK1/SEMA6D/PFN2/FYN/LPAR1/GFI1/PLK2/ARF6/LRP1/ARHGDIA/NGEF/HDAC2/TBC1D7/PSEN1/PMP22/TRPV4/SEMA7A/NGFR/DNM3/RTN4RL1/SEMA4C/RAB29/RGMA/NLGN3/SRGAP2C/ARHGAP24/PRAG1/VIM/B2M/BCL11A/SEMA5B/SEMA6A/DRAXIN/SPRY2/TRPC6/STAP1/SEMA4D/CCL21/TRPC5/MAP4/EPHB2/MYLIP/PTPRS/ZNF365/CRMP1/YWHAH/GORASP1/CERS2…	144
EVs up	GO:0060173	limb development	144/10891	181/16943	5.1542e-06	0.000276638	0.000213007	SMOC1/WDR19/CHD7/TBX3/RECK/NOG/AFF3/TBX5/GLI3/WDPCP/NOTCH1/TFAP2A/BPNT2/SLC7A11/PAM/NR2F2/FGF9/MED1/NIPBL/RDH10/FMN1/LRP4/ATRX/KAT2B/CACNA1C/MBNL1/PTCH1/OSR1/ASPH/PRKAB1/FREM2/PLXNA2/HDAC2/PSEN1/CREBBP/GLI2/IFT140/BAK1/SLC39A3/PBX2/NOTCH2/MEGF8/RSPO2/LEF1/FBXW4/DLX6/LRP6/ZBTB16/ZNF141/FOXN1/RSPO4/TULP3/RNF165/MAP3K20/SFRP2/IHH/HOXA10/ALDH1A2/FGFR2/IQCE/FRAS1/RARA/HOXC13/RAX/PRRX1/TFAP2B/GNAS/CIBA…	144
EVs up	GO:0030324	lung development	141/10891	177/16943	5.64878e-06	0.000300656	0.000231501	FOXP2/ZFPM2/ESRP2/MAPK1/FBXW7/FOXF1/NOG/LOX/BAG6/TBX5/NFIB/GLI3/NOTCH1/HEG1/SRF/SLC7A11/HOXA5/EGFR/FGF9/SP3/EP300/RDH10/FGF18/SMAD2/VEGFA/CREB1/ERRFI1/ACVR2B/ATXN1L/DAG1/ZIC3/CRH/KRAS/PKD1/ASXL1/GATA6/STK40/LOXL3/GLI2/RSPO2/MME/NOS3/CYP1A2/HHIP/CCBE1/THRB/CCDC40/STRA6/WNT2B/PDGFRB/DLG5/HS6ST1/CCDC39/SPRY2/AGR2/ALDH1A2/FGFR2/FSTL3/IL13/CELSR1/ARG1/SIM2/DHCR7/CHI3L1/EPAS1/SAV1/PHF14/EIF4E/PTK7/FOXA…	141
EVs up	GO:0060485	mesenchyme development	215/10891	281/16943	5.84061e-06	0.000308297	0.000237384	ZFPM2/BMP2/PEF1/MAPK1/IL17RD/ZEB2/FOXF1/EFNA1/NOG/BNC2/NRG1/TBX5/CITED2/ROBO2/WNT16/USF3/NOTCH1/RET/SEMA3F/HOXA5/CLASP2/FBXL17/TGFBR3/FN1/FGF9/ACTC1/SEMA5A/ERBB4/SNAI2/RDH10/SIX1/GATA4/PKD2/SMAD2/CORO1C/PTEN/CLASP1/PPP2CA/BASP1/SEMA6D/SPRED1/BCL2/KBTBD8/PHLDB1/DAG1/MEF2C/OSR1/FOXF2/EDNRA/NRP2/SMAD7/TRIM62/HDAC2/ROBO1/RBM24/LOXL3/PAX1/SEMA7A/TCOF1/HAND1/LEF1/SEMA4C/NOS3/RGCC/SDHAF2/LRP6/ERBB3/WNT4…	215
EVs up	GO:0060537	muscle tissue development	287/10891	384/16943	5.92389e-06	0.00031013	0.000238796	FOXP2/ARID1A/ZFPM2/BMP2/CHD7/TBX3/GPCPD1/SGCZ/LRP2/MAPK1/GJC1/CFL2/EFNB2/NOG/LOX/EGLN1/NRG1/TBX5/TLL2/NOTCH1/COPS2/HEG1/SRF/FOXN2/FBXO22/TGFBR3/NR2F2/FRS2/TP73/FGF9/ACTC1/ARID2/MED1/ERBB4/EP300/SGCB/SIX1/GATA4/PKD2/HNRNPU/VEGFA/SOX6/RHOA/CREB1/BCL9/PTEN/HLF/BCL2/PRKAR1A/CCNT2/PTCH1/MYLK/MEF2C/OSR1/HDAC4/MEF2D/SORBS2/NF1/PIN1/ID2/KCNK2/ADAMTS9/SMAD7/MEIS1/ITGB1/GATA6/AKAP6/PDLIM5/RBM24/ZFAND5/RYR2…	287
EVs up	GO:0001952	regulation of cell-matrix adhesion	100/10891	121/16943	6.5515e-06	0.000334756	0.000257757	PTK2/PLEKHA2/RASA1/CCR7/KDR/SLK/DLC1/CASK/WDPCP/ROCK2/CLASP2/PPM1F/RAC1/ARHGAP6/PEAK1/FMN1/MAP4K4/EFNA5/VEGFA/RHOA/CORO1C/PTEN/CLASP1/BCL2/DAG1/ONECUT2/LRP1/NF1/CSF1/DUSP3/FAM107A/LDB1/WNT4/SLC9A1/EMP2/NEXMIF/AJAP1/CDKN2A/IQGAP1/DISC1/CDH13/CDK6/SFRP1/CX3CL1/NF2/CCL21/ONECUT1/NINJ1/RCC2/VCL/EPHA3/CEACAM6/MACF1/GPM6B/LIMCH1/ROCK1/TSC1/EPB41L5/SERPINE1/FERMT1/LIMS1/SDC4/NRP1/THBS1/UTRN/SEMA3E/JAG1/…	100
EVs up	GO:0010810	regulation of cell-substrate adhesion	165/10891	211/16943	7.5908e-06	0.000373609	0.000287673	PTK2/PLEKHA2/RASA1/CCR7/CRKL/KDR/FOXF1/SLK/DLC1/CASK/WDPCP/NOTCH1/ROCK2/STK4/CLASP2/PPM1F/FN1/RAC1/NPNT/ARHGAP6/NPY2R/PEAK1/FMN1/MAP4K4/EFNA5/VEGFA/RHOA/CORO1C/PTEN/CLASP1/KANK1/BCL2/DAG1/ARHGEF7/ONECUT2/LRP1/NF1/AP1AR/CSF1/DUSP3/FAM107A/CALR/ECM2/LDB1/WNT4/TRIOBP/SLC9A1/EMP2/CARMIL1/NEXMIF/AJAP1/CDKN2A/DOCK5/IQGAP1/DISC1/CDH13/CDK6/NEDD9/SFRP1/AGR2/NID1/CX3CL1/NF2/CCL21/ONECUT1/NINJ1/RCC2/FGA/VC…	165
EVs up	GO:1990823	response to leukemia inhibitory factor	82/10891	97/16943	7.72137e-06	0.000373609	0.000287673	GFPT2/ARID5B/EPS8/NR5A2/SOX1/PAX6/MTF2/RNMT/KLF4/PMM1/MYNN/SIRT1/NUP35/B3GNT2/HNRNPU/CREB1/CTBP2/NRP2/PDCD10/POLR1F/SMAD7/LRAT/ABCG4/LAPTM5/NCL/RIF1/EFHC2/TFRC/SRSF3/WDR35/SPRY2/TLE4/MSC/FZD4/ICAM1/CACYBP/MRAS/KLF5/SOX17/KDM3A/NFYB/KAT6B/SPOCK2/MAT2A/SRM/XRCC5/MRPL15/ADAM23/EIF4A2/PADI2/SNX10/BCLAF1/PIGA/HK2/PRDM5/PFKP/EED/NEFH/JARID2/RNF138/ABCD4/RFX2/MYBL2/KDM5B/INA/PCOLCE/RARG/GLDC/SOCS3/SRSF7…	82
EVs up	GO:1990830	cellular response to leukemia inhibitory factor	82/10891	97/16943	7.72137e-06	0.000373609	0.000287673	GFPT2/ARID5B/EPS8/NR5A2/SOX1/PAX6/MTF2/RNMT/KLF4/PMM1/MYNN/SIRT1/NUP35/B3GNT2/HNRNPU/CREB1/CTBP2/NRP2/PDCD10/POLR1F/SMAD7/LRAT/ABCG4/LAPTM5/NCL/RIF1/EFHC2/TFRC/SRSF3/WDR35/SPRY2/TLE4/MSC/FZD4/ICAM1/CACYBP/MRAS/KLF5/SOX17/KDM3A/NFYB/KAT6B/SPOCK2/MAT2A/SRM/XRCC5/MRPL15/ADAM23/EIF4A2/PADI2/SNX10/BCLAF1/PIGA/HK2/PRDM5/PFKP/EED/NEFH/JARID2/RNF138/ABCD4/RFX2/MYBL2/KDM5B/INA/PCOLCE/RARG/GLDC/SOCS3/SRSF7…	82
EVs up	GO:0022409	positive regulation of cell-cell adhesion	211/10891	276/16943	7.85098e-06	0.000377024	0.000290303	KIF26B/CCR7/TRAF6/SIRPB1/PTPN11/SASH3/EFNB2/PIK3CA/GLI3/CITED2/SOX2/FUT4/CYRIB/DENND6A/RAC1/PAK2/CD274/SOCS5/ETS1/ANK3/RHOA/FYN/EGR3/TJP1/MYB/IL6ST/PDPK1/RUNX1/PLPP3/NCK2/SMAD7/HLA-DPA1/NLRP3/MAP3K8/CYLD/CTLA4/PTPN22/IL15/IL1A/NFAT5/GLI2/RELA/LEF1/ADAM8/PLAUR/FLOT2/IL12B/TNFRSF13C/CD40LG/CBFB/ZBTB16/TNFSF14/ZMIZ1/RAG1/TNFSF9/PRKCQ/TFRC/ELANE/LILRB2/IL2RA/PAK3/SIRPA/CARD11/DPP4/PAK1/IGF1/SOX12/IGF…	211
EVs up	GO:0043583	ear development	172/10891	221/16943	8.28977e-06	0.000395125	0.000304241	NEUROD1/FOXG1/WDR19/BMP2/CHD7/MAPK1/CHRNA10/GET1/PTPN11/SLC26A5/ZEB1/PLPPR4/BDNF/NOG/GLI3/LIN7A/SLC4A7/SLC25A27/WDPCP/NOTCH1/SOX2/TFAP2A/CCNA2/FGF9/NIPBL/NTRK3/ADAM10/RDH10/SIX1/CEBPD/CDKN1B/GATA2/BCL2/MAF/JAG2/LRIG1/OSR1/ESRP1/ANP32B/NKX3-2/KCNQ4/FREM2/KCNK2/BMPER/MYO3A/CEP290/IFT88/ALDH1A3/STRC/GLI2/TIFAB/USH2A/DLX6/INSIG1/CLRN1/TRIOBP/EDN1/LHFPL5/HMX2/STRA6/GABRB3/GABRB2/CXCL14/ABR/SHROOM2/ADG…	172
EVs up	GO:0006470	protein dephosphorylation	241/10891	319/16943	8.66286e-06	0.000406836	0.000313258	DNAJC6/SSH2/PTPRT/ACP1/PDXP/PTPN11/ADORA1/PTPN21/DUSP1/STYX/CNEP1R1/PTPN12/PHACTR3/DLC1/PPP4R2/PPP2R5E/PPP2R2C/RNGTT/ROCK2/CTDSPL2/PTPRZ1/DUSP11/PPP1R10/PHACTR2/PPM1A/PPM1F/PPP2R1B/CDC14A/PPP6R3/PPM1B/PPP4R1/MTMR1/PTPRQ/RPRD1A/IKBKB/YWHAB/EYA4/SWAP70/PTPN14/FBXW11/PPP2R5C/PTBP1/PTEN/PPP2CA/BCL2/PPP1R9B/PTPN13/PPP6C/ENSA/DUSP7/PTP4A1/PPP1CB/PIN1/SBF1/PPM1E/PPP1R8/PPP1R1C/ITGA1/LRRC40/UBLCP1/TIPRL/…	241
EVs up	GO:0007178	transmembrane receptor protein serine/threonine kinase signaling pathway	257/10891	342/16943	8.94103e-06	0.000412078	0.000317294	DACT2/FNTA/PTK2/SNX25/SMURF2/BMP2/DMRT1/SOST/SULF1/PCSK6/CBL/LRP2/IL17RD/TDGF1/ZEB1/TRIM33/PRDM16/TOB1/NOG/LOX/INHBA/JUN/CHRDL1/CITED2/NOTCH1/CTDSPL2/ZNF423/GOT1/PPM1A/LNPEP/XIAP/ING2/UBE2D1/TGFBR3/ACVR2A/SPART/FGF9/NPNT/ACVR1C/SMAD5/EP300/SIRT1/FERMT2/LTBP1/GATA4/SMAD2/RHOA/CREB1/ACVR2B/SPRED1/HIPK2/LEMD3/NEO1/PDPK1/ONECUT2/SMURF1/GREM2/GDF6/PIN1/GLG1/APPL1/SMAD7/SPTBN1/SMAD9/DSG4/BMPER/NLK/IGSF…	257
EVs up	GO:0090109	regulation of cell-substrate junction assembly	56/10891	63/16943	9.03256e-06	0.000412078	0.000317294	PTK2/KDR/SLK/DLC1/WDPCP/ROCK2/CLASP2/PPM1F/RAC1/ARHGAP6/PEAK1/FMN1/MAP4K4/EFNA5/VEGFA/RHOA/CORO1C/PTEN/CLASP1/LRP1/DUSP3/FAM107A/LDB1/WNT4/SLC9A1/IQGAP1/SFRP1/RCC2/VCL/EPHA3/MACF1/GPM6B/LIMCH1/ROCK1/TSC1/EPB41L5/LIMS1/SDC4/NRP1/THBS1/SRC/ABL1/THY1/SMAD3/ACTG1/PHLDB2/PTPRJ/GREM1/ACVRL1/HRG/COL16A1/DUSP22/TEK/BCAS3/DMTN/MMP14	56
EVs up	GO:0048546	digestive tract morphogenesis	45/10891	49/16943	9.15166e-06	0.000414551	0.000319198	DACT1/FOXF1/GLI3/NOTCH1/EGFR/NIPBL/GATA4/SMAD2/HNF1B/ACVR2B/BCL2/ID2/GLI2/STRA6/SFRP1/SFRP2/IHH/AGR2/FGFR2/HIF1A/EPB41L5/SOX11/SOX17/PDGFRA/CTNNB1/RBPMS2/SMAD3/EPHB3/SHOX2/NODAL/TCF21/VANGL2/TP63/HOXD13/HLX/TCF7/OVOL2/SFRP5/SIX2/GLI1/NKX2-3/AHI1/WNT5A/BBS7/WNT11	45
EVs up	GO:0061458	reproductive system development	326/10891	442/16943	1.04747e-05	0.000464594	0.000357731	NKX3-1/ARID1A/PTK2/ZFPM2/WDR19/CHD7/ARID5B/TBX3/DMRT1/SULF1/CBL/LRP2/MAPK1/NDP/CYP7B1/PTPN11/CTNNA1/CRKL/SLIT2/NOG/VASH2/INHBA/EGLN1/ASH1L/NRIP1/GLI3/LHX9/ARID4A/CITED2/ROBO2/NOTCH1/STK4/BPTF/LFNG/ING2/EGFR/MSH2/ACVR2A/NCOA4/NR2F2/FRS2/TMED2/KDM5A/FGF9/MED1/NIPBL/SP3/BRIP1/H3-3B/H3-3A/SIRT1/RDH10/CDKN1B/GATA4/PKD2/IRX5/VEGFA/TAF4/GATA2/PRDM1/ARID4B/PTEN/BASP1/BCL2/ATRX/RNF38/PPP1R9B/PTCH1/OSR1/VA…	326
EVs up	GO:0051169	nuclear transport	265/10891	354/16943	1.08251e-05	0.000470341	0.000362155	NUP58/HNRNPA1/NEUROD1/KPNA6/RAN/NCBP2/SDAD1/MAPK1/CHP2/IPO4/IPO9/CDC40/PTPN11/GEMIN7/RANBP6/PSIP1/SIX3/STYX/XPO1/NUP153/POM121L2/IPO7/GLI3/RANBP17/ATXN1/CTDSPL2/IPO8/PPP1R10/AGFG1/PPM1A/ABRA/E2F3/FBXO22/PKIA/FGF9/DESI1/MED1/KHDRBS1/NUP35/RPL23/SRSF2/HSPA9/PTPN14/SRSF1/TARDBP/RBM26/BACH2/NPM1/U2AF1/SMURF1/ANP32B/SEH1L/RAB18/PKD1/RAB23/NF1/APPL1/WDR33/DHX9/CPSF6/MAGOH/NUP188/STRADB/DMAP1/UFM1/PSEN1…	265
EVs up	GO:0043523	regulation of neuron apoptotic process	163/10891	209/16943	1.14048e-05	0.000488875	0.000376427	FOXQ1/NAE1/RASA1/NMNAT1/FBXW7/OXR1/BDNF/JUN/PIK3CA/CNTFR/TRIM2/TFAP2A/GRID2/PTPRZ1/ARMCX5-GPRASP2/KIF14/AMBRA1/NTF3/MSH2/CLCF1/SLC30A10/LANCL1/PRKN/SIX1/KCNB1/RHOA/BCL2/FYN/NTRK2/HIPK2/NR4A2/MEF2C/MYB/DNAJC5/PDPK1/KRAS/HDAC4/ITSN1/LRP1/NF1/PIN1/ITGA1/EGLN3/SOD2/PSEN1/CASP2/BACE1/HMOX1/ADAM8/PLA2G3/XRCC2/ERBB3/SIGMAR1/PAK3/GABRB3/GABRB2/PRKCI/PPT1/POU4F1/FAIM2/DRAXIN/ATM/ARRB2/STAR/NGF/CX3CL1/SRPK…	163
EVs up	GO:0016482	cytosolic transport	130/10891	163/16943	1.16034e-05	0.000494071	0.000380427	VPS35/DOP1A/VPS53/RAB6D/MAPK1/RAB6A/HOOK3/SRSF10/RIC1/EVI5/MAP2/SORT1/WDR91/MSN/RAB21/HOOK1/SPAG9/STX16/SNX16/RBSN/PIKFYVE/RDX/VPS13A/PRKN/TMEM87B/PREPL/RAB7A/VTI1A/DENND5A/ERC1/TRAPPC10/TRIM27/SNX1/KIF1B/AP1AR/ANKFY1/TANC2/VPS51/UBE2O/DENND2A/VPS11/SYS1/RAB29/CCDC91/EHD3/TBC1D5/AP1G1/SNX3/EMP2/SNX2/DENND10/CHMP3/SLC66A2/VPS26B/TBC1D14/TBC1D10B/MYO1D/ANKRD27/LMTK2/LAMP1/ARL1/GOSR2/CLTC/ARFIP1/MON…	130
EVs up	GO:0098656	anion transmembrane transport	234/10891	310/16943	1.29319e-05	0.000543397	0.000418408	GABRG2/GABRA3/SLC7A6/LRP2/SLC9A8/SLC20A2/EMB/SLC6A1/SLC2A1/SLC25A13/SLC26A5/SLC16A2/SLC38A2/SLC35B4/CASR/CLIC4/SLC4A7/SLC1A2/SLC35D1/SLC25A30/GLRA3/SLC7A11/PRKAB2/PRKAG2/SLC4A4/SLC5A12/PCYOX1/SLC23A2/SLC24A4/SLC35A2/OSR1/SLC38A4/LRRC8A/SLC12A5/SLC1A1/ABCC1/SLC6A6/GLRA2/SLC16A1/ACE2/SLC16A12/GABRA6/SLC66A1L/SLC35A1/ITGB1/PSEN1/SLC13A1/AKT2/CLCN5/SLC4A3/SLC6A7/SLC25A18/SLC38A7/SLC39A8/SLC6A8/CPT1B/…	234
EVs up	GO:0048659	smooth muscle cell proliferation	111/10891	137/16943	1.30644e-05	0.000545375	0.000419931	MNAT1/TRAF6/JUN/NAMPT/GNAI3/KLF4/EGFR/FGF9/ADIPOQ/PRKG1/CDKN1B/PTEN/FOXP1/MAP3K5/MEF2C/MYB/HDAC4/MEF2D/ID2/NPR3/SOD2/IL15/MMP2/LDLRAP1/HMOX1/MFN2/NOS3/CCN4/IL12B/TGM2/EDN1/TRIB1/PDE1A/ELANE/NPR1/PAK1/IGF1/CTNNBIP1/IL6R/PDGFRB/CDH13/TNFAIP3/NOTCH3/CX3CL1/GJA1/FGFR2/PRKDC/IL13/CALCRL/PPARGC1A/ELN/EREG/SF1/VIP/APLN/THBS1/PDCD4/ABCC4/CTNNB1/OGN/XRCC5/NOX1/CCL5/RBPMS2/TGFBR2/HBEGF/IGFBP5/FOXJ2/HPGD/AK…	111
EVs up	GO:0008088	axo-dendritic transport	61/10891	70/16943	1.56022e-05	0.000634723	0.000488727	BORCS5/MAP2/RAB21/HNRNPU/FBXW11/WASF1/ARL8B/SPAST/TERF2/KIF1B/AP3M2/CNIH2/FEZ1/FLOT2/DLG2/PURA/KIF3B/ARL8A/KIF3A/DTNBP1/NEFL/HIF1A/MAP1A/DST/TRAK1/APP/SFPQ/OPA1/MGARP/AP3D1/RAB27B/AP3S1/KIF1C/KIF1A/KIF17/PAFAH1B1/BLOC1S2/BLOC1S6/SPG11/DYNC1H1/TRAK2/KIF5B/AP3B1/BLOC1S5/KIF5C/SPG7/TRIM46/SYBU/ACTR10/HSPA8/NDEL1/SNAPIN/APBA1/AP3M1/TMEM108/SOD1/HAP1/MAPT/MAPK8IP3/BLOC1S4/KIF5A	61
EVs up	GO:0006913	nucleocytoplasmic transport	262/10891	351/16943	1.7499e-05	0.00070293	0.000541245	NUP58/HNRNPA1/NEUROD1/KPNA6/RAN/NCBP2/SDAD1/MAPK1/CHP2/IPO4/IPO9/CDC40/PTPN11/GEMIN7/RANBP6/SIX3/STYX/XPO1/NUP153/POM121L2/IPO7/GLI3/RANBP17/ATXN1/CTDSPL2/IPO8/PPP1R10/AGFG1/PPM1A/ABRA/E2F3/FBXO22/PKIA/FGF9/DESI1/MED1/KHDRBS1/NUP35/RPL23/SRSF2/HSPA9/PTPN14/SRSF1/TARDBP/RBM26/BACH2/NPM1/U2AF1/SMURF1/ANP32B/SEH1L/RAB18/PKD1/RAB23/NF1/APPL1/WDR33/DHX9/CPSF6/MAGOH/NUP188/STRADB/DMAP1/UFM1/PSEN1/XPO4/…	262
EVs up	GO:1903522	regulation of blood circulation	218/10891	288/16943	1.83312e-05	0.000727214	0.000559944	KCNIP2/PIK3CG/KCNIP1/KCND1/CACNA2D4/CACNG8/ADORA1/GJC1/CACNB2/CASR/DOCK4/KCND3/DMD/ATP2B1/EGFR/SCN5A/CACNB4/PDE5A/GATA4/IRX5/CELF2/RHOA/ITPR1/CACNA1C/ATP2A2/KCND2/ASPH/HDAC4/PDE4B/SLC1A1/KCNJ2/SCN3B/SMAD7/CAMK2D/ACE2/CACNA2D2/SRI/AKAP9/CHRM2/GLRX3/KCNE5/ADRA2A/RYR2/P2RX1/SCN2B/SLC4A3/AGTR2/FXYD6/NOS3/KCNIP3/EHD3/EDN1/AHCYL1/SLC9A1/GLP1R/NOS1/THRB/ATP2B3/ADRA1A/ATP1A1/DSG2/NPR1/TRDN/CACNG2/ATP2B2/…	218
EVs up	GO:0035108	limb morphogenesis	120/10891	150/16943	1.90104e-05	0.000740363	0.000570068	WDR19/CHD7/TBX3/RECK/NOG/AFF3/TBX5/GLI3/WDPCP/NOTCH1/TFAP2A/BPNT2/FGF9/MED1/NIPBL/RDH10/FMN1/LRP4/ATRX/CACNA1C/MBNL1/PTCH1/OSR1/ASPH/FREM2/PLXNA2/HDAC2/PSEN1/CREBBP/GLI2/IFT140/BAK1/PBX2/NOTCH2/MEGF8/RSPO2/LEF1/FBXW4/DLX6/LRP6/ZBTB16/ZNF141/TULP3/RNF165/MAP3K20/SFRP2/IHH/HOXA10/ALDH1A2/FGFR2/IQCE/FRAS1/PRRX1/TFAP2B/GNAS/CIBAR1/LNPK/RARB/PBX1/TGFB2/SOX11/CYP26B1/HOXA11/CTNNB1/LMBR1/LRP5/SOX9/HOXC1…	120
EVs up	GO:1901653	cellular response to peptide	284/10891	383/16943	1.91493e-05	0.000741252	0.000570753	RAB10/PTK2/IGF1R/ADCY2/TSHR/PTPN11/RPS6KB1/RAP1B/YWHAG/SESN3/CASR/GPR173/PIK3CA/KLF10/MBD5/MAP1B/ROCK2/NAMPT/CHMP5/SOS1/GOT1/SLC39A14/CYP11B1/CCNA2/KLF4/GAB1/ATP2B1/ADIPOQ/SLC30A10/APC/KL/BRIP1/SIRT1/RPL23/CREB1/ERRFI1/IRS1/PTEN/KANK1/RAB8B/FYN/PRKAR1A/NR4A2/ADRB2/KAT2B/SHC1/PRKAR2B/PPP1R9B/PRKACB/CA2/PDPK1/CRHBP/LPIN2/SIK2/KLF3/LRP1/FOXO1/ABCC1/PRKCB/APPL1/PRLR/G6PC/ATP6V0A2/FER/PTPN22/PSEN1/LPI…	284
EVs up	GO:0034599	cellular response to oxidative stress	222/10891	294/16943	2.05118e-05	0.000775199	0.000596892	MAPK1/TBC1D24/FBXW7/OXR1/JUN/ETV5/WNT16/HNRNPD/SLC7A11/CCNA2/NCOA7/KLF4/EGFR/CDK2/TP53INP1/LANCL1/PRKN/BAG5/UBQLN1/SIRT1/GATA4/PKD2/GSKIP/ETS1/BCL2/FYN/MAP3K5/NR4A2/EIF2S1/MYB/ATP2A2/SLC1A1/FOXO1/MGAT3/CYP1B1/PDCD10/PRDX2/MAPK9/HDAC2/MAPK7/FER/PENK/SLC25A24/TXNRD1/SOD2/FANCD2/RELA/MMP2/SETX/STAT6/STK25/HMOX1/ANKZF1/NOL3/NOS3/TRPM2/MAPK13/CYCS/MSRA/PDE8A/SIGMAR1/SIRPA/PDK1/CYBB/CHD6/STK24/PRODH/PD…	222
EVs up	GO:0070302	regulation of stress-activated protein kinase signaling cascade	177/10891	230/16943	2.08955e-05	0.000780643	0.000601083	TRAF3/PLCB1/IGF1R/BMP2/CCR7/TRAF6/MMP8/MAPK1/DACT1/TRAF5/ZEB2/HIPK3/DUSP1/NBR1/SPAG9/MAP4K5/WNT16/PJA2/TAOK1/TAOK3/EGFR/MAP3K2/ANKRD6/RNF13/PRKN/MAP4K4/VEGFA/HIPK2/MAP3K5/GDF6/FOXO1/RAPGEF1/PDCD10/SASH1/CYLD/PTPN22/TPD52L1/DUSP3/MAP3K9/EDA2R/TRPV4/TRAF4/STK25/UNC5CL/ERCC6/SEMA4C/FZD10/RAP2A/CD40LG/EDN1/EIF2AK2/TLR9/SIRPA/TIRAP/PAK1/FZD5/MTURN/PTPN1/INAVA/FKTN/KLHDC10/RELL1/DUSP10/MARVELD3/RASSF2/…	177
EVs up	GO:0048660	regulation of smooth muscle cell proliferation	109/10891	135/16943	2.10534e-05	0.000781792	0.000601968	MNAT1/TRAF6/JUN/NAMPT/GNAI3/KLF4/EGFR/FGF9/ADIPOQ/PRKG1/CDKN1B/PTEN/FOXP1/MAP3K5/MEF2C/MYB/HDAC4/MEF2D/ID2/NPR3/SOD2/IL15/MMP2/LDLRAP1/HMOX1/MFN2/NOS3/CCN4/IL12B/TGM2/EDN1/TRIB1/PDE1A/ELANE/NPR1/PAK1/IGF1/CTNNBIP1/IL6R/PDGFRB/CDH13/TNFAIP3/NOTCH3/CX3CL1/GJA1/FGFR2/PRKDC/IL13/CALCRL/PPARGC1A/ELN/EREG/SF1/VIP/APLN/THBS1/PDCD4/ABCC4/CTNNB1/OGN/XRCC5/NOX1/CCL5/RBPMS2/TGFBR2/HBEGF/IGFBP5/FOXJ2/HPGD/AK…	109
EVs up	GO:0086003	cardiac muscle cell contraction	60/10891	69/16943	2.12927e-05	0.000786107	0.000605291	ADORA1/GJC1/CACNB2/KCND3/SCN5A/GATA4/SCN1A/CACNA1C/NEDD4L/ATP2A2/PDE4B/KCNJ2/SCN3B/CAMK2D/SRI/AKAP9/KCNE5/RYR2/SCN2B/SLC9A1/ATP1A1/DSG2/SGCD/SCN4B/KCNE1/GPD1L/ANK2/GJA1/RNF207/SCN1B/CACNA2D1/STC1/FGF13/SUMO1/RANGRF/KCNN2/CACNA1D/KCNE4/SNTA1/ATP1A2/KCNH2/CAV3/DSC2/GJA5/TRPM4/PDE4D/NOS1AP/PKP2/CTNNA3/FLNA/FGF12/KCNE2/KCNA5/DLG1/KCNJ3/DSP/CAV1/PLN/KCNQ1/JUP	60
EVs up	GO:0050807	regulation of synapse organization	174/10891	226/16943	2.33613e-05	0.000847778	0.000652776	SETD5/VPS35/PTK2/DHX36/ZDHHC2/CTTNBP2/CAMKV/CAPRIN2/GPM6A/CRKL/EFNA1/BDNF/EGLN1/RELN/PPP1R9A/SLITRK1/ETV5/ROBO2/ZMYND8/ABI2/CDH8/TUBB/GRID2/ARMCX5-GPRASP2/SEMA3F/SLIT1/SLC7A11/NRXN1/NTRK3/ADAM10/SIX1/CHMP2B/ABHD17B/EFNA5/LRRTM3/LRP4/RHOA/PCDH8/PTEN/FYN/NTRK2/DAG1/ARF6/MEF2C/NECTIN1/GPC6/ITSN1/NRP2/NGEF/ZDHHC15/PDLIM5/TANC2/MDGA1/NEURL1/CAPRIN1/DNM3/NRCAM/SIPA1L1/SLITRK3/NLGN3/FLRT2/ADGRB2/LILRB2/…	174
EVs up	GO:0071383	cellular response to steroid hormone stimulus	159/10891	205/16943	2.53489e-05	0.000894492	0.000688746	NKX3-1/ARID1A/CARM1/NPAS4/ZFP36L2/CYP7B1/RBFOX2/KLF9/KANK2/ESRRG/CNOT9/DNAAF4/ATP2B1/EGFR/NCOA4/MED1/STRN3/LATS1/NCOR2/BRCA1/EP300/SIRT1/HNRNPU/RHOA/ERRFI1/FOXP1/NR3C1/CRH/NPC1/DNMT3B/DDIT4/RUNX1/ADCYAP1/FOXO1/CLOCK/NR2C1/UFSP2/UFM1/KMT2D/AGTR2/FAM107A/CALR/LEF1/PHB2/AKAP13/UBR5/CALCOCO1/EDN1/CBFB/NR2E1/SCGB2A2/ZMIZ1/TRIM68/NR3C2/SMYD3/ATP1A1/DDRGK1/PAK1/ZFP36L1/ESR1/GHRHR/OR51E2/NR2E3/RNF14/AQP1…	159
EVs up	GO:1901342	regulation of vasculature development	250/10891	335/16943	2.77766e-05	0.000958968	0.000738391	PROK2/FLT1/ANGPT4/SULF1/JMJD8/ERAP1/RECK/EFNB2/KDR/FBXW7/EFNA1/VASH2/RAPGEF2/EGLN1/JCAD/NOTCH1/ROCK2/AKT3/STARD13/HOXA5/HIPK1/KLF4/GAB1/FGF9/COL4A3/PLCG1/SEMA5A/BRCA1/ADAM10/SIRT1/FGF18/GATA4/AGO2/ETS1/VEGFA/PRKCA/RHOA/GATA2/SPRED1/HIPK2/PLK2/TJP1/VASH1/PDPK1/RUNX1/NF1/CYP1B1/MAP2K5/PDCD10/PRKCB/EPN2/ADAMTS9/TSPAN12/SASH1/TNFSF12/MAPK7/BMPER/CCR3/ITGB1/SOD2/GATA6/IL1A/PPP1R16B/NFATC2/ERBB2/HMOX1/…	250
EVs up	GO:2001233	regulation of apoptotic signaling pathway	297/10891	403/16943	2.83096e-05	0.000972114	0.000748513	PLAGL2/NKX3-1/TRIAP1/GZMB/CTNNA1/TAF9B/FBXW7/YWHAG/BDNF/NOG/INHBA/PMAIP1/SYVN1/SCRT2/YWHAQ/STK4/PAK5/RET/SIAH1/GNAI3/RTKN2/DDX3X/PPP2R1B/ING2/CSNK2A2/TP73/PAK2/SNAI2/BRCA1/PRKN/BAG5/UBQLN1/CTSC/SIRT1/YWHAB/EYA4/GATA4/APAF1/HNRNPK/PTEN/BCL2/FYN/NR4A2/USP47/MARCHF7/NF1/MAP2K5/NCK2/PRDX2/TRPS1/MAPK9/TNFSF12/MAPK7/CYLD/STRADB/SOD2/PSEN1/TPD52L1/TMEM14A/PDIA3/CASP2/IL1A/SEPTIN4/RELA/BAK1/RAD9A/PTTG1IP…	297
EVs up	GO:0032535	regulation of cellular component size	281/10891	380/16943	3.01039e-05	0.0010282	0.000791698	DSCAM/ALS2/RASA1/PLXNA4/CCR7/PLEKHG2/SSH2/TWF1/PDXP/SLC26A5/CFL2/MAP2/WASF3/SLIT2/ADD3/EPS8/BDNF/MSN/RAB21/GMFB/PPP1R9A/TMOD3/MAP1B/ABI2/JMY/SRF/ULK2/RET/SEMA3F/TENM1/CYRIB/RDX/FN1/SPART/RAC1/LIMA1/SEMA5A/LATS1/TMEM123/NTRK3/FMN1/SWAP70/EFNA5/VEGFA/RHOA/CREB1/PTEN/KANK1/SEMA6D/PFN2/WASF1/ACTR3/ARF6/LRRC8A/FLII/CDC42EP3/SLC12A5/WNK3/RAB3B/LRP1/LIMK1/NCK2/TMOD1/SPTBN1/SPTB/FER/TRIM27/AP1AR/PICALM/W…	281
EVs up	GO:0090596	sensory organ morphogenesis	201/10891	265/16943	3.07266e-05	0.00103569	0.000797464	DSCAM/ARID1A/TRPM1/FOXG1/WDR19/CHD7/MAPK1/CHRNA10/AGTPBP1/NRL/ZEB1/SIX3/BDNF/NOG/SOX1/MFAP5/GLI3/PAX6/WNT16/ABI2/WDPCP/TFAP2A/HIPK1/FRS2/FGF9/NIPBL/SP3/SIX1/SDK2/IRX5/VEGFA/GATA2/PRDM1/BCL2/NTRK2/HIPK2/LRIG1/OSR1/FOXF2/NECTIN1/HCN1/NKX3-2/NF1/NKD1/KCNQ4/TSPAN12/MEGF11/HDAC2/MYO3A/CEP290/MEIS1/ALDH1A3/STRC/GLI2/BAK1/NOTCH2/TIFAB/MFN2/DLX6/INSIG1/LRP6/CLRN1/TRIOBP/EDN1/LHFPL5/THRB/HMX2/STRA6/VAX2/R…	201
EVs up	GO:0060348	bone development	158/10891	204/16943	3.08491e-05	0.00103569	0.000797464	PRPSAP2/BMP2/CARM1/SH3PXD2B/SULF1/SBDS/HOXB4/PTPN11/FBXW7/LOX/NAB1/NSD2/FLI1/GLI3/TFAP2A/SRF/BPNT2/MMP16/MED1/CHSY1/FREM1/SMAD5/EP300/FGF18/BBX/RHOA/FOXP1/PIP4K2A/MEF2C/MEF2D/RAB23/GLG1/PLS3/ASXL1/DYM/MEIS1/TMEM119/TRPV4/SLC9B2/NOTCH2/TIFAB/PAX1/MEGF8/BGLAP/AKAP13/INSIG1/SPNS2/CCN4/LRP6/FOXN3/AMER1/PAPPA2/SLC10A7/NAB2/IGF1/TULP3/SH2B3/VKORC1/PHOSPHO1/TAL1/SFRP2/IHH/IFITM5/DCANP1/SMAD1/GJA1/SEMA4D…	158
EVs up	GO:0045931	positive regulation of mitotic cell cycle	123/10891	155/16943	3.09717e-05	0.00103569	0.000797464	NKX3-1/PLCB1/DMRT1/PTPN11/RPS6KB1/TMOD3/PPP1R10/DDX3X/CDC27/EGFR/RDX/NIPBL/PKN2/KMT2E/HNRNPU/PRKCA/SLF2/BRCA2/DUSP3/IL1A/ESPL1/BRD4/SMARCD3/DBF4B/DTL/PHB2/TTL/RGCC/WNT10B/EDN1/IGF1/IGF2/KLHL18/PDGFRB/AURKA/TAL1/UBE2E2/RCC2/IL1B/APEX1/EREG/ANAPC5/APP/MECP2/PHIP/EIF4E/PBX1/FOXA1/CCND2/MEIS2/CUL3/ANKRD17/EPGN/STAT5B/CDC25B/USP22/CUL4B/CDC25A/RAB11A/RB1/ABL1/PAFAH1B1/SMC5/MTBP/VPS4B/TFDP1/LRP5/RAD51B…	123
EVs up	GO:0048880	sensory system development	287/10891	389/16943	3.3328e-05	0.00109725	0.000844864	DSCAM/FOXP2/SMOC1/ARID1A/NEUROD1/TRPM1/WDR19/CHD7/FLT1/SH3PXD2B/RP1L1/NEUROD4/DCX/NDP/AGTPBP1/GRM6/NRL/ZEB1/ZEB2/GPM6A/SIX3/BDNF/INHBA/CLIC4/JUN/SOX1/MFAP5/CHRDL1/GLI3/PAX6/WNT16/ABI2/PDS5B/WDPCP/SOX2/TFAP2A/SRF/RET/SOS1/SLC7A11/CRYBG3/HIPK1/KLF4/ATP2B1/EGFR/PBX3/FRS2/FGF9/MED1/COL4A1/XRN2/NIPBL/NTRK3/SP3/RDH10/SDK2/CDKN1B/IRX5/NPHP1/BCL11B/VEGFA/PRDM1/ACVR2B/SPRED1/BCL2/NTRK2/HIPK2/CACNA1C/MAF/F…	287
EVs up	GO:0061448	connective tissue development	198/10891	261/16943	3.44705e-05	0.00112328	0.00086491	BMP2/CARM1/ARID5B/SH3PXD2B/SULF1/PTPN11/TBL1XR1/ZEB1/SOX5/NOG/LOX/CASR/PIK3CA/NFIB/GLI3/NOTCH1/SRF/BPNT2/HOXA5/SLC39A14/SPART/FGF9/CHSY1/SNAI2/SMAD5/SIRT1/FGF18/SOX6/PTHLH/MEX3C/MAF/MEF2C/OSR1/SATB2/RUNX1/NKX3-2/MEF2D/GDF6/ARRDC3/PKD1/ZNF516/GLG1/ID2/SMAD7/TRPS1/DGAT2/CSF1/GLI2/RELA/TRPV4/EVC/RSPO2/HAND1/CCN4/WNT10B/CD34/LRP6/EDN1/AMER1/ZBTB16/GDF7/KLF7/BMP1/DDRGK1/CREB3L2/WNT2B/IL6R/PDGFRB/EFEMP…	198
EVs up	GO:1903037	regulation of leukocyte cell-cell adhesion	236/10891	316/16943	4.22318e-05	0.00131125	0.00100964	CCR7/TRAF6/SIRPB1/PTPN11/SASH3/EFNB2/PIK3CA/GLI3/SOCS6/RC3H1/FUT4/KLF4/CYRIB/RAC1/PAK2/CD274/PDE5A/SOCS5/ETS1/RHOA/FYN/PRKAR1A/EGR3/MYB/IL6ST/PDPK1/PAG1/RUNX1/MARCHF7/NCK2/PRDX2/SMAD7/HLA-DPA1/NLRP3/MAP3K8/CYLD/CTLA4/PTPN22/IL15/DUSP3/IL1A/NFAT5/LOXL3/GLI2/RELA/ERBB2/LEF1/ADAM8/FLOT2/CXCL12/IL12B/TNFRSF13C/CD40LG/CBFB/ZBTB16/TNFSF14/ZMIZ1/RAG1/TNFSF9/PRKCQ/TFRC/ELANE/LILRB2/IL2RA/PAK3/SIRPA/CARD1…	236
EVs up	GO:0045995	regulation of embryonic development	103/10891	128/16943	4.6261e-05	0.00139815	0.00107655	DHX36/PLCB1/EHMT1/NR2C2/SULF1/BAG6/TBX18/WDPCP/NOTCH1/STK4/CLASP2/LFNG/KLF4/ADIPOQ/NIPBL/CCSAP/SIX1/GATA2/CLASP1/PHLDB1/DMRT2/DAG1/PRKACB/OSR1/NKD1/MAP2K5/MAPK7/SUFU/GORAB/WNT4/IGF1/TULP3/WNT2B/FZD1/SFRP1/DVL3/SFRP2/GJA1/CELSR1/RNF207/DLL1/PTK7/AR/SOX17/FOXA2/LHX1/FZD3/WNK1/SEPTIN7/CTNNB1/GATA3/NFE2L2/STK3/PAFAH1B1/LAMA4/TGIF2/NRK/SIX4/FZD7/RAB14/RPS6KA6/NRARP/PHLDB2/NODAL/AMOT/GRHL3/B4GALT5/SNAI…	103
EVs up	GO:0042542	response to hydrogen peroxide	108/10891	135/16943	4.90893e-05	0.00147199	0.00113341	DUSP1/JUN/KLF4/SIRT1/ETS1/BCL2/FYN/MAP3K5/MYB/FOXO1/CYP1B1/PDCD10/HDAC2/MAPK7/RELA/BAK1/SETX/STAT6/STK25/HMOX1/ANKZF1/TRPM2/MAPK13/PDE8A/SIGMAR1/SIRPA/STK24/PDGFRB/TNFAIP3/AQP1/STAR/FOSL1/ZNF580/TRPC6/PLEKHA1/CAPN2/RHOB/APEX1/ARG1/AXL/FXN/KPNA4/SDC1/RPS3/NET1/OSER1/TRPA1/AIFM1/SLC8A1/HSPD1/IMPACT/HGF/PPP1R15B/LRRK2/SRC/UBE3A/FKBP1B/NFE2L2/ABL1/PAWR/KDM6B/CRK/BNIP3/HDAC6/PCGF2/ECT2/NQO1/MET/GPR37/…	108
EVs up	GO:0001654	eye development	279/10891	379/16943	5.60824e-05	0.00165068	0.001271	DSCAM/FOXP2/SMOC1/ARID1A/NEUROD1/TRPM1/WDR19/CHD7/FLT1/SH3PXD2B/RP1L1/NEUROD4/DCX/NDP/AGTPBP1/GRM6/NRL/ZEB1/ZEB2/GPM6A/SIX3/BDNF/INHBA/CLIC4/JUN/SOX1/MFAP5/CHRDL1/GLI3/PAX6/WNT16/ABI2/PDS5B/WDPCP/SOX2/TFAP2A/SRF/RET/SOS1/SLC7A11/CRYBG3/HIPK1/KLF4/ATP2B1/EGFR/PBX3/FRS2/FGF9/MED1/COL4A1/XRN2/NIPBL/NTRK3/SP3/RDH10/SDK2/CDKN1B/IRX5/NPHP1/BCL11B/VEGFA/PRDM1/ACVR2B/SPRED1/BCL2/NTRK2/HIPK2/CACNA1C/MAF/F…	279
EVs up	GO:0014706	striated muscle tissue development	270/10891	366/16943	5.70925e-05	0.00167271	0.00128796	FOXP2/ARID1A/ZFPM2/BMP2/CHD7/TBX3/GPCPD1/SGCZ/LRP2/MAPK1/GJC1/CFL2/EFNB2/NOG/LOX/EGLN1/NRG1/TBX5/TLL2/NOTCH1/COPS2/HEG1/SRF/FOXN2/FBXO22/TGFBR3/NR2F2/FRS2/TP73/FGF9/ACTC1/ARID2/MED1/ERBB4/EP300/SGCB/SIX1/GATA4/HNRNPU/VEGFA/SOX6/RHOA/CREB1/BCL9/PTEN/HLF/BCL2/PRKAR1A/CCNT2/MEF2C/HDAC4/MEF2D/SORBS2/NF1/PIN1/ID2/KCNK2/ADAMTS9/SMAD7/MEIS1/ITGB1/GATA6/AKAP6/PDLIM5/RBM24/RYR2/TNNI1/AGTR2/NEURL1/CALR/HAN…	270
EVs up	GO:0017157	regulation of exocytosis	169/10891	221/16943	5.93499e-05	0.0017309	0.00133277	RAB10/FBXL20/RIMS4/RAP1B/FOXF1/CACNB2/RAB21/CASK/SYT1/STXBP6/NOTCH1/RAB33B/CLASP2/SYT10/PRKN/PREPL/KCNB1/RIMS3/RAB7A/GATA2/CLASP1/PFN2/RAB8B/STX1A/RIMS2/NCS1/FMR1/ATP2A2/NAPB/PDPK1/RAB3B/PRKCB/STXBP3/FER/CHRM2/RSC1A1/SYT15/SEPTIN4/ADRA2A/BACE1/P2RX1/HMOX1/VAMP1/GIT1/PLA2G3/RAB2B/VSNL1/LGI3/SYT3/AP1G1/CD84/SYT17/ADRA1A/HLA-F/ABR/CD177/CALM3/NSF/SYT5/BCR/RAB3GAP1/RAPGEF4/SLC4A8/CNR1/CACNA1I/IL13/FG…	169
EVs up	GO:0086001	cardiac muscle cell action potential	59/10891	69/16943	7.44802e-05	0.00210489	0.00162073	KCNIP2/GJC1/CACNB2/KCND3/DMD/SCN5A/ANK3/SCN1A/CACNA1C/NEDD4L/ATP2A2/KCNJ2/SCN3B/CAMK2D/AKAP9/SLMAP/KCNE5/RYR2/SCN2B/SLC4A3/ATP1A1/DSG2/SCN4B/KCNE1/GPD1L/ANK2/GJA1/RNF207/SCN1B/SLC8A1/CACNA2D1/FGF13/ATP1B1/RANGRF/KCNN2/CACNA1D/KCNE4/SNTA1/ATP1A2/KCNH2/YWHAE/CXADR/CAV3/DSC2/GJA5/TRPM4/NOS1AP/PKP2/CTNNA3/FLNA/FGF12/KCNE2/KCNA5/DLG1/KCNJ3/DSP/CAV1/KCNQ1/JUP	59
EVs up	GO:0042063	gliogenesis	221/10891	296/16943	7.53221e-05	0.00211931	0.00163183	FOXG1/BMP2/NEUROD4/IL33/LRP2/MAPK1/PRKCH/OLIG1/PTPN11/SRGAP2/LEPR/CRKL/WASF3/NOG/NAB1/RELN/SUZ12/NRG1/NFIB/GLI3/PAX6/ETV5/NOTCH1/SOX2/B4GALT6/TTC21B/PTPRZ1/ARHGEF10/EGFR/CLCF1/TP73/NTRK3/SOX6/RHOA/CREB1/PTEN/NTRK2/LPAR1/DAG1/MYB/IL6ST/KRAS/PLAG1/ADCYAP1/LRP1/NF1/EIF2B5/ID2/NDN/MPP5/HDAC2/PENK/SERPINE2/PSEN1/CSF1/AKT2/RELA/ERBB2/MBD1/LEF1/MYRF/HDAC11/ERBB3/NLGN3/NR2E1/ZMIZ1/SRGAP2C/EIF2B1/NSUN5/CS…	221
EVs up	GO:0048017	inositol lipid-mediated signaling	146/10891	189/16943	7.697e-05	0.00215617	0.00166022	NKX3-1/PTK2/PLCB1/IGF1R/FLT1/PIK3CG/CBL/MAPK1/RPS6KB1/KDR/RELN/PI4KB/PIK3CA/WNT16/NYAP1/NTF3/KLF4/GAB1/EGFR/PLCL1/ERBB4/NTRK3/SIRT1/PIP4K2B/RHOA/PPP2R5C/IRS1/PTEN/FYN/NTRK2/NCS1/PIP4K2A/PTPN13/NF1/NPR3/ENTPD5/PIK3C2G/CA8/CEP55/SERPINE2/PPP1R16B/ERBB2/PEAR1/PLCD1/PIRT/PRR5/PREX2/ERBB3/EDN1/CSF1R/TPTE/IGF1/PIK3C2A/ZFP36L1/PDGFRB/PLCB4/NGF/SEMA4D/PLEKHA1/DAB2IP/KIT/DIPK2A/IRS2/PIK3IP1/EXOC1/NYAP2/SL…	146
EVs up	GO:0150063	visual system development	281/10891	383/16943	7.93293e-05	0.00220294	0.00169623	DSCAM/FOXP2/SMOC1/ARID1A/NEUROD1/TRPM1/WDR19/CHD7/FLT1/SH3PXD2B/RP1L1/NEUROD4/DCX/NDP/AGTPBP1/GRM6/NRL/ZEB1/ZEB2/GPM6A/SIX3/BDNF/INHBA/CLIC4/JUN/SOX1/MFAP5/CHRDL1/GLI3/PAX6/WNT16/ABI2/PDS5B/WDPCP/SOX2/TFAP2A/SRF/RET/SOS1/SLC7A11/CRYBG3/HIPK1/KLF4/ATP2B1/EGFR/PBX3/FRS2/FGF9/MED1/COL4A1/XRN2/NIPBL/NTRK3/SP3/RDH10/SDK2/CDKN1B/IRX5/NPHP1/BCL11B/VEGFA/PRDM1/ACVR2B/SPRED1/BCL2/NTRK2/HIPK2/CACNA1C/MAF/F…	281
EVs up	GO:0048015	phosphatidylinositol-mediated signaling	143/10891	185/16943	8.59888e-05	0.00234705	0.0018072	NKX3-1/PTK2/PLCB1/IGF1R/FLT1/PIK3CG/CBL/MAPK1/RPS6KB1/KDR/RELN/PI4KB/PIK3CA/WNT16/NYAP1/NTF3/KLF4/GAB1/EGFR/PLCL1/ERBB4/NTRK3/SIRT1/PIP4K2B/RHOA/PPP2R5C/IRS1/PTEN/FYN/NTRK2/NCS1/PIP4K2A/PTPN13/NF1/NPR3/ENTPD5/PIK3C2G/CA8/CEP55/SERPINE2/PPP1R16B/ERBB2/PEAR1/PLCD1/PIRT/PRR5/PREX2/ERBB3/EDN1/CSF1R/TPTE/IGF1/PIK3C2A/ZFP36L1/PDGFRB/PLCB4/NGF/SEMA4D/PLEKHA1/DAB2IP/KIT/DIPK2A/IRS2/PIK3IP1/EXOC1/NYAP2/SL…	143
EVs up	GO:0008361	regulation of cell size	140/10891	181/16943	9.6048e-05	0.00254547	0.00195998	DSCAM/PLXNA4/SLC26A5/MAP2/BDNF/MSN/RAB21/MAP1B/SRF/ULK2/RET/SEMA3F/RDX/FN1/SPART/RAC1/SEMA5A/TMEM123/NTRK3/EFNA5/VEGFA/RHOA/CREB1/PTEN/SEMA6D/LRRC8A/SLC12A5/WNK3/LRP1/LIMK1/WDTC1/TRPV4/SEMA7A/MEGF8/SEMA4C/TTL/NRCAM/CXCL12/RND2/VAV2/EDN1/SHANK3/SEMA5B/PAK1/AQP4/IST1/KCNMA1/DISC1/SLC12A2/KCNN4/SEMA6A/AQP1/DRAXIN/CLCN6/L1CAM/NGF/SEMA4D/TRPC5/RB1CC1/WDR36/POU4F2/SLC12A6/MACF1/PTPRS/VAV3/GNB3/TSC1/SLC…	140
EVs up	GO:0060491	regulation of cell projection assembly	140/10891	181/16943	9.6048e-05	0.00254547	0.00195998	CCR7/TWF1/GPM6A/SLIT2/EPS8/DZIP1/PPP1R9A/FXR2/ATMIN/FXR1/ZMYND8/WDPCP/SRF/OCLN/TENM1/ODF2L/RDX/RAC1/APC/CORO1C/KANK1/PFN2/ACTR3/AUTS2/ARF6/ANLN/FMR1/HDAC4/DCDC2/CDC42EP3/FSCN1/EPS8L2/FER/TBC1D7/CYLD/IFT88/PPP1R16B/IFT140/PLEK2/NEURL1/DNM3/TRPM2/CLRN1/SRGAP2C/ARHGAP24/RP1/RHOQ/MARK4/ABITRAM/PALM/STAP1/CCL21/RCC2/KIT/MAP4/MYO10/ICAM1/CCDC88A/SH3YL1/NCKAP1/FAM110C/WAS/NOTO/NRP1/EPHA2/EVI5L/KLF5/RAB5…	140
EVs up	GO:0099643	signal release from synapse	135/10891	174/16943	9.83274e-05	0.00255086	0.00196412	FBXL20/RIMS4/SYNJ1/RAP1B/PPFIA1/CACNB2/PPP1R9A/SNAP25/LIN7B/LIN7A/CASK/SYT1/SYT10/NRXN1/PRKN/GAD2/PREPL/RIMS3/RHOT1/CTBP2/PFN2/STX1A/RIMS2/NCS1/MEF2C/FMR1/ATP2A2/DNAJC5/NAPB/NF1/PRKCB/STXBP3/CHRM2/PSEN1/BACE1/P2RX1/VAMP1/GIT1/SNAP23/PDZD11/SNAP29/SYT3/SYT17/ADRA1A/PPT1/CALM3/SYT5/KMO/CHRNB4/RAB3GAP1/SYN3/LIN7C/SLC4A8/KCNC4/CNR1/TRIM9/DTNBP1/SNPH/PCLO/UNC13C/RIMS1/P2RY1/STXBP5L/RAP1A/CPLX2/SYT9/VA…	135
EVs up	GO:0042176	regulation of protein catabolic process	286/10891	391/16943	9.9135e-05	0.00255086	0.00196412	VPS35/PTK2/SMURF2/RBX1/ZDHHC2/FBXL20/IL33/PSMC2/LRP2/DACT1/UBQLN4/RIC1/ARIH1/TIMP2/FBXW7/EFNA1/STYX/WDR91/EGLN1/MSN/XPO1/YOD1/NRG1/BAG6/ZYG11B/RNF19A/DNAAF4/ARIH2/EGFR/FBXO22/RDX/CSNK2A2/DESI1/APC/RNF180/LATS1/PRKN/BAG5/UBQLN1/CTSC/SOCS5/TMTC3/CDKN1B/RPL23/RAB7A/PTEN/FYN/HIPK2/PLK2/FMR1/NEDD4L/FOXF2/GABARAPL2/SMURF1/USP25/LRP1/PKD1/FOXO1/MARCHF7/NKD1/MGAT3/PIN1/SMAD7/UBE2J1/MAPK9/GRIN2A/TNFSF12/U…	286
EVs up	GO:0043401	steroid hormone mediated signaling pathway	110/10891	139/16943	9.93246e-05	0.00255086	0.00196412	NKX3-1/ARID1A/CARM1/CYP7B1/RBFOX2/KANK2/ESRRG/CNOT9/DNAAF4/NCOA4/MED1/STRN3/LATS1/NCOR2/BRCA1/EP300/SIRT1/RHOA/FOXP1/NR3C1/RUNX1/CLOCK/NR2C1/UFSP2/UFM1/KMT2D/CALR/LEF1/PHB2/AKAP13/UBR5/CALCOCO1/CBFB/NR2E1/SCGB2A2/ZMIZ1/TRIM68/NR3C2/DDRGK1/PAK1/ESR1/GHRHR/OR51E2/NR2E3/RNF14/SFRP1/ARRB2/POU4F2/RXRA/ABHD2/YWHAH/NEDD4/DDX5/AR/FOXA1/PGRMC2/CREBRF/PPARA/LMO3/KDM3A/TMF1/YAP1/SRC/ESR2/UBE3A/ARNTL/PAQR7/G…	110
EVs up	GO:0016050	vesicle organization	248/10891	336/16943	0.000106127	0.00268982	0.00207112	ALS2/PI4K2A/PEF1/GOLPH3L/ZDHHC2/ARFGAP3/HOOK3/STAM2/SYNJ1/ZEB2/SEC23A/SORT1/MCFD2/SNAP25/KIF13A/HOOK1/SNAP91/STX16/SYT1/STXBP6/TAP2/CHMP5/AGFG1/GNAI3/LMAN1/VAPA/PIKFYVE/TMED2/PPP6R3/TRAPPC6B/BET1/PRKN/TMCC1/CTSC/ABCA1/CHMP2B/ANKRD28/RAB7A/VTI1A/CORO1C/CREB1/RAB8B/BCL2/STX1A/SEPTIN8/SEC24A/PPP6C/TRAPPC10/ZDHHC15/VPS33B/VAMP4/SEC24C/SERPINE2/ANKFY1/PICALM/PI4K2B/AKT2/PTPRN/ALS2CL/CNIH2/CALR/DNM3/VA…	248
EVs up	GO:0042110	T cell activation	346/10891	479/16943	0.000107533	0.00271467	0.00209026	CHD7/ZFP36L2/CCR7/PIK3CG/TRAF6/SIRPB1/PTPN11/SASH3/CD3G/LEPR/ZEB1/EFNB2/MSN/PIK3CA/GLI3/SRF/SOS1/SOCS6/RC3H1/LFNG/CYRIB/RAC1/PAK2/SP3/CAMK4/CD274/PDE5A/SOCS5/BCL11B/RHOA/PRDM1/BCL2/FOXP1/FYN/PRKAR1A/EGR3/JAG2/MYB/IL6ST/PDPK1/PAG1/RUNX1/MARCHF7/NCK2/PRDX2/SMAD7/PATZ1/EIF2AK4/HLA-DPA1/NLRP3/MAP3K8/CYLD/CLEC4D/CTLA4/PTPN22/FANCD2/PSEN1/IL15/DUSP3/IL1A/LY9/LOXL3/NFATC2/GLI2/ERBB2/STAT6/PAX1/LEF1/ADAM…	346
EVs up	GO:0045732	positive regulation of protein catabolic process	168/10891	221/16943	0.000108925	0.00272177	0.00209572	VPS35/PTK2/SMURF2/RBX1/IL33/PSMC2/LRP2/DACT1/ARIH1/FBXW7/MSN/BAG6/ZYG11B/RNF19A/ARIH2/FBXO22/RDX/APC/RNF180/PRKN/UBQLN1/CTSC/SOCS5/TMTC3/CDKN1B/RAB7A/PTEN/PLK2/FMR1/NEDD4L/SMURF1/LRP1/FOXO1/NKD1/SMAD7/MAPK9/TNFSF12/WWP2/SNX1/PSEN1/ADRA2A/PTTG1IP/ADAM8/DTL/VPS11/DDB1/AMER1/TRIB1/TRIB2/TIPARP/FAF1/PSMD10/DDRGK1/APC2/ZER1/NSF/DISC1/TNFAIP3/EDEM1/AURKA/BCAP31/RNF14/NUB1/TRIM67/HECW2/GJA1/TNFRSF1B/CBF…	168
EVs up	GO:0048661	positive regulation of smooth muscle cell proliferation	72/10891	87/16943	0.000117808	0.00287191	0.00221133	MNAT1/TRAF6/JUN/NAMPT/GNAI3/EGFR/FGF9/FOXP1/MAP3K5/MYB/HDAC4/MEF2D/ID2/MMP2/LDLRAP1/HMOX1/MFN2/CCN4/TGM2/EDN1/ELANE/PAK1/IGF1/IL6R/PDGFRB/CDH13/NOTCH3/CX3CL1/GJA1/FGFR2/IL13/CALCRL/PPARGC1A/EREG/THBS1/ABCC4/NOX1/CCL5/RBPMS2/TGFBR2/HBEGF/IGFBP5/FOXJ2/HPGD/AKR1B1/HMGCR/MTOR/NR4A3/AGT/JAK2/DDX39B/FGF2/PDGFB/NQO2/SMPD3/PDGFD/GNAI2/SKP2/NPY5R/SERPINF2/STAT1/MIR21/ITGA2/IL10/ADAMTS1/PTAFR/TERT/ERN1/TNF…	72
EVs up	GO:0010771	negative regulation of cell morphogenesis involved in differentiation	80/10891	98/16943	0.000127659	0.00303147	0.00233419	PTK2/MAP2/SLIT2/EFNA1/RAPGEF2/ULK2/SEMA3F/SPART/SEMA5A/EFNA5/LRP4/RHOA/CORO1C/PTEN/KANK1/SEMA6D/ARHGDIA/NGEF/AP1AR/PSEN1/SEMA7A/NGFR/DNM3/SEMA4C/NLGN3/SEMA5B/SEMA6A/DRAXIN/TRPC6/SEMA4D/RCC2/TRPC5/EPHB2/PTPRS/YWHAH/GORASP1/DCC/NRP1/EPHA7/SEMA3E/FGF13/UBE3A/THY1/SEMA3A/PPP3CA/EFNB3/NLGN1/SEMA4F/TRAK2/TACSTD2/SEMA3C/GBP1/RNF6/KIAA0319/TRIM46/SEMA4B/CDKL3/CDK5R1/NFATC4/SYNGAP1/ID1/TLX2/OMG/RTN4R/SEMA…	80
EVs up	GO:0120032	regulation of plasma membrane bounded cell projection assembly	138/10891	179/16943	0.000141411	0.00332055	0.00255677	CCR7/TWF1/GPM6A/SLIT2/EPS8/DZIP1/PPP1R9A/FXR2/ATMIN/FXR1/ZMYND8/WDPCP/SRF/OCLN/TENM1/ODF2L/RDX/RAC1/APC/CORO1C/KANK1/PFN2/ACTR3/AUTS2/ARF6/ANLN/FMR1/HDAC4/DCDC2/CDC42EP3/FSCN1/EPS8L2/FER/TBC1D7/CYLD/IFT88/PPP1R16B/IFT140/PLEK2/NEURL1/DNM3/TRPM2/CLRN1/SRGAP2C/ARHGAP24/RP1/RHOQ/MARK4/ABITRAM/PALM/STAP1/CCL21/RCC2/KIT/MAP4/MYO10/ICAM1/CCDC88A/SH3YL1/NCKAP1/WAS/NOTO/NRP1/EPHA2/EVI5L/KLF5/RAB5A/FNBP1L…	138
EVs up	GO:0070301	cellular response to hydrogen peroxide	74/10891	90/16943	0.000144793	0.00337516	0.00259882	KLF4/SIRT1/ETS1/MAP3K5/MYB/FOXO1/CYP1B1/PDCD10/HDAC2/MAPK7/RELA/SETX/STAT6/STK25/ANKZF1/TRPM2/MAPK13/PDE8A/SIGMAR1/SIRPA/PDGFRB/TNFAIP3/AQP1/ZNF580/TRPC6/PLEKHA1/RHOB/APEX1/ARG1/AXL/FXN/RPS3/NET1/OSER1/AIFM1/IMPACT/HGF/LRRK2/SRC/NFE2L2/ABL1/PAWR/KDM6B/BNIP3/HDAC6/PCGF2/ECT2/NQO1/MET/GPR37/NR4A3/RNF112/FOXO3/CBX8/PPIF/STK26/FABP1/SMPD3/PDGFD/PRKAA1/ZNF277/MIR21/EZH2/CDK1/PAX2/CST3/GPR37L1/IL10/PSA…	74
EVs up	GO:1901215	negative regulation of neuron death	159/10891	209/16943	0.000153888	0.00354831	0.00273214	VPS35/FOXQ1/RASA1/CBL/NMNAT1/OXR1/BDNF/JUN/PIK3CA/CNTFR/PTPRZ1/ARMCX5-GPRASP2/KIF14/AMBRA1/SLC7A11/NTF3/NCOA7/MSH2/CLCF1/SLC30A10/PRKN/SIRT1/SIX1/RHOA/CREB1/BCL2/FYN/NTRK2/HIPK2/NR4A2/MEF2C/DNAJC5/PDPK1/KRAS/ITSN1/LRP1/PIN1/SOD2/PSEN1/CSF1/TIGAR/AP2B1/CD200/HMOX1/ADAM8/PLA2G3/XRCC2/CD34/ERBB3/KIR3DL2/REL/BTBD10/GPNMB/HLA-F/GABRB3/GABRB2/PRKCI/PPT1/POU4F1/FZD1/FAIM2/DRAXIN/ARRB2/STAR/NGF/CX3CL1/BH…	159
EVs up	GO:1903039	positive regulation of leukocyte cell-cell adhesion	175/10891	232/16943	0.000163457	0.00371531	0.00286073	CCR7/TRAF6/SIRPB1/PTPN11/SASH3/EFNB2/PIK3CA/GLI3/FUT4/CYRIB/RAC1/PAK2/CD274/SOCS5/ETS1/RHOA/FYN/EGR3/MYB/IL6ST/PDPK1/RUNX1/NCK2/HLA-DPA1/NLRP3/MAP3K8/CYLD/CTLA4/PTPN22/IL15/IL1A/NFAT5/GLI2/RELA/LEF1/ADAM8/FLOT2/IL12B/TNFRSF13C/CD40LG/CBFB/ZBTB16/TNFSF14/ZMIZ1/RAG1/TNFSF9/PRKCQ/TFRC/ELANE/LILRB2/IL2RA/PAK3/SIRPA/CARD11/DPP4/PAK1/IGF1/SOX12/IGF2/YES1/SLC7A1/MALT1/DUSP10/XCL1/IHH/CCL21/BTLA/NOD2/IL1…	175
EVs up	GO:0048738	cardiac muscle tissue development	158/10891	208/16943	0.000183844	0.00407713	0.00313933	ARID1A/ZFPM2/BMP2/CHD7/TBX3/SGCZ/LRP2/MAPK1/GJC1/EFNB2/NOG/EGLN1/NRG1/TBX5/NOTCH1/HEG1/SRF/TGFBR3/FRS2/TP73/FGF9/ACTC1/ARID2/MED1/ERBB4/SGCB/GATA4/HNRNPU/VEGFA/SOX6/CREB1/PTEN/PRKAR1A/MEF2C/SORBS2/PIN1/ID2/KCNK2/ADAMTS9/SMAD7/MEIS1/ITGB1/GATA6/AKAP6/PDLIM5/RYR2/TNNI1/AGTR2/CALR/HAND1/AKAP13/ANKRD1/ERBB3/EDN1/SLC9A1/NEBL/ADRA1A/DSG2/PAK1/SGCD/IGF1/RGS4/PDGFRB/POU4F1/MEF2A/ARRB2/SMAD1/GJA1/ALDH1A2/…	158
EVs up	GO:0010821	regulation of mitochondrion organization	146/10891	191/16943	0.000190331	0.00415953	0.00320277	VPS35/TRIAP1/GZMB/KDR/FBXW7/YWHAG/PMAIP1/BAP1/MIEF1/YWHAQ/LMAN1/ARIH2/CYRIB/CSNK2A2/TP73/PRKN/EP300/YWHAB/RHOT1/BCL2/SMURF1/TMEM135/TMEM14A/TIGAR/BAK1/BCL2L2/SPIRE1/NOL3/MFN2/PLAUR/UBE2D3/HIP1R/VPS11/CIDEB/PRELID1/PDCD5/TFRC/HSPA1L/ZDHHC6/PSMD10/MCU/NPEPPS/IGF1/FZD5/WDR35/UBL4B/PPP1R13B/PLSCR3/HIGD1A/ARRB2/FNIP1/SIAH3/CAMKK2/BMF/RHOU/CLU/GOLPH3/PPARGC1A/TP53BP2/FXN/VDAC1/YWHAH/HIF1A/OPA1/MGARP/HG…	146
EVs up	GO:0008016	regulation of heart contraction	181/10891	241/16943	0.000190816	0.00415953	0.00320277	KCNIP2/PIK3CG/KCNIP1/KCND1/CACNA2D4/CACNG8/ADORA1/GJC1/CACNB2/KCND3/DMD/ATP2B1/SCN5A/CACNB4/PDE5A/GATA4/IRX5/CELF2/ITPR1/CACNA1C/ATP2A2/KCND2/ASPH/HDAC4/PDE4B/SLC1A1/KCNJ2/SCN3B/SMAD7/CAMK2D/ACE2/CACNA2D2/SRI/AKAP9/CHRM2/GLRX3/KCNE5/RYR2/SCN2B/SLC4A3/AGTR2/FXYD6/NOS3/KCNIP3/EHD3/EDN1/AHCYL1/SLC9A1/GLP1R/NOS1/THRB/ATP2B3/ADRA1A/ATP1A1/DSG2/NPR1/TRDN/CACNG2/ATP2B2/SCN4B/RGS4/KCNE1/GNAO1/ATP2A3/CALM…	181
EVs up	GO:0007159	leukocyte cell-cell adhesion	257/10891	351/16943	0.000195974	0.004243	0.00326704	CCR7/TRAF6/SIRPB1/PTPN11/SASH3/EFNB2/MSN/PIK3CA/GLI3/SOCS6/RC3H1/FUT4/KLF4/CYRIB/RAC1/PAK2/CD274/PDE5A/SOCS5/ETS1/RHOA/FYN/PRKAR1A/EGR3/MYB/IL6ST/PDPK1/PAG1/RUNX1/MARCHF7/NCK2/PRDX2/SMAD7/HLA-DPA1/NLRP3/MAP3K8/CYLD/ITGB1/CTLA4/PTPN22/IL15/DUSP3/IL1A/NFAT5/LOXL3/GLI2/RELA/ERBB2/LEF1/ADAM8/FLOT2/SLC39A8/CXCL12/IL12B/TNFRSF13C/CD40LG/CBFB/OLR1/ZBTB16/TNFSF14/ZMIZ1/RAG1/TNFSF9/PRKCQ/TFRC/ELANE/LILRB2…	257
EVs up	GO:0030198	extracellular matrix organization	283/10891	389/16943	0.000200802	0.00433284	0.00333622	SMOC1/COL24A1/PTK2/SH3PXD2B/COL6A2/SULF1/MMP8/NCAN/VWA1/RIC1/KLK4/RECK/TIMP2/KDR/FOXF1/CRTAP/LOX/ADAMTS3/TLL2/MFAP5/LAMC1/NOTCH1/SH3PXD2A/MMP16/CLASP2/FN1/COL4A3/ADAMTS6/NPNT/TNFRSF11B/COL4A1/ADAM10/ETS1/CLASP1/PHLDB1/ATXN1L/DAG1/FOXF2/LRP1/NF1/CYP1B1/DNAJB6/ADAMTS9/FSCN1/TTR/ITGA1/ITGB1/KLK7/GAS2/APBB2/LOXL3/COL6A1/MMP2/QSOX1/ADAM8/CTSV/ECM2/SLC39A8/RGCC/MMP19/ITGA11/CTSL/NR2E1/FLRT2/BMP1/ELANE/…	283
EVs up	GO:1902905	positive regulation of supramolecular fiber organization	155/10891	204/16943	0.00020637	0.004438	0.0034172	SH3PXD2B/CCR7/PDXP/CFL2/CLIP1/WASF3/MAPRE1/GMFB/MAP1B/ABI2/ROCK2/JMY/TOGARAM1/OCLN/ARHGEF10/PPM1F/TENM1/RAC1/SEMA5A/CDKN1B/FMN1/SWAP70/RHOA/CLASP1/PFN2/WASF1/ACTR3/LPAR1/ARF6/SPAST/CDC42EP3/LIMK1/NAV3/NCK2/PPM1E/NIN/FER/TRIM27/AKAP9/AP1AR/PSEN1/FHOD1/KATNB1/TRPV4/DSTN/SPIRE1/MYO1C/HIP1R/SYNPO/RGCC/RAPGEF3/WNT4/EDN1/ACTR3C/CARMIL1/PAK1/LMOD3/FCHSD1/SFRP1/CX3CL1/RICTOR/NF2/CCL21/CKAP5/ICAM1/CLU/ANK…	155
EVs up	GO:0031669	cellular response to nutrient levels	162/10891	214/16943	0.000207135	0.00443951	0.00341835	HNRNPA1/NUAK2/CBL/MAPK1/SLC2A1/SESN1/SESN3/SLC38A2/TNRC6A/CASR/PMAIP1/KANK2/JUN/KLF10/NAMPT/SRF/AMBRA1/ATP2B1/FBXO22/PRKAG2/MED1/SNAI2/BRIP1/SIRT1/KCNB1/GDAP1/BCL2/MAP3K5/EIF2S1/GABARAPL2/SIK2/SEH1L/FOXO1/EIF2AK4/PENK/IL15/USF2/TBL2/DNAJC15/MAX/HMOX1/FAM107A/ULK1/LPL/CTSV/BGLAP/ITFG2/WNT4/EIF2AK2/WNT2B/STK24/TNKS/SFRP1/HIGD1A/CDKN2B/XPR1/ELAPOR1/FNIP1/PDK4/CYP27B1/MAP1LC3B/ICAM1/ATG14/CPEB4/RALB/…	162
EVs up	GO:0072348	sulfur compound transport	43/10891	49/16943	0.000207985	0.0044428	0.00342089	SLC25A26/SLC26A5/SLC25A30/SLC7A11/LRRC8A/SLC1A1/ABCC1/SLC6A6/SLC13A1/SLC38A7/CTNS/SLC26A4/SLC26A1/GJA1/SLC13A3/SLC26A7/SLC9A3R1/SLC33A1/SLC19A2/SLC44A4/ABCG2/SLC1A4/NFE2L1/SLC25A11/SLC26A9/SLC26A2/SLC27A1/SLC26A11/SLC5A6/LRRC8D/SLC3A1/SLC35B3/SLC13A4/LRRC8C/ABCD1/RACGAP1/SLC35F3/SLC35B2/SLC36A1/SLC25A14/SLC19A3/SLC25A10/SLC26A3	43
EVs up	GO:0031330	negative regulation of cellular catabolic process	194/10891	260/16943	0.000213898	0.00454943	0.00350299	VPS35/PTK2/DHX36/PIK3CG/TENT4B/NMNAT1/UBQLN4/TRDMT1/RIC1/LEPR/TIMP2/EFNA1/TOB1/STYX/YOD1/PIK3CA/SYNCRIP/BAG6/RBM46/ANGEL2/DAZL/FOXK1/FEZ2/DAZ3/ELAVL4/DAZ4/DAZ1/NAMPT/DAZ2/HNRNPD/CSNK2A2/BAG5/GATA4/RPL23/HNRNPU/TARDBP/BCL2/HIPK2/RNF5/FMR1/GABARAPL2/NPC1/USP25/MARCHF7/PKP1/MGAT3/TAB3/UBE2J1/DHX9/BOLL/APOC3/UBAC2/UCHL5/PTPN22/PSEN1/TIGAR/RBM24/MTMR9/F8A2/F8A1/F8A3/LARP1/QSOX1/PAIP1/TENT5A/SUFU/HMOX1…	194
EVs up	GO:0051170	import into nucleus	131/10891	170/16943	0.000214401	0.00454943	0.00350299	NUP58/HNRNPA1/KPNA6/RAN/MAPK1/CHP2/IPO4/IPO9/GEMIN7/RANBP6/SIX3/NUP153/POM121L2/IPO7/GLI3/RANBP17/IPO8/PPP1R10/ABRA/E2F3/PKIA/FGF9/MED1/NUP35/RPL23/TARDBP/BACH2/RAB18/RAB23/NF1/APPL1/NUP188/DMAP1/UFM1/PSEN1/CABP1/PTTG1IP/SUFU/AGTR2/NXT1/HTATIP2/PHB2/NFKBIA/UBR5/PKIG/TNPO2/NXT2/SPRN/STAT3/KPNA4/FERMT1/SMN2/SMN1/RANBP2/NUP98/KPNA3/IPO5/LRRK2/MDFIC/CHP1/ARNTL/TNPO1/PRICKLE1/MAPK14/LEP/PIK3R1/SNRPD1/…	131
EVs up	GO:0070507	regulation of microtubule cytoskeleton organization	145/10891	190/16943	0.000228495	0.00480065	0.00369643	DYRK1A/ALMS1/MAP2/CLIP1/MAPRE1/XPO1/CAMSAP2/MAP1B/ROCK2/CHMP5/TOGARAM1/OCLN/BICD1/TAOK1/CLASP2/RAC1/APC/BRCA1/CCSAP/DIXDC1/SKA3/SENP6/CHMP2B/CDKN1B/EFNA5/HNRNPU/RHOA/CLASP1/PHLDB1/NPM1/KAT2B/PLK2/SPAST/BICD2/PKD1/NAV3/NIN/AKAP9/CYLD/SPICE1/KATNB1/TRPV4/CLIP3/CEP85/FAM107A/HDGFL3/GNAI1/SKA2/PAK1/APC2/MARK4/CHMP1A/AURKA/CHMP3/MID1/GAS2L2/CKAP5/KIF11/TRIM37/EPHA3/ANKRD53/MAPRE2/MAP6/STMN3/MAP1A/NUBP…	145
EVs up	GO:0061912	selective autophagy	52/10891	61/16943	0.00023732	0.00493751	0.00380181	WDFY3/AMBRA1/KLHL3/PRKN/UBQLN1/RAB7A/ADRB2/SMURF1/TBK1/UFM1/TIGAR/AUP1/CALCOCO2/PHB2/MFN2/DDRGK1/MAP1LC3B/RB1CC1/ATG14/UFC1/TOMM7/RNF41/VPS13C/CLEC16A/SPTLC1/HDAC6/NOD1/SESN2/WIPI2/SPTLC2/OPTN/LGALS8/RIPK2/BECN1/HTT/BAG3/ATG2B/RETREG3/USP30/VPS13D/WDR81/ATG5/RETREG1/ATG13/MAP1LC3C/MAPK3/LRSAM1/ATG2A/TEX264/HUWE1/STBD1/HTRA2	52
EVs up	GO:0042692	muscle cell differentiation	260/10891	356/16943	0.000237328	0.00493751	0.00380181	ARID1A/BMP2/TBX3/SGCZ/SPEG/FBXO40/CTNNA1/ZEB1/CFL2/EFNB2/FOXF1/SORT1/BDNF/LOX/NRG1/TBX5/SPAG9/TMOD3/NOTCH1/SRF/DMD/SETD3/FBXO22/FRS2/FGF9/ACTC1/NPNT/SYNE1/H3-3B/H3-3A/SIRT1/SGCB/SIX1/GATA4/QKI/HNRNPU/VEGFA/SOX6/BCL9/ASF1A/PTBP1/BCL2/PRKAR1A/BHLHE41/MEF2C/ATP2A2/KRAS/HDAC4/FLII/SORBS2/PIN1/ID2/TMOD1/CACNA2D2/ITGB1/SOD2/CXCL9/GATA6/AKAP6/PDLIM5/RBM24/TMEM119/NFATC2/SMARCD3/AGTR2/PTGFRN/CALR/PLPP7/S…	260
EVs up	GO:0043543	protein acylation	184/10891	246/16943	0.000247086	0.00509089	0.00391991	SETD5/JADE3/ZDHHC2/ZDHHC12/CDYL/ZDHHC17/BAG6/MSL2/NCOA3/GOLGA7/TAF12/NAP1L2/TAOK1/DDX3X/MORF4L1/PPM1A/TAF5L/NAA16/MCRS1/EID1/PPM1B/SNAI2/BRCA1/EP300/SIRT1/JADE1/ABHD17B/GATA2/AUTS2/KAT2B/TADA2B/FOXO1/PHF20L1/CLOCK/ZDHHC15/HDAC2/NAA40/BRCA2/DMAP1/GTF3C4/CREBBP/ZDHHC21/CLIP3/SDR16C5/DR1/LEF1/LDB1/RAPGEF3/ESCO2/NOS1/PORCN/ZDHHC14/TAF6/ZDHHC6/ZNF451/DLST/ZDHHC22/PYGO2/SUPT3H/BRPF3/NMT2/ABHD17A/DPF2/I…	184
EVs up	GO:0072384	organelle transport along microtubule	69/10891	84/16943	0.000256278	0.00521397	0.00401468	KIF3C/RAB6A/BORCS5/MAP2/KIF13A/MAP1B/BICD1/RHOT1/FBXW11/WASF1/SPAST/BICD2/KIF1B/AP3M2/CNIH2/TRIM58/FEZ1/TMEM201/KIF3B/KIF3A/NDE1/DTNBP1/NEFL/HIF1A/TRAK1/LAMP1/OPA1/MGARP/AP3D1/CDC42/AP3S1/KIF1C/KIF1A/PAFAH1B1/DYNC1I1/BLOC1S2/BLOC1S6/DYNC1H1/FYCO1/TRAK2/SUN1/BICDL1/KIF5B/AP3B1/BLOC1S5/STK11/ARHGAP21/UXT/COPG1/SYNE2/TRIM46/SYBU/ACTR10/HTT/PRKCZ/NEFH/LRPPRC/NDEL1/SNAPIN/AP3M1/PEX14/HAP1/MAPT/SUN2/RH…	69
EVs up	GO:0051592	response to calcium ion	113/10891	145/16943	0.000257315	0.00521397	0.00401468	MNAT1/KCNIP2/PEF1/CHP2/RASAL1/SLC6A1/GUCA1A/SLC25A13/DUSP1/CASR/CLIC4/JUN/CARF/SYT1/HNRNPD/EGFR/SYT10/ALG2/SCN5A/PKD2/MEF2C/TRPC3/CRHBP/CAMK2D/KCNMB1/PENK/SLC25A24/SYT15/RYR2/FUS/TRPM2/EDN1/AHCYL1/SYT3/SYT17/CACNG2/NEUROD2/CAPN3/CALM2/CALM3/CALM1/IQGAP1/KCNMA1/ADGRV1/SLC25A23/SYT5/MEF2A/FGA/RASA4/RASA4B/EEF2K/CPNE2/CACYBP/KCNMB2/SDC1/SYT9/NEDD4/THBS1/SYT4/PRKAA2/SYT6/TPH2/ADCY1/ITPKB/RYR3/PPP3CA/…	113
EVs up	GO:0043491	protein kinase B signaling	186/10891	249/16943	0.00025839	0.00521397	0.00401468	NKX3-1/PTK2/IGF1R/NRG4/CCR7/PIK3CG/LRP2/PTPN11/KDR/SESN3/LOX/NRG1/PIK3CA/RET/KLF4/GAB1/EGFR/FRS2/FGF9/RAC1/SEMA5A/KL/ERBB4/NTRK3/CALCR/SIRT1/FGF18/GATA4/PPP2R5C/IRS1/PTEN/FYN/NTRK2/DAG1/ITSN1/RAPGEF1/ITGB1/TRAT1/GRM2/ERBB2/SETX/PEAR1/ADAM8/ERBB3/TPTE/ARFGEF1/IGF1/IGF2/SH2B3/ZFP36L1/ESR1/PDGFRB/F3/PHLPP2/ARRB2/SPRY2/PIK3R3/OSBPL8/CX3CL1/RICTOR/FGFR2/CCL21/PLEKHA1/TSPYL5/IL1B/KIT/HIP1/PHLDA3/EREG/I…	186
EVs up	GO:0035329	hippo signaling	39/10891	44/16943	0.000258719	0.00521397	0.00401468	WWC2/AMOTL2/TEAD1/STK4/PJA2/LATS1/YWHAB/LATS2/WWC3/TJP1/WWC1/SCHIP1/IQCJ-SCHIP1/WTIP/AJUBA/MOB3B/DLG5/NF2/FRMD1/SAV1/WWTR1/SOX11/YAP1/MAPK14/STK3/AMOTL1/VGLL4/AMOT/YWHAE/TJP2/MAP2K3/LIMD1/MOB1B/DVL2/CASP3/MARK3/NPHP4/TEAD3/FAT4	39
EVs up	GO:0034765	regulation of ion transmembrane transport	341/10891	475/16943	0.000259146	0.00521397	0.00401468	KCNIP2/CHD7/PIK3CG/KCNIP1/KCND1/CACNA2D4/CACNG8/SLC26A5/CACNB2/CLIC4/RELN/FHL1/CNKSR3/YWHAQ/KCND3/DMD/KCNU1/PLCG1/KCNA1/SCN5A/CALCR/UBQLN1/CACNB4/DPP10/KCNB1/PKD2/KCNJ16/ANK3/TPCN1/PTEN/FYN/ADRB2/SCN1A/GEM/CACNA1C/SCN2A/MEF2C/FMR1/CAB39/OSR1/NEDD4L/CRH/KCND2/PDPK1/SCN3A/HCN1/CRHBP/PDE4B/WNK3/SCN9A/STAC/KCNQ4/KLHL24/KCNJ2/SCN3B/CAMK2D/CALHM1/GRIN2A/ACE2/KCNA3/CACNA2D2/KCNMB1/SRI/COA8/KCNH8/GRIA2/S…	341
EVs up	GO:0001508	action potential	103/10891	131/16943	0.000259596	0.00521397	0.00401468	KCNIP2/GJC1/GNAQ/CACNB2/KCND3/DMD/KCNA1/NTRK3/SCN5A/KCNB1/ANK3/NTRK2/SCN1A/CACNA1C/SCN2A/FMR1/NEDD4L/ATP2A2/KCND2/SCN3A/SCN9A/KCNJ2/SCN3B/CAMK2D/SRI/AKAP9/SCN8A/SLMAP/AKAP6/KCNE5/RYR2/P2RX1/SCN2B/SLC4A3/GPR35/NRCAM/SLC9A1/ADRA1A/ATP1A1/DSG2/SCN11A/SCN4B/KCNE1/GPD1L/ANK2/CHRNB4/GPR88/GJA1/CNR1/CACNA1I/RNF207/P2RX3/YWHAH/KCNMB2/USP53/GNA14/SCN1B/SLC8A1/CACNA2D1/TAC1/FGF13/ATP1B1/FKBP1B/SUMO1/CHRNB2…	103
EVs up	GO:0043062	extracellular structure organization	283/10891	390/16943	0.000267462	0.00532174	0.00409766	SMOC1/COL24A1/PTK2/SH3PXD2B/COL6A2/SULF1/MMP8/NCAN/VWA1/RIC1/KLK4/RECK/TIMP2/KDR/FOXF1/CRTAP/LOX/ADAMTS3/TLL2/MFAP5/LAMC1/NOTCH1/SH3PXD2A/MMP16/CLASP2/FN1/COL4A3/ADAMTS6/NPNT/TNFRSF11B/COL4A1/ADAM10/ETS1/CLASP1/PHLDB1/ATXN1L/DAG1/FOXF2/LRP1/NF1/CYP1B1/DNAJB6/ADAMTS9/FSCN1/TTR/ITGA1/ITGB1/KLK7/GAS2/APBB2/LOXL3/COL6A1/MMP2/QSOX1/ADAM8/CTSV/ECM2/SLC39A8/RGCC/MMP19/ITGA11/CTSL/NR2E1/FLRT2/BMP1/ELANE/…	283
EVs up	GO:0098693	regulation of synaptic vesicle cycle	90/10891	113/16943	0.000275643	0.00546748	0.00420988	FBXL20/RIMS4/RAP1B/CACNB2/CASK/SYT1/NRXN1/PLAA/PREPL/RIMS3/PTEN/PFN2/STX1A/RIMS2/NCS1/FMR1/ATP2A2/DNAJC5/NAPB/SH3GL1/RAB3B/PRKCB/VAMP4/CHRM2/BACE1/P2RX1/DGKQ/DNM3/VAMP1/GIT1/FGF14/NLGN3/ADRA1A/CALM3/BTBD9/TOR1A/RAB3GAP1/RAPGEF4/SLC4A8/CNR1/DTNBP1/RIMS1/P2RY1/STXBP5L/ROCK1/RAP1A/CPLX2/SYT9/NLGN2/RAB5A/HTR2A/LRRK2/SYT4/MAGI2/GRIN3A/STXBP1/CHRNB2/ADCY1/SNCA/CACNA1D/BSN/CDH2/NLGN1/WNT7A/GRIPAP1/BRSK2…	90
EVs up	GO:0106027	neuron projection organization	74/10891	91/16943	0.000287736	0.00558638	0.00430143	VPS35/DHX36/IGF1R/CAPRIN2/EFNA1/RELN/PPP1R9A/ZMYND8/ABI2/ARMCX5-GPRASP2/ADAM10/ABHD17B/CTNND2/PTEN/FYN/NGEF/ZDHHC15/PSEN1/PDLIM5/TANC2/CAPRIN1/DNM3/SIPA1L1/NLGN3/PAK3/SHANK3/DLG4/KALRN/SHANK2/BHLHB9/EEF2K/EPHB2/ARC/ZNF365/MAP1A/APP/TANC1/OPA1/ABCD2/TIAM1/LRRK2/CDC42/UBE3A/KIF1A/PAFAH1B1/EPHA4/NLGN1/EPHB3/WNT7A/HDAC6/GRIN2B/ARHGAP33/ITGA3/LZTS3/GSK3B/ACTR2/CHRNA7/LGMN/DOCK10/SRCIN1/DNM1L/HOMER1/PP…	74
EVs up	GO:0030326	embryonic limb morphogenesis	100/10891	127/16943	0.00028776	0.00558638	0.00430143	WDR19/CHD7/TBX3/RECK/NOG/AFF3/TBX5/GLI3/WDPCP/NOTCH1/TFAP2A/BPNT2/FGF9/MED1/NIPBL/RDH10/LRP4/CACNA1C/MBNL1/PTCH1/OSR1/FREM2/HDAC2/PSEN1/CREBBP/GLI2/IFT140/PBX2/NOTCH2/MEGF8/RSPO2/LEF1/FBXW4/DLX6/LRP6/ZBTB16/TULP3/MAP3K20/SFRP2/IHH/HOXA10/ALDH1A2/FRAS1/PRRX1/GNAS/LNPK/RARB/PBX1/TGFB2/CYP26B1/HOXA11/CTNNB1/LMBR1/LRP5/HOXC11/SMAD4/SP8/TMEM231/SHOX2/WNT7A/ALX4/GNA12/BCL2L11/ECE1/TMEM107/FLVCR1/FZD6/G…	100
EVs up	GO:0035113	embryonic appendage morphogenesis	100/10891	127/16943	0.00028776	0.00558638	0.00430143	WDR19/CHD7/TBX3/RECK/NOG/AFF3/TBX5/GLI3/WDPCP/NOTCH1/TFAP2A/BPNT2/FGF9/MED1/NIPBL/RDH10/LRP4/CACNA1C/MBNL1/PTCH1/OSR1/FREM2/HDAC2/PSEN1/CREBBP/GLI2/IFT140/PBX2/NOTCH2/MEGF8/RSPO2/LEF1/FBXW4/DLX6/LRP6/ZBTB16/TULP3/MAP3K20/SFRP2/IHH/HOXA10/ALDH1A2/FRAS1/PRRX1/GNAS/LNPK/RARB/PBX1/TGFB2/CYP26B1/HOXA11/CTNNB1/LMBR1/LRP5/HOXC11/SMAD4/SP8/TMEM231/SHOX2/WNT7A/ALX4/GNA12/BCL2L11/ECE1/TMEM107/FLVCR1/FZD6/G…	100
EVs up	GO:0061035	regulation of cartilage development	60/10891	72/16943	0.000298059	0.00575137	0.00442847	BMP2/CARM1/PTPN11/SOX5/NOG/GLI3/SNAI2/FGF18/SOX6/PTHLH/MAF/NKX3-2/GDF6/GLG1/SMAD7/TRPS1/GLI2/RELA/CCN4/ZBTB16/BMP1/EFEMP1/SMAD1/RARA/LNPK/RARB/HOXA11/BMPR2/CTNNB1/TAPT1/LEP/TGFBR1/CHADL/SMAD3/CCN2/SOX9/SHOX2/CCN1/GREM1/BMP10/LTBP3/ACVRL1/RUNX2/PKDCC/BMPR1B/CTSK/MDK/RFLNA/ZNF664-RFLNA/ADAMTS12/ADAMTS7/LOXL2/RFLNB/SMPD3/RARG/FRZB/MIR21/SIX2/WNT5A/WNT11	60
EVs up	GO:0099172	presynapse organization	45/10891	52/16943	0.000304277	0.00583608	0.0044937	CNTN5/VPS35/EFNB2/NLGN4X/SLITRK1/NRXN1/NTRK3/LRRTM3/LRP4/PTEN/ARF6/GPC6/MDGA1/SLITRK3/NLGN4Y/NLGN3/FZD1/NTNG2/GPC4/PCLO/IL1RAPL1/APP/CBLN2/NLGN2/PTPRD/SLITRK2/CEL/SNCA/SLITRK5/SLITRK6/SLITRK4/BSN/NLGN1/WNT7A/C5AR1/CLSTN3/PPFIA2/PCDH17/IL1RAP/CBLN1/IL1RAPL2/SNAPIN/LRFN3/WNT5A/EIF4G1	45
EVs up	GO:0007431	salivary gland development	35/10891	39/16943	0.00031237	0.00595555	0.00458569	NKX3-1/ESRP2/NFIB/PAX6/POLB/EGFR/SNAI2/DAG1/TGM2/BTBD7/EDA/FGFR2/TWSG1/NRP1/TGFB2/HGF/CDC42/SEMA3A/NTN4/PDGFA/CLCN2/FGF7/TGFB1/SEMA3C/PLXND1/FGFR1/TGFB3/PLXNA1/BMP7/LAMA1/TFCP2L1/CST3/TNF/FGF8/EDAR	35
EVs up	GO:0071375	cellular response to peptide hormone stimulus	236/10891	322/16943	0.000317609	0.00598001	0.00460452	RAB10/PTK2/IGF1R/ADCY2/TSHR/PTPN11/RPS6KB1/RAP1B/YWHAG/SESN3/GPR173/PIK3CA/MBD5/MAP1B/ROCK2/SOS1/GOT1/SLC39A14/CYP11B1/CCNA2/GAB1/ATP2B1/ADIPOQ/SLC30A10/APC/KL/BRIP1/SIRT1/CREB1/ERRFI1/IRS1/PTEN/KANK1/RAB8B/FYN/PRKAR1A/NR4A2/KAT2B/SHC1/PRKAR2B/PRKACB/CA2/PDPK1/CRHBP/LPIN2/SIK2/FOXO1/PRKCB/APPL1/PRLR/G6PC/ATP6V0A2/FER/LPIN1/AKT2/WDTC1/GNRHR/RELA/SOGA1/MAX/TNS2/STAT6/AGTR2/MYO5A/ATP6V0D1/ADCY9/LPL/…	236
EVs up	GO:0022612	gland morphogenesis	97/10891	123/16943	0.000318718	0.00598001	0.00460452	NKX3-1/TBX3/SULF1/ESRP2/CYP7B1/FBXW7/NOG/MSN/NFIB/GLI3/PAX6/POLB/ETV5/NOTCH1/EGFR/FRS2/MED1/SNAI2/BCL2/DAG1/PTCH1/PLAG1/CSF1/GLI2/NOTCH2/STAT6/PHB2/LRP6/WNT4/TGM2/GDF7/CSF1R/BTBD7/ESR1/TNFAIP3/SFRP1/EDA/FGFR2/TWSG1/RXRA/ARG1/SLC9A3R1/NRP1/AR/TGFB2/HGF/FOXA1/EPHA2/CUL3/CDC42/SRC/BTRC/FGF1/SEMA3A/LRP5/TGFBR2/DDR1/SOX9/NTN4/LRP5L/IGFBP5/PROP1/PDGFA/VDR/FGF7/TGFB1/CAV3/SEMA3C/PLXND1/FGFR1/ID4/FEM1B/N…	97
EVs up	GO:0006836	neurotransmitter transport	171/10891	228/16943	0.000319271	0.00598001	0.00460452	FBXL20/RIMS4/SLC6A1/SYNJ1/RAP1B/PPFIA1/CACNB2/SLC6A11/PPP1R9A/SNAP25/LIN7B/LIN7A/SLC1A2/CASK/SYT1/SYT10/NRXN1/PRKN/GAD2/PREPL/RIMS3/RHOT1/CTBP2/PFN2/STX1A/RIMS2/NCS1/MEF2C/FMR1/ATP2A2/DNAJC5/NAPB/RAB3B/NF1/PRKCB/SLC6A6/STXBP3/CHRM2/ITGB1/PSEN1/BACE1/P2RX1/SLC6A7/VAMP1/GIT1/SLC6A8/SNAP23/SLC22A3/PDZD11/NOS1/SNAP29/SYT3/SYT17/ADRA1A/PPT1/CALM3/SYT5/KMO/CHRNB4/SLC6A15/TOR1A/SLC6A12/RAB3GAP1/SYN3/LIN…	171
EVs up	GO:0048706	embryonic skeletal system development	102/10891	130/16943	0.000320617	0.00598766	0.00461041	WDR19/SULF1/HOXB4/ZEB1/NOG/GLI3/SLC35D1/TFAP2A/MMP16/HOXA5/ACVR2A/EXT1/FGF9/NIPBL/SP3/RDH10/SIX1/IRX5/SMAD2/DMRT2/NDST1/MEF2C/OSR1/SATB2/NKX3-2/IFT140/HOXC9/SLC39A3/MEGF8/HOXB1/HOXC6/SETD2/TULP3/IHH/FGFR2/HOXB9/HOXA3/DEAF1/PRRX1/MBTD1/GNAS/HOXD1/PBX1/SOX11/LHX1/HOXA11/PDGFRA/CTNNB1/KIAA1217/COL11A1/TAPT1/HOXB3/TGFBR1/HSD17B7/SIX4/SMAD3/TGFBR2/HOXC11/SHOX2/PCGF2/HOXA1/MDFI/NODAL/PCSK5/ALX4/FLVCR1/…	102
EVs up	GO:0009952	anterior/posterior pattern specification	164/10891	218/16943	0.000324941	0.00605073	0.00465897	NKX3-1/NEUROD1/BMP2/TBX3/PCSK6/HOXB4/TDGF1/RIPPLY1/ZEB2/CRKL/FOXF1/SIX3/NOG/GLI3/PAX6/TBX18/RNF2/NOTCH1/SRF/BPTF/HOXA5/HIPK1/LFNG/PBX3/ACVR2A/MIB1/NR2F2/FRS2/TMED2/EP300/GATA4/SMAD2/PCDH8/HNF1B/ACVR2B/BASP1/HIPK2/DMRT2/BHLHE41/ZIC3/OSR1/NKD1/PLXNA2/ETS2/MLLT3/PSEN1/GLI2/HOXC9/TIFAB/PAX1/LEF1/HOXB1/SCMH1/XRCC2/HOXC8/LRP6/HOXC6/ZBTB16/WLS/FZD5/TULP3/WNT2B/CTNNBIP1/AURKA/SFRP1/SFRP2/ATM/DCANP1/HOXA1…	164
EVs up	GO:1903034	regulation of response to wounding	131/10891	171/16943	0.000337358	0.00622747	0.00479506	PTK2/CASK/OCLN/TEC/CLASP2/KLF4/NTRK3/ABAT/PRKG1/PRKCA/PTEN/CLASP1/KANK1/MYLK/LRP1/PLPP3/PRDX2/SERPINE2/ITGB1/ADRA2A/PTPRF/UBASH3B/KNG1/RTN4RL1/PLAUR/NOS3/CCN4/RGMA/CD34/WNT4/EDN1/PRKCQ/ARFGEF1/AJAP1/SH2B3/STK24/VKORC1/F3/SLC12A2/TNFAIP3/DUSP10/DUOX2/GJA1/WFDC1/FGA/APOH/EPHB2/PTPRS/CERS2/SERPINE1/LRIG2/THBS1/PRKCE/FAP/FOXA2/PLEK/ANO6/PDGFRA/SYTL4/ATP7A/FKBP1B/NFE2L2/EPHA4/TBXA2R/ALOX5/SMAD3/SRSF6/…	131
EVs up	GO:0008406	gonad development	166/10891	221/16943	0.00034171	0.00628963	0.00484292	NKX3-1/ZFPM2/WDR19/ARID5B/DMRT1/CBL/LRP2/CTNNA1/CRKL/SLIT2/INHBA/NRIP1/LHX9/ARID4A/CITED2/ROBO2/LFNG/ING2/MSH2/ACVR2A/NCOA4/KDM5A/FGF9/BRIP1/H3-3B/H3-3A/SIRT1/RDH10/GATA4/IRX5/VEGFA/TAF4/ARID4B/BASP1/BCL2/ATRX/RNF38/OSR1/ADCYAP1/EIF2B5/PATZ1/IMMP2L/BRCA2/GAS2/GATA6/CASP2/WDR48/FANCG/PTPRN/NR5A1/BCL2L2/CTSV/SRY/NOS3/MMP19/WNT4/FSHB/TIPARP/FNDC3A/WNT2B/ESR1/PDGFRB/SFRP1/TBC1D20/SFRP2/ATM/ARRB2/STAR…	166
EVs up	GO:0010822	positive regulation of mitochondrion organization	94/10891	119/16943	0.000352689	0.0063995	0.00492752	VPS35/GZMB/KDR/FBXW7/YWHAG/PMAIP1/BAP1/MIEF1/YWHAQ/ARIH2/CSNK2A2/TP73/PRKN/YWHAB/BCL2/SMURF1/BAK1/SPIRE1/MFN2/PLAUR/UBE2D3/HIP1R/VPS11/CIDEB/PDCD5/HSPA1L/ZDHHC6/MCU/NPEPPS/FZD5/WDR35/UBL4B/PPP1R13B/CAMKK2/BMF/RHOU/PPARGC1A/TP53BP2/YWHAH/HIF1A/OPA1/MGARP/PPP3R1/MFF/TOMM7/PLD6/TFDP1/VPS13C/FBXO7/BBC3/BNIP3/HDAC6/GBA/DDHD1/MAPK8/YWHAE/BCL2L11/FAM162A/YWHAZ/SH3GLB1/GSK3B/HK2/OPTN/ATP5IF1/MUL1/TFDP2/U…	94
EVs up	GO:0071364	cellular response to epidermal growth factor stimulus	38/10891	43/16943	0.000359405	0.0064782	0.00498812	ZFP36L2/CBL/PTPN11/TDGF1/PTPN12/EGFR/MED1/PLCG1/ERBB4/SNAI2/ERRFI1/PPP1R9B/PDPK1/DUSP3/NCL/ERBB2/PDE8A/IQGAP1/ZFP36L1/DAB2IP/FOXC1/STAT5B/SOX9/ZFP36/BAG4/EEF1A1/MARS1/SYAP1/COL1A1/BAIAP2/DUSP22/ID1/GAREM1/VIL1/PAX2/INPP5K/ZPR1/AKT1	38
EVs up	GO:2000772	regulation of cellular senescence	38/10891	43/16943	0.000359405	0.0064782	0.00498812	NEK4/NAMPT/AKT3/ING2/SLC30A10/SIRT1/PLK2/VASH1/KRAS/TERF2/EEF1E1/RBL1/KIR2DL4/B2M/CDKN2A/CDK6/PRKDC/HMGA2/MAP3K3/NEK6/ARNTL/ZMPSTE24/ABL1/PAWR/BCL6/NUAK1/CGAS/HMGA1/ARG2/HLA-G/RSL1D1/ZKSCAN3/YBX1/ZNF277/PNPT1/BCL2L12/YPEL3/TERT	38
EVs up	GO:1990778	protein localization to cell periphery	246/10891	337/16943	0.000362611	0.00650561	0.00500922	VPS35/RAB10/WDR19/GOLPH3L/ZDHHC2/TSPAN17/EPB41L3/PRKCH/RAPGEF6/RAMP1/IQSEC2/CACNG8/SEC23A/PPFIA1/CLIP1/RAPGEF2/CACNB2/SNAP25/LIN7B/KIF13A/LIN7A/ROCK2/NFASC/GRIP1/RAB11FIP2/GOLGA7/CLASP2/EGFR/RDX/TMED2/ADIPOQ/CNST/ADAM10/PREPL/IKBKB/DPP10/KCNB1/ARL3/ANK3/GPR158/RAB8B/NUMB/DAG1/PPP1R9B/ARF6/PTCH1/PDPK1/SMURF1/GPC6/FAM126B/WNK3/RAB3B/RABEP1/LRP1/STAC/APPL1/SCN3B/SPTBN1/GRIN2A/MPP5/LRRC15/KIF1B/ITGB1…	246
EVs up	GO:0002062	chondrocyte differentiation	86/10891	108/16943	0.000379487	0.00671408	0.00516974	BMP2/SULF1/PTPN11/SOX5/NFIB/GLI3/BPNT2/SLC39A14/FGF9/CHSY1/SNAI2/FGF18/SOX6/PTHLH/MEX3C/MAF/MEF2C/OSR1/RUNX1/NKX3-2/MEF2D/GDF6/GLG1/SMAD7/TRPS1/GLI2/RELA/CCN4/WNT10B/ZBTB16/CREB3L2/WNT2B/EFEMP1/SFRP2/IHH/HMGA2/LNPK/WNT5B/RARB/HOXA11/BMPR2/CTNNB1/COL11A1/MAPK14/TGFBR1/CHADL/SMAD3/TGFBR2/CCN2/SOX9/RUNX3/SHOX2/WNT7A/ACAN/FGFR3/TGFBI/TGFB1/IFT80/GPLD1/FGFR1/GREM1/COL27A1/LTBP3/ACVRL1/MATN1/CHST11/SNX…	86
EVs up	GO:0035303	regulation of dephosphorylation	156/10891	207/16943	0.000389587	0.00681725	0.00524918	BMP2/RRP1B/CHP2/ADORA1/MARF1/CNEP1R1/PHACTR3/DLC1/PPP4R2/PPP2R5E/PPP2R2C/FARP1/ROCK2/ARFGEF3/PPP1R10/PCDH11X/PHACTR2/CSRNP3/PPP2R1B/NPNT/PPP6R3/CNST/PPP4R1/MTMR1/IKBKB/YWHAB/SWAP70/PPP2R5C/PTBP1/SPRED1/RBM26/PPP1R9B/MEF2C/ELL/ENSA/PIN1/PPP1R8/PPP1R1C/ITGA1/TIPRL/CHRM5/MTMR9/PPP1R16B/AGTR2/SPOCD1/CSRNP2/ELFN1/DLG2/EIF2AK2/SMPD1/CEP192/RIMBP2/LILRB2/CAMTA1/CALM2/CALM3/CALM1/IQGAP1/PDGFRB/PPP6R1/TME…	156
EVs up	GO:0010611	regulation of cardiac muscle hypertrophy	47/10891	55/16943	0.000422695	0.00719934	0.00554339	PTK2/NOTCH1/ROCK2/MLIP/PDE5A/PRKCA/ERRFI1/IL6ST/TRPC3/FOXO1/PIN1/CAMK2D/AKAP6/GLRX3/EDN1/SLC9A1/ADRA1A/PAK1/IGF1/RGS4/MEF2A/ATP2B4/TNFRSF1B/G6PD/ROCK1/YY1/PPARA/MTPN/PPP3CA/SMAD3/SMAD4/GATA5/LMNA/CDK9/MTOR/NR4A3/CAV3/AGT/BMP10/TRIM63/JARID2/DDX39B/TNFRSF1A/RGS2/MIR21/PARP1/HAND2	47
EVs up	GO:0003300	cardiac muscle hypertrophy	67/10891	82/16943	0.000425326	0.00720572	0.00554829	PTK2/NOTCH1/ROCK2/MLIP/PDE5A/GATA4/PRKCA/ERRFI1/MEF2C/ATP2A2/IL6ST/HDAC4/TRPC3/SORBS2/FOXO1/PIN1/CAMK2D/HDAC2/GATA6/AKAP6/PDLIM5/GLRX3/RYR2/AGTR2/AKAP13/EDN1/SLC9A1/ADRA1A/PAK1/IGF1/RGS4/MEF2A/ATP2B4/TNFRSF1B/G6PD/ROCK1/MAP2K4/TIAM1/YY1/PPARA/MTPN/LEP/PPP3CA/SMAD3/SMAD4/TTN/GATA5/LMNA/CDK9/MTOR/NR4A3/CAV3/AGT/BMP10/TRIM63/JARID2/DDX39B/TNFRSF1A/RGS2/MIR21/EZH2/CAMTA2/PARP1/MYH6/INPP5F/HAND2/HTR2B	67
EVs up	GO:0071277	cellular response to calcium ion	67/10891	82/16943	0.000425326	0.00720572	0.00554829	CHP2/RASAL1/GUCA1A/CLIC4/JUN/CARF/SYT1/SYT10/SCN5A/PKD2/MEF2C/CRHBP/CAMK2D/SLC25A24/SYT15/FUS/TRPM2/EDN1/SYT3/SYT17/NEUROD2/CAPN3/IQGAP1/ADGRV1/SLC25A23/SYT5/MEF2A/RASA4/RASA4B/EEF2K/CPNE2/CACYBP/SYT9/SYT4/PRKAA2/SYT6/ADCY1/ITPKB/RYR3/HSPA5/KCNH1/NLGN1/ECT2/JUND/SYT12/FOS/ADD1/GPLD1/LGMN/ALOX5AP/PPIF/FOSB/SYT13/CPNE8/SYT7/SYT2/CPNE3/JUNB/PRKAA1/NCSTN/DMTN/SYT8/DPEP1/RASGRP2/RYR1/CPNE7/WNT5A	67
EVs up	GO:0032868	response to insulin	203/10891	275/16943	0.00042679	0.0072114	0.00555267	RAB10/IGF1R/PTPN11/SLC2A1/RPS6KB1/YWHAG/SORT1/SESN3/PIK3CA/SOS1/EPM2AIP1/GOT1/SLC39A14/GAB1/ATP2B1/ADIPOQ/APC/KL/ACVR1C/SIRT1/ERRFI1/IRS1/PTEN/KANK1/RAB8B/KAT2B/SHC1/PDPK1/LPIN2/SIK2/FOXO1/PRKCB/APPL1/G6PC/ATP6V0A2/STXBP3/FER/LPIN1/AKT2/WDTC1/PTPRN/RELA/TRPV4/SOGA1/MAX/TNS2/MYO5A/ATP6V0D1/LPL/BGLAP/MYO1C/GCK/INSIG1/ATP6V0D2/STXBP4/SLC9A1/PRKCQ/USO1/PAK1/PIK3C2A/TRARG1/IGF2/RHOQ/PRKCI/PTPN1/ZFP36L…	203
EVs up	GO:0048565	digestive tract development	103/10891	132/16943	0.00043649	0.00729991	0.00562082	DACT1/CRKL/FOXF1/GLI3/NOTCH1/RET/HOXA5/EGFR/FGF9/NIPBL/GATA4/SMAD2/PRDM1/HNF1B/ACVR2B/BCL2/ZIC3/FOXF2/IL6ST/NKX3-2/PKD1/ID2/GATA6/TIGAR/GLI2/MEGF8/CCDC40/STRA6/PYY/EDNRB/SFRP1/SFRP2/CCDC39/IHH/AGR2/ALDH1A2/FGFR2/KIT/HIF1A/EPB41L5/SAV1/RARB/TGFB2/SOX11/LGR4/KLF5/SOX17/PDGFRA/YAP1/SRC/CTNNB1/RB1/C1GALT1/RBPMS2/FOXE1/SMAD3/TGFBR2/EPHB3/SHOX2/REG1A/CPS1/GATA5/NODAL/PCSK5/ALX4/YIPF6/HES1/TCF21/VANGL2/…	103
EVs up	GO:1904646	cellular response to amyloid-beta	34/10891	38/16943	0.000439199	0.00729991	0.00562082	IGF1R/NAMPT/FYN/ADRB2/LRP1/ABCC1/PSEN1/BACE1/NGFR/BCL2L2/IGF1/CACNA1A/GJA1/ICAM1/APP/ITGA4/CACNA2D1/EPHA4/TLR6/TLR4/BCL2L11/GSK3B/GRM5/FOXO3/FPR2/LGMN/SNX6/CASP4/FCGR2B/TREM2/CACNB1/PARP1/ATP1A3/VCAM1	34
EVs up	GO:0008213	protein alkylation	139/10891	183/16943	0.000440029	0.00729991	0.00562082	SETD5/EHMT1/CARM1/PRDM7/RAB6A/PRDM9/KMT5B/PRDM11/RTF1/PRDM16/KMT2C/DPY30/SUZ12/NSD2/ASH1L/ARID4A/PRMT3/MTF2/SETD7/SETD3/ZNF711/TET2/ETF1/PCMTD1/BRCA1/KMT2E/KDM4C/SIRT1/ARID4B/AUTS2/GFI1/WDR82/ATRX/RLF/MYB/DNMT3B/RAB3B/DOT1L/SMYD2/FBXO11/CREBBP/KDM4D/KMT2D/BRD4/RNF20/NSD3/FAM86C1P/RIF1/SETD2/NSD1/SMYD3/EZH1/KMT5A/PYGO2/PRDM12/EEF1AKMT3/CAMKMT/ICMT/BTG2/CTR9/PRDM4/EEF2KMT/MECP2/SMYD1/KMT2A/TET1/SUP…	139
EVs up	GO:0051348	negative regulation of transferase activity	207/10891	281/16943	0.000455736	0.00750203	0.00577645	ADAR/IGF1R/CBL/PTPRT/HIPK3/DUSP1/YWHAG/GNAQ/GMFB/IPO7/TERF1/HEG1/COX11/TAOK3/PPM1F/NR2F2/PKIA/ADIPOQ/PRKAG2/APC/LATS1/PAK2/PRKN/BAG5/SOCS5/PTPRQ/SIRT1/CDKN1B/GSKIP/RPL23/HNRNPU/CORO1C/ERRFI1/PTEN/PPP2CA/SPRED1/LATS2/PRKAR1A/NPM1/KAT2B/PRKAR2B/PDPK1/DNAJC3/DUSP7/NF1/LIMK1/SMAD7/PPM1E/IBTK/TRIM27/PTPN22/PSEN1/DUSP3/PRKRIP1/CEP85/DUSP18/UBASH3B/PKIB/HEXIM1/WEE2/LRP6/TRIB1/TRIB2/SMPD1/SMYD3/HEXIM2/US…	207
EVs up	GO:0032386	regulation of intracellular transport	255/10891	351/16943	0.000466524	0.00764023	0.00588286	NUP58/RAN/NCBP2/ZDHHC2/GZMB/MAPK1/CHP2/PTPN11/BORCS5/MAP2/FBXW7/YWHAG/REEP1/PMAIP1/MSN/BAP1/XPO1/NUP153/YOD1/RAB21/MIEF1/GLI3/MAP1B/CTDSPL2/YWHAQ/TTC21B/LMAN1/PPM1A/ARIH2/TENM1/RDX/CSNK2A2/PKIA/TP73/ADIPOQ/PRKN/KHDRBS1/YWHAB/KCNB1/RHOT1/ANK3/PTPN14/TARDBP/BCL2/FYN/RBM26/ANP32B/WWC1/RAB23/NF1/PDCD10/UBE2J1/DHX9/CPSF6/UBAC2/CEP290/SCP2/DMAP1/UFM1/PSEN1/AKT2/XPO4/CEMIP/CABP1/ERBB2/CNIH2/LDLRAP1/SUFU…	255
EVs up	GO:0051251	positive regulation of lymphocyte activation	209/10891	284/16943	0.000470359	0.00766373	0.00590096	CCR7/TRAF6/SIRPB1/KMT5B/PTPN11/SASH3/EFNB2/PIK3CA/NSD2/GLI3/ATP11C/CYRIB/MSH2/CLCF1/EXOSC3/RAC1/PAK2/CD274/SOCS5/RHOA/BCL2/FYN/EGR3/MEF2C/MYB/IL6ST/PDPK1/RUNX1/NCK2/HLA-DPA1/NLRP3/MAP3K8/CYLD/CTLA4/PTPN22/IL15/IL1A/NFATC2/GLI2/STAT6/LEF1/ADAM8/FLOT2/IL12B/IGLL5/TNFRSF13C/CD40LG/CBFB/ZBTB16/TNFSF14/RIF1/ZMIZ1/RAG1/AP1G1/TNFSF9/PRKCQ/TFRC/TLR9/LILRB2/IL2RA/PAK3/SIRPA/CARD11/DPP4/HLA-F/TIRAP/PAK1/IG…	209
EVs up	GO:1904062	regulation of cation transmembrane transport	244/10891	335/16943	0.000476269	0.00774028	0.0059599	KCNIP2/CHD7/PIK3CG/KCNIP1/CACNG8/CACNB2/RELN/FHL1/CNKSR3/DMD/PLCG1/KCNA1/SCN5A/CALCR/UBQLN1/CACNB4/DPP10/PKD2/ANK3/PTEN/FYN/ADRB2/GEM/CACNA1C/MEF2C/FMR1/CAB39/OSR1/NEDD4L/CRH/PDPK1/CRHBP/PDE4B/WNK3/STAC/KLHL24/KCNJ2/SCN3B/CAMK2D/GRIN2A/ACE2/KCNMB1/SRI/COA8/GRIA2/SLC30A5/WWP2/AKAP9/STIM2/ITGB1/SLMAP/TSPAN13/CXCL9/AKAP6/DIAPH1/KCNE5/ADRA2A/RYR2/CEMIP/SCN2B/CNIH2/THADA/GPR35/KCNS1/MYO5A/FXYD6/UBASH3…	244
EVs up	GO:0030705	cytoskeleton-dependent intracellular transport	150/10891	199/16943	0.000492167	0.00791806	0.00609679	KIF3C/WDR19/RAB6A/HOOK3/BORCS5/MAP2/RAB21/KIF13A/HOOK1/LCA5/MAP1B/TUBB/TTC21B/BICD1/ARL3/RHOT1/HNRNPU/FBXW11/WASF1/CILK1/ARL8B/SPAST/BICD2/TERF2/IFT88/KIF1B/RPGR/AP3M2/F8A2/F8A1/F8A3/TANC2/IFT140/CNIH2/MYO5A/TRIM58/MYO1C/FEZ1/FLOT2/CCDC88C/DLG2/TTC30B/PURA/WDR35/TMEM201/IFT57/KIF3B/MYO6/PCM1/ARL8A/CCDC186/KIF3A/TTC30A/NDE1/MYO1E/MYO5B/DTNBP1/MYO10/MYO1D/MAP6/CCDC88A/NEFL/HIF1A/MAP1A/DST/TRAK1/APP…	150
EVs up	GO:0045444	fat cell differentiation	168/10891	225/16943	0.000520056	0.00827877	0.00637453	PLCB1/ZFPM2/BMP2/CARM1/ARID5B/ZFP36L2/SH3PXD2B/ERAP1/TBL1XR1/ZBTB7C/PRDM16/SORT1/OSBPL11/WIF1/STK4/TRIO/CREBL2/KLF4/ADIPOQ/MED1/NIPBL/SNAI2/PTPRQ/EP300/SIRT1/SIX1/CEBPD/NOC3L/HNRNPU/GATA2/CREB1/CTBP2/RUNX1T1/NR4A2/MEX3C/ADRB2/GDF6/FOXO1/ZNF516/ID2/ASXL1/RNASEL/AKT2/TRPV4/CLIP3/LPL/INSIG1/CCN4/WNT10B/ZBTB16/TRIB2/NR4A1/DYSF/TGFB1I1/METRNL/ASXL2/ZFP36L1/STEAP4/DUSP10/JDP2/NAPEPLD/SFRP1/SFRP2/OSBPL8…	168
EVs up	GO:0006892	post-Golgi vesicle-mediated transport	82/10891	103/16943	0.000522858	0.00827877	0.00637453	RAB10/GOLPH3L/DOP1A/EXOC2/SORT1/KIF13A/STXBP6/RBSN/GOLGA7/VPS13A/CNST/PREPL/ARL3/VTI1A/ANK3/SCAMP1/RABEP1/SPTBN1/RABIF/AP1AR/ANKFY1/LYPLA1/RSC1A1/MYO5A/SYS1/SNAP23/CCDC91/EHD3/AP1G1/ARFGEF2/NSF/SORCS1/GOLPH3/MACF1/EXOC4/EXOC1/VAMP8/LAMP1/GOSR2/VAMP2/STEAP2/MON2/AP3D1/COMMD1/EXOC5/BLZF1/ACSL3/RAB34/VPS13C/SCFD1/EXOC8/RAB14/VPS54/SCAMP3/EPS15/AMN/CCDC93/KIF16B/GOPC/VAMP3/GOLGA4/RAB31/GGA3/SORL1/OPT…	82
EVs up	GO:0006814	sodium ion transport	177/10891	238/16943	0.000524727	0.00827877	0.00637453	SLC17A4/CNNM4/SLC9A8/SLC20A2/SLC6A1/SLC38A2/SLC6A11/SLC4A7/CNKSR3/SLC5A3/DMD/KLHL3/SLC4A4/SCN5A/COMMD3/SLC5A12/PKD2/SLC23A2/ANK3/TPCN1/SLC24A4/ADRB2/SCN1A/SCN2A/OSR1/SLC38A4/NEDD4L/SCN3A/HCN1/WNK3/SCN9A/KLHL24/SLC6A6/SCN3B/CAMK2D/SCN8A/SERPINE2/SLMAP/SLC13A1/NALCN/CNTN1/SCN2B/SLC9B2/SLC6A7/FXYD6/SLC38A7/NOS3/TRPM2/SLC22A5/SLC6A8/FGF14/SLC24A3/SLC34A2/SLC13A5/HCN3/AHCYL1/SLC9A1/NOS1/SLC10A7/ATP1A1…	177
EVs up	GO:0007097	nuclear migration	22/10891	23/16943	0.00052755	0.00827877	0.00637453	PTK2/HOOK3/SLIT1/FBXW11/FHOD1/TRIM58/TMEM201/PCM1/SLC9A3R1/MYH10/CDC42/CEP120/KIF1A/SYNE3/PAFAH1B1/CLMN/DOCK7/DYNC1H1/SUN1/SYNE2/SUN2/NTN1	22
EVs up	GO:1904738	vascular associated smooth muscle cell migration	22/10891	23/16943	0.00052755	0.00827877	0.00637453	DOCK4/FGF9/ADIPOQ/PRKG1/MEF2C/LRP1/PAK1/DOCK5/IQGAP1/ATP7A/NFE2L2/DOCK7/IGFBP5/NR4A3/AGT/TPM1/PDGFB/SSH1/MIR21/ADAMTS1/TERT/MDM2	22
EVs up	GO:0034249	negative regulation of cellular amide metabolic process	119/10891	155/16943	0.000533177	0.00832617	0.00641103	DHX36/ZFP36L2/GZMB/CAPRIN2/TOB1/CNOT6L/TNRC6A/EIF4E2/NANOS1/FXR2/SYNCRIP/FXR1/ORMDL3/ROCK2/CNOT9/HNRNPD/DDX3X/RC3H1/CNOT7/CPEB3/XRN1/AGO2/TARDBP/MEX3D/NTRK2/PAIP2/CNOT8/EIF2S1/FMR1/PIN1/YTHDF3/TIA1/CELF1/EIF2AK4/RBM24/NANOS2/LARP1/NCL/SHMT2/CAPRIN1/CALR/NANOS3/IREB2/EIF2AK2/PURA/CIRBP/CELF4/IGF1/ZC3H12D/ZFP36L1/SPON1/TNRC6B/RARA/CLU/CPEB2/BTG2/CPEB4/STAT3/GAPDH/YTHDF1/AGO1/ROCK1/TSC1/RPS3/EIF4E/C…	119
EVs up	GO:0071692	protein localization to extracellular region	322/10891	450/16943	0.000548929	0.00850973	0.00655236	PDIA4/VPS35/RAB10/NEUROD1/GOLPH3L/ARFGAP3/TRAF6/IL33/SLC25A6/PTPN11/SLC2A1/CASR/SNAP25/GPR27/FRMD4A/RAB11FIP2/PAM/EGFR/ARL2BP/TMEM167A/RAC1/ACVR1C/PRKN/ABAT/LTBP1/KCNB1/SMAD2/FAM3B/EFNA5/PRKCA/TARDBP/IRS1/HNF1B/ACVR2B/CADM1/RAB8B/STX1A/RIMS2/ITPR1/CACNA1C/ARF6/SEC24A/CRH/ENSA/ADCYAP1/RAB3B/CDK16/LRP1/CLOCK/SLC16A1/CACNA2D2/STXBP3/SRI/SLC25A4/NLRP3/ACSL4/PIM3/TM7SF3/IL1A/PTPRN/ADRA2A/SLC9B2/CD200/…	322
EVs up	GO:0001935	endothelial cell proliferation	114/10891	148/16943	0.000553554	0.00853998	0.00657566	PROK2/BMP2/FLT1/SULF1/KDR/THAP1/VASH2/JUN/JCAD/AKT3/NR2F2/COL4A3/PLCG1/SEMA5A/SIRT1/VEGFA/PRKCA/GATA2/EGR3/MEF2C/VASH1/PDPK1/NRP2/NF1/PDCD10/TNFSF12/BMPER/CCR3/PPP1R16B/HMOX1/NGFR/CXCL12/RGCC/CD34/IL12B/AIMP1/NR4A1/DYSF/IGF2/F3/CDH13/ARNT/ZNF580/RICTOR/PGF/GJA1/ALDH1A2/PRKX/CNMD/APOH/ITGB3/ARG1/STAT3/HIF1A/VIP/APLN/ITGA4/NRP1/THBS1/EPHA2/HMGB1/PRKD1/STAT5A/BMPR2/SP1/LEP/TGFBR1/NOX5/ALOX5/NRAS/NRA…	114
EVs up	GO:1903362	regulation of cellular protein catabolic process	190/10891	257/16943	0.000563337	0.00856722	0.00659664	VPS35/PTK2/RBX1/IL33/PSMC2/LRP2/DACT1/UBQLN4/RIC1/ARIH1/FBXW7/EFNA1/STYX/WDR91/MSN/XPO1/YOD1/BAG6/ZYG11B/RNF19A/DNAAF4/ARIH2/FBXO22/RDX/CSNK2A2/DESI1/RNF180/LATS1/PRKN/BAG5/UBQLN1/CTSC/SOCS5/TMTC3/RPL23/PTEN/HIPK2/PLK2/FMR1/FOXF2/GABARAPL2/SMURF1/USP25/LRP1/PKD1/MARCHF7/MGAT3/SMAD7/UBE2J1/MAPK9/UBAC2/UCHL5/PSEN1/F8A2/F8A1/F8A3/PTTG1IP/SUFU/CAMLG/VPS11/WNT10B/AMER1/TRIB1/TRIB2/FAF1/PSMD10/DDRGK1/Z…	190
EVs up	GO:0014743	regulation of muscle hypertrophy	49/10891	58/16943	0.000563368	0.00856722	0.00659664	PTK2/NOTCH1/ROCK2/MLIP/PDE5A/PRKCA/ERRFI1/IL6ST/TRPC3/FOXO1/PIN1/CAMK2D/AKAP6/GLRX3/EDN1/SLC9A1/ADRA1A/PAK1/IGF1/RGS4/MEF2A/ATP2B4/TNFRSF1B/G6PD/ROCK1/YY1/PPARA/MTPN/PPP3CA/SMAD3/SMAD4/GATA5/LMNA/IGFBP5/CDK9/MTOR/NR4A3/CAV3/AGT/BMP10/TRIM63/JARID2/DDX39B/TNFRSF1A/MSTN/RGS2/MIR21/PARP1/HAND2	49
EVs up	GO:0034614	cellular response to reactive oxygen species	121/10891	158/16943	0.000573439	0.00867859	0.00668238	MAPK1/JUN/HNRNPD/CCNA2/KLF4/EGFR/CDK2/SIRT1/PKD2/ETS1/MAP3K5/MYB/FOXO1/CYP1B1/PDCD10/PRDX2/MAPK9/HDAC2/MAPK7/FER/SOD2/RELA/MMP2/SETX/STAT6/STK25/ANKZF1/NOS3/TRPM2/MAPK13/PDE8A/SIGMAR1/SIRPA/PDGFRB/TNFAIP3/AQP1/ZNF580/TRPC6/MTR/FANCC/PLEKHA1/CAMKK2/RHOB/SIRT3/APEX1/ARG1/MMP3/AXL/FXN/RPS3/NET1/PTPRK/OSER1/AIFM1/GCH1/IMPACT/HGF/LRRK2/PDGFRA/SRC/ATP7A/NFE2L2/ABL1/PAWR/ERCC6L2/FBLN5/PDK2/KDM6B/PXN/CRK…	121
EVs up	GO:0048545	response to steroid hormone	249/10891	343/16943	0.000582248	0.00877058	0.00675322	NKX3-1/ARID1A/CARM1/NPAS4/ZFP36L2/CYP7B1/RBFOX2/DUSP1/SLIT2/KLF9/LOX/KANK2/ESRRG/NOTCH1/NCOA2/CNOT9/PAM/GOT1/DNAAF4/ATP2B1/EGFR/NCOA4/ADIPOQ/MED1/STRN3/LATS1/NTRK3/NCOR2/BRCA1/CALCR/EP300/SIRT1/HNRNPU/RHOA/ERRFI1/BCL2/FOXP1/PPP1R9B/NR3C1/CA2/CRH/KRAS/NPC1/DNMT3B/DDIT4/RUNX1/ADCYAP1/FOXO1/CLOCK/SOX30/GLB1/NR2C1/UFSP2/UFM1/TAT/RELA/KMT2D/AGTR2/FAM107A/CALR/LEF1/PHB2/CTSV/BGLAP/AKAP13/UBR5/PDCD7/CAL…	249
EVs up	GO:0045598	regulation of fat cell differentiation	104/10891	134/16943	0.000586353	0.00877058	0.00675322	ZFPM2/BMP2/CARM1/ZFP36L2/SH3PXD2B/ZBTB7C/PRDM16/SORT1/WIF1/STK4/TRIO/CREBL2/ADIPOQ/SNAI2/PTPRQ/SIRT1/SIX1/HNRNPU/GATA2/CREB1/RUNX1T1/MEX3C/FOXO1/ID2/ASXL1/TRPV4/LPL/INSIG1/CCN4/WNT10B/ZBTB16/TRIB2/TGFB1I1/METRNL/ASXL2/ZFP36L1/DUSP10/JDP2/NAPEPLD/SFRP1/SFRP2/TAF8/GNB3/SAV1/WNT5B/WWTR1/KLF5/HTR2A/LMO3/CCDC71L/HTR2C/JAG1/ATAT1/RORA/CMKLR1/ARNTL/GATA3/MAPK14/STK3/LEP/ALOX5/LRP5/SMAD3/RREB1/C1QL4/MMP1…	104
EVs up	GO:0035592	establishment of protein localization to extracellular region	317/10891	443/16943	0.000601752	0.0089695	0.00690638	PDIA4/VPS35/RAB10/NEUROD1/GOLPH3L/ARFGAP3/TRAF6/IL33/SLC25A6/PTPN11/SLC2A1/CASR/SNAP25/GPR27/FRMD4A/RAB11FIP2/PAM/EGFR/ARL2BP/TMEM167A/RAC1/ACVR1C/PRKN/ABAT/KCNB1/SMAD2/FAM3B/EFNA5/PRKCA/TARDBP/IRS1/HNF1B/ACVR2B/CADM1/RAB8B/STX1A/RIMS2/ITPR1/CACNA1C/ARF6/SEC24A/CRH/ENSA/ADCYAP1/RAB3B/CDK16/LRP1/CLOCK/SLC16A1/CACNA2D2/STXBP3/SRI/SLC25A4/NLRP3/ACSL4/PIM3/TM7SF3/IL1A/PTPRN/ADRA2A/SLC9B2/CD200/MYRIP/…	317
EVs up	GO:0072659	protein localization to plasma membrane	205/10891	279/16943	0.000609743	0.00904268	0.00696273	VPS35/RAB10/GOLPH3L/ZDHHC2/TSPAN17/EPB41L3/PRKCH/RAPGEF6/RAMP1/SEC23A/PPFIA1/RAPGEF2/CACNB2/KIF13A/ROCK2/NFASC/GRIP1/RAB11FIP2/GOLGA7/CLASP2/EGFR/RDX/TMED2/ADIPOQ/CNST/PREPL/IKBKB/DPP10/KCNB1/ANK3/GPR158/RAB8B/NUMB/PPP1R9B/ARF6/PTCH1/PDPK1/SMURF1/FAM126B/WNK3/RAB3B/LRP1/STAC/APPL1/SCN3B/SPTBN1/MPP5/LRRC15/ITGB1/SLMAP/LYPLA1/PICALM/AKT2/RSC1A1/PPIL2/CLIP3/LDLRAP1/MYO5A/TSPAN14/FLOT2/SYS1/RAP2A/LRP…	205
EVs up	GO:0003015	heart process	207/10891	282/16943	0.000628064	0.00928575	0.00714989	KCNIP2/PIK3CG/KCNIP1/SGCZ/KCND1/CACNA2D4/CACNG8/ADORA1/GJC1/CACNB2/PIK3CA/KCND3/DMD/ATP2B1/ACTC1/SCN5A/SMAD5/CACNB4/PDE5A/GATA4/IRX5/CELF2/FYN/SCN1A/ITPR1/CACNA1C/NEDD4L/ATP2A2/KCND2/ASPH/HDAC4/PDE4B/SLC1A1/KCNJ2/SCN3B/SMAD7/CAMK2D/ACE2/CACNA2D2/SRI/AKAP9/CHRM2/GLRX3/KCNE5/RYR2/SCN2B/TNNI1/SLC4A3/AGTR2/FXYD6/AKAP13/NOS3/KCNIP3/EHD3/EDN1/AHCYL1/SLC9A1/GLP1R/NOS1/THRB/ATP2B3/ADRA1A/ATP1A1/DSG2/NPR1…	207
EVs up	GO:0032412	regulation of ion transmembrane transporter activity	187/10891	253/16943	0.000632401	0.00932827	0.00718263	KCNIP2/CACNG8/CACNB2/RELN/FHL1/CNKSR3/DMD/KCNA1/UBQLN1/CACNB4/PKD2/ANK3/PTEN/ADRB2/GEM/MEF2C/FMR1/CAB39/OSR1/NEDD4L/CRH/CRHBP/PDE4B/WNK3/STAC/KLHL24/SCN3B/CAMK2D/GRIN2A/SRI/COA8/GRIA2/WWP2/AKAP9/STIM2/ITGB1/SLMAP/AKAP6/KCNE5/ADRA2A/RYR2/SCN2B/CNIH2/THADA/GPR35/KCNS1/MYO5A/FXYD6/PHB2/PIRT/SLN/FGF14/SHISA9/EHD3/NLGN3/KCNS2/GRIA3/AHCYL1/SLC9A1/DLG2/NOS1/GRIA4/TLR9/DYSF/SHANK3/DLG4/TRDN/CACNG2/SCN4B/…	187
EVs up	GO:0035051	cardiocyte differentiation	106/10891	137/16943	0.000639475	0.00941089	0.00724625	ARID1A/DHX36/BMP2/TBX3/MAPK1/EFNB2/NRG1/TBX5/NOTCH1/SRF/EGFR/TGFBR3/FRS2/ACTC1/SGCB/GATA4/HNRNPU/VEGFA/SOX6/MEF2C/SORBS2/PIN1/ITGB1/GATA6/AKAP6/PDLIM5/AGTR2/CALR/AKAP13/EDN1/SLC9A1/NEBL/ADRA1A/PAK1/SGCD/IGF1/RGS4/PDGFRB/MEF2A/ARRB2/RARA/RXRA/CACYBP/G6PD/TSC1/DLL1/SLC8A1/RARB/MYH10/TGFB2/MAP2K4/YY1/PPARA/SOX17/PITX2/PDCD4/MYLK3/PDGFRA/JAG1/ZMPSTE24/PRICKLE1/REST/KDM6B/ISL1/NEB/FZD7/SMAD4/TTN/LMNA/…	106
EVs up	GO:0050678	regulation of epithelial cell proliferation	246/10891	339/16943	0.000650393	0.00954957	0.00735302	FOXP2/NKX3-1/BMP2/FLT1/SULF1/ESRP2/UHRF1/CYP7B1/EFNB2/KDR/FBXW7/CDC73/NOG/VASH2/KLF9/JUN/JCAD/NFIB/LAMC1/PAX6/CASK/NOTCH1/SOX2/AKT3/HOXA5/EGFR/TGFBR3/NR2F2/FRS2/FGF9/COL4A3/MED1/PLCG1/SEMA5A/SNAI2/SCN5A/SIRT1/SIX1/CDKN1B/BCL11B/VEGFA/PRKCA/GATA2/ERRFI1/PTEN/MCC/EGR3/PTCH1/MEF2C/OSR1/VASH1/PDPK1/NRP2/NF1/MAP2K5/PDCD10/TNFSF12/BRCA2/CCR3/ROBO1/PPP1R16B/WDR48/PTPRN/ERBB2/NOTCH2/HMOX1/NGFR/PHB2/DLX6/…	246
EVs up	GO:0014909	smooth muscle cell migration	57/10891	69/16943	0.000662404	0.00965073	0.00743092	SLIT2/DOCK4/FGF9/ADIPOQ/PRKG1/SEMA6D/BCL2/LPAR1/MEF2C/HDAC4/LRP1/CCN4/TRIB1/PAK1/IGF1/DOCK5/IQGAP1/PDGFRB/ITGB3/APEX1/PPARGC1A/SERPINE1/NRP1/ARPC5/SRC/HAS2/ATP7A/NFE2L2/CCL5/DDR1/CRK/DOCK7/IGFBP5/PLAT/PDGFA/NR4A3/AGT/SORL1/FOXO4/AAMP/PLAU/NDRG4/MDK/TPM1/PDGFB/PPARD/PLXNA1/PDGFD/SSH1/CCN3/MIR21/ITGA2/IGFBP3/ADAMTS1/ILK/TERT/MDM2	57
EVs up	GO:0060047	heart contraction	200/10891	272/16943	0.000663327	0.00965073	0.00743092	KCNIP2/PIK3CG/KCNIP1/SGCZ/KCND1/CACNA2D4/CACNG8/ADORA1/GJC1/CACNB2/PIK3CA/KCND3/DMD/ATP2B1/ACTC1/SCN5A/SMAD5/CACNB4/PDE5A/GATA4/IRX5/CELF2/SCN1A/ITPR1/CACNA1C/NEDD4L/ATP2A2/KCND2/ASPH/HDAC4/PDE4B/SLC1A1/KCNJ2/SCN3B/SMAD7/CAMK2D/ACE2/CACNA2D2/SRI/AKAP9/CHRM2/GLRX3/KCNE5/RYR2/SCN2B/TNNI1/SLC4A3/AGTR2/FXYD6/NOS3/KCNIP3/EHD3/EDN1/AHCYL1/SLC9A1/GLP1R/NOS1/THRB/ATP2B3/ADRA1A/ATP1A1/DSG2/NPR1/TRDN/SGCD/…	200
EVs down	GO:0030324	lung development	112/6733	177/16943	1.8071e-10	3.02365e-07	2.36154e-07	SOX11/FGF9/PGR/PHEX/PHF14/CREB1/THRB/FGF18/FOXP2/LAMA5/NOS3/HSPB11/TNC/ERRFI1/TMEM38B/ATP7A/SLC7A11/TCF21/TBX4/THRA/SAV1/NFIB/PROX1/EP300/RC3H2/WNT5A/HES1/MAN1A2/YWHAZ/RBPJ/SP3/ASCL1/FOXA1/BMPR2/LIPA/EIF4E/CTNNB1/TGFBR2/YAP1/SEC24B/MAPK1/NOTCH1/KRAS/TNS3/CELSR1/FGFR2/ATXN1L/LIF/FOXF1/PDGFRB/ACVR2B/AP3B1/DLG5/CCBE1/RIDA/CCDC39/ABCA12/GRHL2/SIM2/FGF2/ALDH1A2/GLI3/GLI2/SRSF6/WNT2/EGFR/LAMA1/MYOCD/IG…	112
EVs down	GO:0030323	respiratory tube development	114/6733	181/16943	1.89481e-10	3.02365e-07	2.36154e-07	SOX11/FGF9/PGR/PHEX/PHF14/CREB1/THRB/FGF18/FOXP2/LAMA5/NOS3/HSPB11/TNC/ERRFI1/TMEM38B/ATP7A/SLC7A11/TCF21/TBX4/THRA/HECA/SAV1/NFIB/PROX1/EP300/RC3H2/WNT5A/HES1/MAN1A2/YWHAZ/RBPJ/SP3/ASCL1/FOXA1/BMPR2/LIPA/EIF4E/CTNNB1/TGFBR2/YAP1/SEC24B/MAPK1/NOTCH1/KRAS/TNS3/CELSR1/FGFR2/ATXN1L/LIF/FOXF1/PDGFRB/ACVR2B/AP3B1/DLG5/CCBE1/RIDA/CCDC39/ABCA12/GRHL2/SIM2/FGF2/ALDH1A2/GLI3/GLI2/SRSF6/WNT2/EGFR/TRAF4/LAM…	114
EVs down	GO:0016569	covalent chromatin modification	257/6733	479/16943	3.00679e-10	3.72308e-07	2.9078e-07	USP7/PRDM4/RCOR3/TBL1XR1/MIER1/MPHOSPH8/ZNF274/HAT1/KDM3B/NCOA3/HDAC2/KMT2A/SATB1/SIN3A/TAF5L/CHD1/PRKCA/PHF14/NAA50/HUWE1/SKP1/UBE2B/RNF2/SMYD2/HDAC9/SET/EPC2/CHD5/CDC73/TRERF1/PHB/ING3/TAF1/RIOX2/PRMT5/DCAF1/LRRK2/MYB/ARID4A/PWP1/DMRTC2/ATRX/ZNF451/DYDC2/TAF9/GATA2/WDR5B/N6AMT1/KAT7/PRDM12/OTUB2/BEND3/ATM/PRDM16/ING2/RAG1/USP51/JADE2/CCNB1/ATXN7/JARID2/PRKAA2/MECP2/RYBP/UBR5/KMT5B/KDM7A/SETD2/A…	257
EVs down	GO:0060541	respiratory system development	125/6733	204/16943	3.49968e-10	3.72308e-07	2.9078e-07	SOX11/FGF9/RPGRIP1L/PGR/PHEX/PHF14/CREB1/THRB/FGF18/FOXP2/LAMA5/NOS3/HSPB11/TNC/ERRFI1/TMEM38B/LRP6/KCNAB1/ATP7A/SMCHD1/SLC7A11/TCF21/TBX4/THRA/SIX1/SAV1/SIX4/LEF1/NFIB/PROX1/EP300/RC3H2/WNT5A/HES1/MAN1A2/YWHAZ/RBPJ/SP3/ASCL1/FOXA1/BMPR2/LIPA/EIF4E/CTNNB1/TGFBR2/YAP1/SEC24B/CHD7/MAPK1/NOTCH1/KRAS/TNS3/CELSR1/FGFR2/ATXN1L/LIF/FOXF1/PDGFRB/ACVR2B/AP3B1/DLG5/CCBE1/RIDA/CCDC39/ABCA12/GRHL2/SIM2/FGF2/…	125
EVs down	GO:0050808	synapse organization	233/6733	429/16943	4.63986e-10	4.23089e-07	3.30442e-07	TUBA1A/GRID2/PTPRD/GABRB2/CDK5R1/SLITRK6/SHISA6/SRGN/UBE3A/SEMA3E/PTK2/ANK3/INSR/ARF6/CBLN4/ROBO2/PPP1R9A/WASF2/CAPRIN1/ERC2/C1QL3/FBXO45/CAMK2B/GABRB3/ERBB4/PTPRO/IGF1R/ACTBL2/MAP1B/RAB29/NRP1/RYK/LRRK2/SLITRK2/TNC/GPC6/ADNP/ALS2/SLC6A1/PPFIA1/LRRTM3/TANC1/DLG1/SYN1/PPFIBP1/FZD5/NDRG1/MYO5A/CNTN2/NTRK2/CHRNB2/DLG2/SLC7A11/KIF1A/IL10RA/SLITRK1/PAFAH1B1/ADGRB3/GRM5/CNTN5/SIX1/LRRC4B/MECP2/CACNB4/S…	233
EVs down	GO:0060537	muscle tissue development	208/6733	384/16943	5.32e-09	3.08705e-06	2.41106e-06	SOX11/FGF9/ERBB3/SOX6/AKAP6/TGFB2/SORBS2/CREB1/PTCH1/NEBL/FOXC1/HDAC9/ERBB4/SMAD7/FOXP2/UBE4B/CCNT2/DLG1/TENM4/GSK3A/MED1/KCNAB1/AKAP13/TBX3/AGTR2/TNNI1/CDON/TGFBR1/TCF21/DLL1/S1PR1/CCNB1/MAML1/LRP2/SIX1/JARID2/FZD7/SAV1/HEY2/FGF20/SIX4/ARID2/GJC1/LEF1/PROX1/CFL2/CAV1/EP300/AKIRIN1/SMAD4/BVES/ADAMTS9/WNT5A/COL11A1/SEMA3C/KCNK2/HOMER1/RBPJ/PRKAA1/PDLIM5/DIPK2A/NF1/PRKAR1A/RIPOR2/DCN/MEF2C/NR2F2/SO…	208
EVs down	GO:0034329	cell junction assembly	228/6733	429/16943	8.96073e-09	3.81309e-06	2.97811e-06	GRID2/PTPRD/GABRB2/CLDN1/SLITRK6/PTK2/OCLN/ARF6/CBLN4/LIMCH1/ROBO2/CDH18/PRKCA/PPP1R9A/DLC1/KDR/FBXO45/ROCK2/GABRB3/ERBB4/MACF1/PTPRO/SMAD7/RAPGEF2/MAP1B/S100A10/RAB29/NRP1/LAMA3/RYK/SLITRK2/EPB41L5/GPC6/ADNP/ACE2/LRRTM3/COL17A1/DLG1/FZD5/CDH5/NTRK2/CHRNB2/PARD6G/ACVRL1/MTDH/SLITRK1/ADGRB3/CNTN5/SIX1/LRRC4B/MECP2/EPHA3/VMP1/SIX4/NRXN1/GJC1/CBFB/CTNND1/TPBG/FLRT3/SLITRK4/AFDN/NRCAM/PARD6B/PKN2/CLD…	228
EVs down	GO:0048738	cardiac muscle tissue development	123/6733	208/16943	1.05215e-08	4.19744e-06	3.27829e-06	FGF9/ERBB3/SOX6/AKAP6/TGFB2/SORBS2/CREB1/NEBL/FOXC1/ERBB4/SMAD7/UBE4B/TENM4/GSK3A/MED1/AKAP13/TBX3/AGTR2/TNNI1/TGFBR1/DLL1/S1PR1/CCNB1/MAML1/LRP2/JARID2/FZD7/SAV1/HEY2/FGF20/ARID2/GJC1/PROX1/SMAD4/BVES/ADAMTS9/WNT5A/COL11A1/KCNK2/RBPJ/PDLIM5/DIPK2A/PRKAR1A/MEF2C/CXADR/TGFBR2/YAP1/EGLN1/FRS2/MEF2A/SMAD1/CHD7/MAPK1/ACVR1/NOTCH1/EFNB2/MAP2K4/MEIS1/FGFR2/RGS2/ATG5/XIRP2/ITGB1/PDGFRB/TPM1/SIK1/ISL1/MA…	123
EVs down	GO:0071560	cellular response to transforming growth factor beta stimulus	137/6733	237/16943	1.19348e-08	4.48117e-06	3.49989e-06	SOX11/BAMBI/CLDN1/SOX6/HDAC2/PTK2/SNX6/TGFB2/CREB1/NR3C1/COL1A2/PDE3A/SMURF2/STK16/SMAD7/ZYX/EPB41L5/ZNF451/PRKCZ/GCNT2/DKK3/CDH5/SLC2A10/PRDM16/ACVRL1/TGFBR1/ING2/CBL/WFIKKN2/SKIL/MIR21/SMAD5/SOX5/NLK/SIRT1/ONECUT2/LDLRAD4/CD109/PPM1A/CAV1/EP300/SMAD4/WNT5A/TRIM33/SPRED1/SDCBP/PBLD/SNX25/MEF2C/DAB2/ZFP36L2/TGFBR2/CAV2/PARD3/SMAD1/USP9X/ACVR1/SNW1/FGFR2/PDCD5/MSTN/ZEB1/HIPK2/LIMS1/RNF111/ITGB5/AP…	137
EVs down	GO:0014706	striated muscle tissue development	198/6733	366/16943	1.40773e-08	4.72924e-06	3.69364e-06	SOX11/FGF9/ERBB3/SOX6/AKAP6/TGFB2/SORBS2/CREB1/NEBL/FOXC1/HDAC9/ERBB4/SMAD7/FOXP2/UBE4B/CCNT2/TENM4/GSK3A/MED1/KCNAB1/AKAP13/TBX3/AGTR2/TNNI1/CDON/TGFBR1/TCF21/DLL1/S1PR1/CCNB1/MAML1/LRP2/SIX1/JARID2/FZD7/SAV1/HEY2/FGF20/SIX4/ARID2/GJC1/LEF1/PROX1/CFL2/CAV1/EP300/AKIRIN1/SMAD4/BVES/ADAMTS9/WNT5A/COL11A1/SEMA3C/KCNK2/HOMER1/RBPJ/PRKAA1/PDLIM5/DIPK2A/NF1/PRKAR1A/RIPOR2/DCN/MEF2C/NR2F2/SOX8/CTNNB1/B…	198
EVs down	GO:0099173	postsynapse organization	104/6733	171/16943	1.82682e-08	5.83029e-06	4.55358e-06	GRID2/PTPRD/CDK5R1/SHISA6/SRGN/UBE3A/INSR/ARF6/PPP1R9A/WASF2/CAPRIN1/CAMK2B/IGF1R/ACTBL2/NRP1/LRRK2/TANC1/DLG1/NDRG1/DLG2/SLC7A11/KIF1A/PAFAH1B1/LRRC4B/NRXN1/CRIPT/NRCAM/ZDHHC15/ZDHHC2/WNT5A/NTRK3/HOMER1/DNM3/PDLIM5/PRNP/WASL/DGKB/CHRNA7/EGLN1/SRCIN1/GDNF/NLGN1/TANC2/DLG3/CAPRIN2/SHANK2/DOCK10/LHFPL4/FRMPD4/CNKSR2/FCGR2B/DNM1L/GLRB/INA/PTEN/CTNND2/EPHB1/ZMYND8/MESD/LRP8/CDH2/LRFN2/ARF4/ABI2/ACTR2…	104
EVs down	GO:0014855	striated muscle cell proliferation	49/6733	67/16943	2.89804e-08	8.0427e-06	6.28153e-06	FGF9/TGFB2/FOXC1/ERBB4/TENM4/TGFBR1/CCNB1/SIX1/JARID2/SAV1/HEY2/FGF20/ARID2/AKIRIN1/KCNK2/RBPJ/STAT3/DIPK2A/PRKAR1A/MEF2C/CXADR/TGFBR2/YAP1/SMAD1/MAPK1/NOTCH1/MEIS1/FGFR2/MSTN/PAXBP1/JAK2/MAPK14/PTEN/FGF2/PIM1/EPHB1/TBX2/WNT2/MEGF10/GJA1/NOG/NDRG4/CDK1/BMPR1A/CFLAR/ANGPT1/GATA6/TBX5/ZFPM2	49
EVs down	GO:0003007	heart morphogenesis	143/6733	253/16943	4.14907e-08	1.02936e-05	8.03952e-06	SOX11/PTK2/INSR/TGFB2/ROBO2/DLC1/PTCH1/FOXC1/HAS2/SOX4/SMAD7/NRP1/NOS3/CERT1/UBE4B/ADGRG6/TEAD2/GSK3A/MED1/JAG1/TBX3/TNNI1/ACVRL1/TGFBR1/FZD2/DLL1/S1PR1/LRP2/SIX1/MIR21/SAV1/HEY2/FAT4/ARID2/ARL13B/ADAMTS1/SOS1/PROX1/SMAD4/WNT5A/NOTCH2/COL11A1/SEMA3C/HES1/TMED2/RBPJ/PITX2/MDM4/BMPR2/MEF2C/HEY1/CTNNB1/TGFBR2/YAP1/AHI1/EGLN1/FLRT2/SEC24B/CHD7/ACVR1/NOTCH1/EYA1/FGFR2/SOX18/MSX2/XIRP2/FOXF1/MIB1/TPM1/…	143
EVs down	GO:0007178	transmembrane receptor protein serine/threonine kinase signaling pathway	185/6733	342/16943	4.20296e-08	1.02936e-05	8.03952e-06	SOX11/RNF165/BAMBI/FGF9/SULF1/SUB1/PTK2/XIAP/SNX6/TGFB2/CREB1/RBPMS2/ELAPOR2/COL1A2/SMURF2/HJV/SMAD7/FKBP8/ZYX/ZNF451/PRKCZ/ACVR2A/GCNT2/DKK3/GREM2/CDH5/SLC2A10/PRDM16/ACVRL1/TGFBR1/ING2/CBL/WFIKKN2/SKIL/LRP2/CTDSPL2/MIR21/SMAD5/SPTBN1/NLK/LEF1/SIRT1/ONECUT2/LDLRAD4/CD109/PPM1A/FST/CAV1/EP300/SMAD4/WNT5A/NOTCH2/LNPEP/HES1/TRIM33/SPRED1/RBPJ/RUNX2/SDCBP/PBLD/SNX25/BMPR2/DAB2/RGMB/UBE2D3/VIM/FSTL1/…	185
EVs down	GO:0034249	negative regulation of cellular amide metabolic process	95/6733	155/16943	4.35417e-08	1.02936e-05	8.03952e-06	YTHDF2/AGO3/DDX3X/TNRC6B/PUM1/CAPRIN1/XRN1/AGO1/ROCK2/PURA/RC3H1/YTHDF3/HNRNPD/CNOT10/SHMT1/DHFR/CNOT1/METTL14/EIF4ENIF1/NTRK2/CPEB4/MIR21/SYNCRIP/CNOT6L/MEX3D/KHSRP/EIF2AK3/PAIP2B/FMR1/CELF1/AGO4/EIF2AK2/PRKAA1/TIA1/STAT3/TNRC6C/EIF2AK4/PRNP/SRP9/EIF4E/UNK/CELF4/BTG2/ZFP36L2/CHRNA7/SORL1/ILF3/CAPRIN2/CPEB3/RGS2/RBM24/FXR1/IGF2BP3/CIRBP/TARDBP/EIF2S1/ORMDL1/RIDA/GIGYF2/GRB7/FTO/NANOS1/ORMDL2/IGFB…	95
EVs down	GO:0010769	regulation of cell morphogenesis involved in differentiation	169/6733	309/16943	5.92785e-08	1.35134e-05	1.05542e-05	PTPRD/CDK5R1/UBE3A/SEMA3E/PTK2/SIN3A/ROBO2/PPP1R9A/CAPRIN1/CAMK2B/HECW2/NEDD9/HAS2/MACF1/PTPRO/RAPGEF2/MAP1B/S100A10/TRAK2/SEMA4F/NRP1/RYK/LRRK2/ZEB2/ADNP/SARM1/CHODL/TRIOBP/CNTN2/NTRK2/CHRNB2/FBXW8/POU3F2/EFNB3/KIF1A/TLX2/SLITRK1/PAFAH1B1/ADGRB3/SKIL/RAB11A/NEDD4L/SDC2/CHN1/NRCAM/DCC/ZDHHC15/CSPG5/WNT5A/NTRK3/SEMA3C/DISC1/DNM3/TRPC5/PDLIM5/ZSWIM6/BMPR2/PREX1/ACTN4/SEMA4D/AP1AR/SRCIN1/NLGN1/NR2E1…	169
EVs down	GO:0048634	regulation of muscle organ development	85/6733	137/16943	1.00967e-07	2.14824e-05	1.67782e-05	FGF9/ERBB3/SOX6/AKAP6/CREB1/HDAC9/ERBB4/SFMBT1/GSK3A/CDON/TGFBR1/DLL1/CCNB1/SIX1/JARID2/FZD7/SAV1/HEY2/FGF20/SIX4/LEF1/TIFAB/AKIRIN1/SMAD4/KCNK2/RBPJ/PRKAA1/MEF2C/CTNNB1/HMGCR/CXADR/TGFBR2/YAP1/FBXO22/FRS2/MAPK1/NOTCH1/MYOD1/EFNB2/MEIS1/FGFR2/MSTN/HDAC4/RGS2/MTPN/RBM24/CYP26B1/BCL2/MAPK14/NLN/PTEN/FGF2/PIM1/EPHB1/EDN1/PAK1/TBX2/WNT2/MYOCD/MEGF10/GJA1/SMAD3/NOG/SHOX2/MTM1/NR1D2/CDK1/BMPR1A/CENPF/P…	85
EVs down	GO:0006470	protein dephosphorylation	172/6733	319/16943	1.66037e-07	2.91216e-05	2.27446e-05	PTPRD/MTMR7/BOD1L1/DNAJC6/PTPN14/ARPP19/MTMR6/PTPN20/PPP2R2A/CYCS/PTP4A1/DLC1/ROCK2/SET/CTDSP1/PTPRO/PPP2R5E/YWHAB/PPP4R1/SHOC2/PHACTR2/LRRK2/IGBP1/TIPRL/PTPRR/DLG1/ACP1/PTPN11/PPP1R8/PHACTR4/CDH5/AGTR2/LRRC2/HTT/PTPRB/PALD1/ENSA/PTPRG/PPP4R2/CTDSPL2/PPP1R2/STYX/PPP4R4/PPEF2/DUSP19/PPM1A/PPP1R27/SSH2/PPP6C/EIF2AK2/PPP3R1/PTPRE/PPP3CB/PPP1R12A/URI1/PPP5C/PTPN2/CAMTA1/PPP2CA/DUSP7/EYA1/PPP2R5C/PPP3…	172
EVs down	GO:0016311	dephosphorylation	248/6733	485/16943	1.68808e-07	2.91216e-05	2.27446e-05	PTPRD/MTMR7/BPNT2/BOD1L1/DNAJC6/PTPN14/ARPP19/CSRNP2/MTMR6/MTMR9/PTPN20/PPP2R2A/TGFB2/CYCS/PTP4A1/DLC1/ROCK2/SLC7A14/SET/PIP4P2/CTDSP1/INPP4A/PTPRO/PPP2R5E/YWHAB/PPP4R1/SHOC2/PHACTR2/LRRK2/IGBP1/TIPRL/KNL1/PTPRR/MTMR11/NANP/DLG1/ACP1/PTPN11/PPP1R8/PHACTR4/PFKFB2/SYNJ2/RIMBP2/CDH5/DLG2/AGTR2/INPP5B/LRRC2/THTPA/SACM1L/HTT/INPP5F/PTPRB/PALD1/ENSA/PTPRG/PPP4R2/CSRNP3/CTDSPL2/PPP1R2/STYX/PPP4R4/PPEF2/…	248
EVs down	GO:0010256	endomembrane system organization	235/6733	457/16943	1.9875e-07	3.33848e-05	2.60742e-05	ATL3/RAB22A/SLC4A1/SRGN/NUP155/REEP3/RAB30/ANK3/PPP2R2A/NOX1/TGFB2/PRKCA/CREB1/HUWE1/NEK6/POLR2M/VAMP4/STX16/RAB29/PRMT5/LRRK2/ALS2/CERT1/BLOC1S2/KNL1/TMEM38B/CCDC47/OTOF/UBXN2A/ARFGEF1/MTSS2/NDRG1/MYO5A/SH3TC2/FBXW8/CHMP3/TRAPPC11/SH3GLB1/SEC23IP/TMED3/HTT/TMCC1/TMEM43/RBSN/PAFAH1B1/CCNB1/RAB11A/VMP1/TMEFF2/FAT4/SPTBN1/LNPK/SPAST/GCC2/TMED7/EIF2AK3/PLSCR5/ARL6IP1/CAV1/OSBPL2/STAM2/SNX9/TMED2/TME…	235
EVs down	GO:0006913	nucleocytoplasmic transport	186/6733	351/16943	2.68333e-07	3.98319e-05	3.11096e-05	IPO9/SRSF1/HNRNPA2B1/FGF9/ABCE1/XPO1/NUP88/PTPN14/NUP155/RBM27/YTHDC1/GEMIN5/AHCYL1/NUP50/CPSF6/SRSF2/TNPO1/SMG1/LRRK2/UPF3A/PHAX/SRSF3/PTPN11/NXF1/NOL6/EIF4ENIF1/MED1/AKAP13/UFM1/AGTR2/RBM8A/FAM53C/DNAJC27/NUP54/CTDSPL2/NUP58/STYX/UBR5/SETD2/UHMK1/ATXN1/KPNA5/MDFIC/PPM1A/ELAVL1/CPSF2/ZIC1/KPNA4/KPNA1/STAT3/SEH1L/NF1/ANP32B/PPP1R12A/EIF4E/E2F3/FBXO22/SLU7/BACH2/FYTTD1/MAPK1/NUP153/IPO11/CHTOP/WDR…	186
EVs down	GO:0051169	nuclear transport	187/6733	354/16943	3.32222e-07	4.71238e-05	3.68047e-05	IPO9/SRSF1/HNRNPA2B1/FGF9/ABCE1/XPO1/NUP88/PTPN14/NUP155/RBM27/YTHDC1/GEMIN5/AHCYL1/NUP50/CPSF6/SRSF2/TNPO1/SMG1/LRRK2/UPF3A/PHAX/SRSF3/PTPN11/NXF1/NOL6/EIF4ENIF1/MED1/AKAP13/UFM1/AGTR2/RBM8A/FAM53C/DNAJC27/NUP54/CTDSPL2/NUP58/STYX/UBR5/SETD2/UHMK1/ATXN1/KPNA5/MDFIC/PPM1A/ELAVL1/CPSF2/ZIC1/KPNA4/KPNA1/STAT3/SEH1L/NF1/ANP32B/PPP1R12A/EIF4E/E2F3/FBXO22/SLU7/BACH2/FYTTD1/MAPK1/NUP153/IPO11/CHTOP/WDR…	187
EVs down	GO:0050807	regulation of synapse organization	127/6733	226/16943	3.59722e-07	4.99154e-05	3.8985e-05	TUBA1A/GRID2/PTPRD/CDK5R1/SLITRK6/SHISA6/SRGN/UBE3A/PTK2/ARF6/ROBO2/PPP1R9A/CAPRIN1/C1QL3/CAMK2B/PTPRO/LRRK2/SLITRK2/GPC6/ADNP/LRRTM3/NTRK2/CHRNB2/SLC7A11/KIF1A/IL10RA/SLITRK1/PAFAH1B1/ADGRB3/SIX1/LRRC4B/SIX4/NRXN1/TPBG/FLRT3/CRIPT/SLITRK4/NRCAM/ZDHHC15/ZDHHC2/WNT5A/NTRK3/HOMER1/YWHAZ/GPM6A/GPC4/DISC1/DNM3/PDLIM5/LRRN1/MEF2C/PRNP/DGKB/CDH8/SEMA4D/EGLN1/FLRT2/SRCIN1/NECTIN1/NLGN1/TANC2/CAPRIN2/LHF…	127
EVs down	GO:0006997	nucleus organization	81/6733	132/16943	3.91169e-07	5.09977e-05	3.98303e-05	SERBP1/NUP155/REEP3/PPP2R2A/PRKCA/NEK6/SUMO1/SRPK2/CHD5/AFF2/SRPK1/DMRTC2/WDR73/UBXN2A/TMEM43/PAFAH1B1/NUP54/CCNB1/ATXN7/SPAST/AHCTF1/CELF3/TMEM170A/SEH1L/MFSD14A/TMF1/GOPC/H3-3A/H3-3B/TOR1AIP1/NUP153/PPP2CA/LPIN1/HMGB2/HIPK2/VPS4B/NDC1/TARDBP/NUP205/NOLC1/RNF8/PARP11/SYCP1/PIWIL1/TBPL1/SF1/LEMD3/NUP98/PPP2R1A/NECTIN2/EMG1/AGFG1/NEK9/SYCP3/TOR1B/ETS1/LEMD2/ZMPSTE24/CHMP1B/LMNA/CDK1/USPL1/USP50/CH…	81
EVs down	GO:0034248	regulation of cellular amide metabolic process	217/6733	423/16943	7.24137e-07	8.72107e-05	6.81135e-05	GSPT1/RPS6KB1/LARP4/LTN1/PDK4/YTHDF2/RBM4B/PTBP3/PDK1/GEMIN5/LSM14A/AGO3/DDX3X/RBMS3/TNRC6B/PUM1/DAZL/DAZ4/CAPRIN1/ZNF598/XRN1/AGO1/ROCK2/DAZ1/PLD1/PURA/SOX4/RC3H1/YTHDF3/QKI/DAZ3/HNRNPD/DAZ2/CNOT10/PDK3/NFE2L2/SHMT1/DHFR/UPF3A/LRRTM3/CNOT1/RPS27L/RMND1/METTL14/SLC2A13/GSK3A/EIF4ENIF1/DNAJC24/ABCG1/NTRK2/RPS4X/SP1/RBM8A/SLC7A11/SECISBP2L/GRM5/CPEB4/MIR21/SYNCRIP/CNOT6L/MEX3D/KHSRP/MATR3/EIF5A2/PA…	217
EVs down	GO:0072001	renal system development	156/6733	290/16943	7.39545e-07	8.74169e-05	6.82745e-05	SOX11/SIM1/SULF1/NDUFS6/RPGRIP1L/TGFB2/ROBO2/PBX1/PTCH1/FOXC1/BCL2L11/HAS2/SOX4/ARID5B/C1GALT1/PTPRO/SMAD7/NRP1/LAMA5/LRRK2/HSPB11/DLG1/KLHL3/JAG1/AGTR2/NID1/TGFBR1/ODC1/TCF21/LGR4/DLL1/SIX1/SMAD5/FAT4/SIX4/ADAMTS1/NFIA/BAX/PROX1/POU3F3/SMAD4/AGTR1/WNT5A/NOTCH2/HES1/STAT1/NF1/DCN/MEF2C/SOX8/CTNNB1/OSR1/YAP1/AHI1/GCNT1/SMAD1/GDNF/TFAP2A/NOTCH1/EGR1/LHX1/EFNB2/EYA1/KLF15/FGFR2/LIF/PPAT/FOXF1/PDGFRB…	156
EVs down	GO:0022604	regulation of cell morphogenesis	250/6733	497/16943	8.38585e-07	9.55837e-05	7.46529e-05	BAMBI/RDX/PTPRD/CDK5R1/LARP4/UBE3A/SEMA3E/PTK2/RASA1/SIN3A/ROBO2/PPP1R9A/DLC1/CAPRIN1/KDR/BRWD1/BCL11A/CAMK2B/PHIP/HECW2/NEDD9/HAS2/RIMS2/MACF1/PTPRO/RAPGEF2/MAP1B/S100A10/TRAK2/SEMA4F/NRP1/RYK/LRRK2/ZEB2/ADNP/DLG1/PALMD/SARM1/CHODL/TRIOBP/CNTN2/NTRK2/CHRNB2/FBXW8/POU3F2/EFNB3/DVL3/FZD4/KIF1A/TLX2/SLITRK1/EPB41/PAFAH1B1/ADGRB3/SKIL/RAB11A/BRWD3/OSTN/RIMS1/MIR21/NEDD4L/SDC2/FMNL2/CHN1/RHOBTB1/NRCA…	250
EVs down	GO:0008213	protein alkylation	105/6733	183/16943	9.54329e-07	0.000101525	7.9293e-05	GSPT1/PRDM4/ETFBKMT/RAB3B/METTL21A/ZNF274/KMT2A/SATB1/SMYD2/CHD5/PCMTD1/PRMT5/MYB/ARID4A/PWP1/DMRTC2/ATRX/DYDC2/ATPSCKMT/WDR5B/N6AMT1/PRDM12/BEND3/PRDM16/JARID2/MECP2/FAM98B/KMT5B/SETD2/ARID4B/ETF1/SIRT1/SMAD4/PRDM5/WDR82/AUTS2/KMT2C/CTNNB1/BTG2/PCMTD2/TET1/EEF1AKMT2/BCOR/KMT2E/SNW1/MACROH2A1/CHTOP/EED/ZNF711/TET2/EHMT1/SETD1B/PAXIP1/CTCFL/SETD7/PAXBP1/PCMT1/TET3/SETD5/KDM4C/DOT1L/SETD3/ASH1L/ZNF…	105
EVs down	GO:0001822	kidney development	150/6733	281/16943	2.15427e-06	0.000205235	0.000160293	SOX11/SIM1/SULF1/NDUFS6/RPGRIP1L/TGFB2/ROBO2/PBX1/PTCH1/FOXC1/BCL2L11/HAS2/SOX4/ARID5B/C1GALT1/PTPRO/SMAD7/NRP1/LAMA5/LRRK2/HSPB11/DLG1/KLHL3/JAG1/AGTR2/NID1/TGFBR1/ODC1/TCF21/LGR4/DLL1/SIX1/SMAD5/FAT4/SIX4/ADAMTS1/BAX/PROX1/POU3F3/SMAD4/AGTR1/NOTCH2/HES1/STAT1/NF1/DCN/MEF2C/SOX8/CTNNB1/OSR1/YAP1/AHI1/GCNT1/SMAD1/GDNF/TFAP2A/NOTCH1/EGR1/LHX1/EFNB2/EYA1/KLF15/FGFR2/LIF/PPAT/PDGFRB/ACVR2B/IRX1/PROM…	150
EVs down	GO:0099175	regulation of postsynapse organization	66/6733	106/16943	2.19628e-06	0.000206159	0.000161015	GRID2/PTPRD/CDK5R1/SHISA6/SRGN/UBE3A/PPP1R9A/CAPRIN1/CAMK2B/LRRK2/SLC7A11/KIF1A/PAFAH1B1/LRRC4B/NRXN1/CRIPT/NRCAM/ZDHHC15/ZDHHC2/WNT5A/NTRK3/HOMER1/DNM3/PDLIM5/PRNP/DGKB/EGLN1/SRCIN1/NLGN1/TANC2/CAPRIN2/FCGR2B/DNM1L/PTEN/ZMYND8/MESD/LRP8/CDH2/LRFN2/ARF4/ABI2/ACTR2/PPFIA2/EPHA4/KALRN/LRP4/EEF2K/OPA1/CUX2/GRIN2B/GAP43/ADAM10/PAK3/PTN/DBNL/ABHD17C/IL1RAP/ARHGAP44/NRP2/TIAM1/IL1RAPL1/SHANK3/PTPRS/DHX…	66
EVs down	GO:0010810	regulation of cell-substrate adhesion	117/6733	211/16943	2.51068e-06	0.000232256	0.000181397	SEMA3E/PTK2/RASA1/LIMCH1/DLC1/KDR/ROCK2/RSU1/NEDD9/HAS2/MACF1/PTPRO/S100A10/NRP1/EPB41L5/PRKCZ/PLG/GCNT2/TRIOBP/JAG1/NID1/ALOX15/STK4/ACVRL1/FZD4/RIN2/CDK6/FZD7/EPHA3/EDIL3/ONECUT2/CSPG5/ABI3BP/DISC1/NF1/PREX1/SLK/ACTN4/MAP4K4/CLASP2/AP1AR/NOTCH1/GPM6B/RREB1/UTRN/CDH13/LIMS1/CASK/EGFLAM/DUSP3/FOXF1/CRK/P4HB/FGG/RAC1/NF2/CORO1C/EFNA5/BCL2/ITGA6/GSK3B/SMOC2/CARMIL1/JAK2/COL8A1/PTEN/SPOCK1/PTPRJ/FN1…	117
EVs down	GO:0045216	cell-cell junction organization	114/6733	205/16943	2.78792e-06	0.000250638	0.000195754	RDX/CLDN1/CADM2/OCLN/TGFB2/CDH18/PRKCA/ROCK2/PTPRO/SMAD7/ACE2/SVEP1/DLG1/FZD5/CDH5/PARD6G/TGFBR1/MTDH/NECTIN3/GJC1/CBFB/CTNND1/AFDN/PARD6B/PKN2/CLDN16/CAV1/STRN/HIPK1/RASSF8/UGT8/CTNNB1/CDH8/CDHR3/CXADR/CDH6/ACTN4/NUMB/PARD3/PRKCI/NECTIN1/CADM1/EFNB2/CDH13/NUMBL/CLDN11/LIMS1/XIRP2/CDH17/DLG5/NF2/CDH12/CD9/GRHL2/CTNND2/CLDN23/CLDN8/PERP/NFASC/RAB13/APC/CLDN22/NECTIN2/CDH2/DCHS1/EPB41L3/POF1B/ANK2/…	114
EVs down	GO:0048732	gland development	221/6733	439/16943	3.32957e-06	0.000283369	0.000221317	UMPS/HMGCS1/HOXD3/CLDN1/SULF1/UBE3A/RPGRIP1L/INSR/PGR/TGFB2/ARF6/CREB1/PBX1/PTCH1/FOXC1/ACO2/BCL2L11/CCND1/ERBB4/ARID5B/HNRNPD/ADCYAP1/NRP1/LAMA5/PRMT5/TNC/EAF2/PRLR/GATA2/OAS2/DKK3/MED1/LRP6/ATP7A/TBX3/ATM/POU3F2/MET/TFCP2L1/TGFBR1/PLAG1/TCF21/RAG1/THRA/SIX1/JARID2/CPS1/SIX4/BCL11B/LATS1/INSM1/LEF1/NFIB/ZDHHC21/ONECUT2/BAX/HOXB3/HOXD13/PROX1/CAV1/SMAD4/WNT5A/BTBD7/NOTCH2/SEMA3C/HES1/RBPJ/PITX2/S…	221
EVs down	GO:0048568	embryonic organ development	225/6733	448/16943	3.375e-06	0.000283456	0.000221385	SATB2/SOX11/MMP16/HOXD3/FGF9/SLITRK6/KMT2A/VASH2/FZD3/NR4A3/TGFB2/RBPMS2/PBX1/KDR/PTCH1/FOXC1/PRDM1/IRX5/PLCD1/HOXA2/GGNBP2/GATA2/DLG1/RSPO3/PLG/TEAD1/PHACTR4/TEAD2/MED1/LRP6/TRIOBP/FZD5/VASH1/TBX3/STK4/FBXW8/TGFBR1/TCF21/TBX4/TRA2B/FZD2/DLL1/SIX1/HEY2/SIX4/ARID2/SETD2/ARL13B/LEF1/HOXB3/PROX1/INSIG1/TIFAB/RBBP6/FLVCR1/WNT5A/NOTCH2/COL11A1/HES1/TMED2/HIPK1/KITLG/ZIC1/RBPJ/RUNX2/SP3/FOXG1/HMX3/TBC1…	225
EVs down	GO:0010770	positive regulation of cell morphogenesis involved in differentiation	90/6733	156/16943	4.06358e-06	0.000332537	0.000259718	PTPRD/ROBO2/CAPRIN1/CAMK2B/NEDD9/HAS2/MACF1/MAP1B/S100A10/NRP1/ZEB2/ADNP/CHODL/TRIOBP/NTRK2/FBXW8/SLITRK1/PAFAH1B1/SKIL/RAB11A/CSPG5/NTRK3/DISC1/TRPC5/BMPR2/PREX1/SEMA4D/CAPRIN2/RREB1/PLXNC1/LIMS1/CRK/P4HB/FGG/RUFY3/NIN/RAC1/PLXNA4/DNM1L/EFNA5/ANKRD27/CARMIL1/FN1/DOCK5/LRP8/PAK1/TNFRSF12A/PLXNA2/DOCK1/ACTR2/CALR/SHOX2/EPHA4/KALRN/EEF2K/OPA1/CUX2/SRF/BDNF/RND2/TRAK1/ILK/SHTN1/DMTN/CASS4/PAK3/MPL/N…	90
EVs down	GO:0010721	negative regulation of cell development	171/6733	330/16943	4.87877e-06	0.000379771	0.000296609	SOX11/CDK5R1/UBE3A/SEMA3E/HDAC2/PTK2/ARF6/PBX1/THRB/BCL11A/ADCY6/ERBB4/EDNRB/CTDSP1/DDX6/PTPRO/RAPGEF2/ADCYAP1/TRAK2/RAB29/SEMA4F/NRP1/HOXA2/RYK/LRRK2/GSK3A/EIF4ENIF1/MED1/JAG1/CNTN2/EFNB3/MINAR1/INPP5F/TLX2/PAFAH1B1/DLL1/PTPRG/OSTN/MYLIP/DCC/LMX1A/SMAD4/WNT5A/NTRK3/SEMA3C/HES1/STAT3/DNM3/KREMEN1/TRPC5/FOXG1/ASCL1/NF1/EIF2AK4/HMG20A/HEY1/EIF4E/SOX8/CTNNB1/VIM/TTPA/ACTN4/SEMA4D/AP1AR/SORL1/TLX3/LH…	171
EVs down	GO:0001655	urogenital system development	170/6733	328/16943	5.10852e-06	0.000388187	0.000303183	SOX11/SIM1/SULF1/NDUFS6/UBE3A/RPGRIP1L/TGFB2/ROBO2/PBX1/PTCH1/FOXC1/BCL2L11/HAS2/SOX4/ARID5B/C1GALT1/PTPRO/SMAD7/NRP1/LAMA5/LRRK2/HSPB11/TNC/EAF2/PRLR/GATA2/DLG1/KLHL3/JAG1/AGTR2/NID1/TGFBR1/ODC1/PLAG1/TCF21/LGR4/DLL1/SIX1/SMAD5/FAT4/SIX4/ADAMTS1/NFIA/BAX/HOXD13/PROX1/POU3F3/SMAD4/AGTR1/WNT5A/NOTCH2/HES1/STAT1/NF1/FOXA1/ESR1/DCN/MEF2C/SOX8/CTNNB1/OSR1/YAP1/AHI1/GCNT1/FRS2/SMAD1/GDNF/TFAP2A/NOTCH1…	170
EVs down	GO:0010464	regulation of mesenchymal cell proliferation	26/6733	33/16943	5.50111e-06	0.000398185	0.000310992	FGF9/PHF14/FOXP2/SIX1/NFIB/WNT5A/STAT1/CTNNB1/TGFBR2/FGFR2/ZEB1/FOXF1/IRS2/IHH/LRP5/WNT2/MYC/SHOX2/PRRX1/LMNA/BMPR1A/WNT11/SOX9/PTN/PDGFA/VEGFA	26
EVs down	GO:0050657	nucleic acid transport	109/6733	197/16943	6.23e-06	0.000423043	0.000330406	SRSF1/HNRNPA2B1/ABCE1/XPO1/NUP88/NUP155/RBM27/YTHDC1/NUP50/CPSF6/SRSF2/PURA/QKI/SMG1/RFTN2/UPF3A/PHAX/SRSF3/NXF1/NOL6/RBFOX1/RBM8A/NUP54/NUP58/KHSRP/SETD2/EIF5A2/AHCTF1/FMR1/CPSF2/KIF5C/SEH1L/TOMM20/EIF4E/TGFBR2/SLU7/FYTTD1/ATXN2/NUP153/CHTOP/WDR33/TOMM20L/U2AF2/TNKS/NUP43/G3BP2/SRSF11/RBM26/NDC1/IGF2BP3/HHEX/NUP205/XPOT/ENY2/PARP11/NUP37/SRSF5/IWS1/THOC2/SENP2/MRPL18/NXT2/NUP160/RANBP17/ZC3H11A/…	109
EVs down	GO:0050658	RNA transport	109/6733	197/16943	6.23e-06	0.000423043	0.000330406	SRSF1/HNRNPA2B1/ABCE1/XPO1/NUP88/NUP155/RBM27/YTHDC1/NUP50/CPSF6/SRSF2/PURA/QKI/SMG1/RFTN2/UPF3A/PHAX/SRSF3/NXF1/NOL6/RBFOX1/RBM8A/NUP54/NUP58/KHSRP/SETD2/EIF5A2/AHCTF1/FMR1/CPSF2/KIF5C/SEH1L/TOMM20/EIF4E/TGFBR2/SLU7/FYTTD1/ATXN2/NUP153/CHTOP/WDR33/TOMM20L/U2AF2/TNKS/NUP43/G3BP2/SRSF11/RBM26/NDC1/IGF2BP3/HHEX/NUP205/XPOT/ENY2/PARP11/NUP37/SRSF5/IWS1/THOC2/SENP2/MRPL18/NXT2/NUP160/RANBP17/ZC3H11A/…	109
EVs down	GO:0034446	substrate adhesion-dependent cell spreading	64/6733	105/16943	8.64217e-06	0.000546168	0.000426569	PTK2/FER/NEDD9/HAS2/S100A10/NRP1/LAMA5/TRIOBP/ANTXR1/FZD4/FZD7/TMEFF2/CSPG5/BVES/AKIP1/MEGF9/ITGAV/PREX1/ACTN4/AP1AR/SRCIN1/RAB1A/RREB1/LIMS1/CRK/P4HB/ATRN/FGG/RAC1/ATRNL1/CORO1C/EFNA5/FERMT2/CARMIL1/FERMT3/SRGAP2/RADIL/FN1/DOCK5/DOCK1/CALR/PEAK1/NTN4/PARVA/RCC2/ILK/KANK1/MERTK/DMTN/CASS4/WASHC2C/FLNA/KIF14/PIK3R1/UNC13D/PDPN/ITGB3/USH2A/CDC42/TACSTD2/NTNG1/ARHGEF7/ITGA4/FGA	64
EVs down	GO:0035303	regulation of dephosphorylation	113/6733	207/16943	9.82835e-06	0.000609072	0.000475698	BOD1L1/ARPP19/CSRNP2/MTMR9/PPP2R2A/TGFB2/DLC1/ROCK2/SLC7A14/SET/PPP2R5E/YWHAB/PPP4R1/SHOC2/PHACTR2/IGBP1/TIPRL/KNL1/PPP1R8/PHACTR4/RIMBP2/CDH5/DLG2/AGTR2/HTT/ENSA/PPP4R2/CSRNP3/PPP1R2/PPP4R4/PCDH11X/BAG4/PPP1R27/FKBP15/EIF2AK2/SPRED1/GPATCH2/CEP192/MEF2C/PPP1R12A/SEMA4D/URI1/CAMTA1/DLG3/PPP2R5C/FARP1/PPP2R2C/PHACTR3/PDGFRB/RBM26/SWAP70/RCAN2/PTPRC/GSK3B/SLC39A10/JAK2/MYO1D/BOD1/PPP1R1C/PPP2R1A/MG…	113
EVs down	GO:0043543	protein acylation	131/6733	246/16943	1.08266e-05	0.000658156	0.000514034	HAT1/NCOA3/HDAC2/KMT2A/SIN3A/DDX3X/TAF5L/PHF14/NAA50/SET/EPC2/CHD5/SOX4/ING3/TAF1/ZNF451/TAF9/GATA2/KAT7/HHAT/BEND3/CDYL/JADE2/ZDHHC18/NAA30/NAA15/PRKAA2/MECP2/CDY2B/CDY2A/CDY1B/CDY1/LEF1/ZDHHC21/SIRT1/MEAF6/FAM161A/ZDHHC15/KAT6A/CLOCK/SUPT3H/PPM1A/EP300/ZDHHC2/SMAD4/TAOK1/PRKAA1/ZDHHC13/MBIP/NAA25/AUTS2/BRPF3/GOLGA7/ZDHHC9/BRD1/PHF20L1/NCOA1/MYOD1/KAT6B/KLF15/ESCO1/ZDHHC20/PAXIP1/JADE1/ATG5/ZDHH…	131
EVs down	GO:1901888	regulation of cell junction assembly	109/6733	199/16943	1.14648e-05	0.000683921	0.000534157	GRID2/PTPRD/CLDN1/SLITRK6/PTK2/OCLN/ARF6/LIMCH1/ROBO2/PPP1R9A/DLC1/KDR/ROCK2/MACF1/RAPGEF2/S100A10/NRP1/SLITRK2/EPB41L5/GPC6/ADNP/ACE2/LRRTM3/FZD5/NTRK2/CHRNB2/ACVRL1/SLITRK1/ADGRB3/SIX1/LRRC4B/EPHA3/SIX4/NRXN1/CBFB/TPBG/FLRT3/SLITRK4/CAV1/WNT5A/NTRK3/GPC4/PDLIM5/LRRN1/MEF2C/SLK/SEMA4D/MAP4K4/FLRT2/CLASP2/NECTIN1/NLGN1/GPM6B/LHFPL4/LIMS1/DUSP3/SETD5/CBLN2/DLG5/RAC1/CORO1C/EFNA5/RAP1A/PTEN/PTPRJ/E…	109
EVs down	GO:0051052	regulation of DNA metabolic process	181/6733	356/16943	1.17933e-05	0.000690612	0.000539383	USP7/DACH1/HNRNPA2B1/SLF2/PARPBP/MPHOSPH8/KLHL15/PARM1/BLM/PINX1/TFDP1/SUB1/DCP2/ERCC8/KMT2A/RAD50/NEK7/XRN1/UBE2B/FIGN/UBE2V1/HNRNPD/YLPM1/TENT4B/SMG1/PRMT5/H2AX/ATRX/MAGEF1/NAF1/ERCC6/KAT7/GSK3A/OTUB2/SMCHD1/ATM/ACVRL1/GNL3L/USP51/TNFSF4/PPP4R2/MECP2/UBR5/KMT5B/ARID2/SETD2/SIRT1/BAX/ZNF93/KDM1B/PPARG/HMBOX1/GTF2I/PARP9/KCNK2/KPNA1/FBXO4/BMPR2/RFC3/CUL4A/CTNNB1/SMARCAD1/FMN2/DKC1/MAPK1/USP9X/EYA…	181
EVs down	GO:0031331	positive regulation of cellular catabolic process	194/6733	385/16943	1.19896e-05	0.000695723	0.000543375	ZBTB20/RDX/NNT/YTHDF2/PTK2/SPTLC2/INSR/ANKIB1/TNRC6B/HUWE1/PUM1/KDR/RCHY1/ROCK2/SUMO1/SLC4A4/BCL2L11/TRIM13/RC3H1/YTHDF3/HNRNPD/EDEM1/DACT1/SMAD7/TAF1/NFE2L2/LRRK2/UVRAG/MAGEF1/MAPK9/SVIP/CNOT1/UBQLN1/METTL14/MEFV/ADRB2/RNF14/PFKFB2/GSK3A/CCDC22/CLEC16A/ATM/PRR5L/FBXW8/SH3GLB1/RNF144A/HTT/HSPB8/MTDH/CSNK1E/LRP2/PRKAA2/CNOT6L/MEX3D/KHSRP/RNF217/ARIH1/TP53INP1/SIRT1/UBQLN2/BAX/HERPUD1/CAV1/FMR1/ITC…	194
EVs down	GO:0097306	cellular response to alcohol	55/6733	88/16943	1.28476e-05	0.000732197	0.000571862	HMGCS1/GRAMD1C/BLM/AHR/PTCH1/XRN1/ADCY6/TNC/LRP6/ACACA/CYBB/ADCY7/GNG2/TNFSF4/PRKAA2/KLF9/TP53INP1/PPARG/PRKAA1/PTGER4/CTNNB1/ATP2B1/ABCA1/PTGDR/GNAI1/EFNA5/LANCL2/CDK4/PTEN/AKAP8/GRAMD1B/ADCY2/LRP8/ADCY1/ITPR2/GNB1/SPIDR/CFTR/LARP1/GLRA2/CYP7A1/NFE2L1/BRCA1/GPLD1/RECQL5/CTNNA1/CES1/FOXO3/RAD51/KLF4/GRAMD1A/INHBA/FDX1/ADCY5/GOLPH3	55
EVs down	GO:0048863	stem cell differentiation	138/6733	262/16943	1.33866e-05	0.00074953	0.000585399	SOX11/SOX6/YTHDF2/SEMA3E/KMT2A/TGFB2/PUM1/FOXC1/MLLT3/ERBB4/EDNRB/ZNF281/SEMA4F/NRP1/LAMA5/NFE2L2/MYB/ZEB2/PWP1/OCIAD1/GATA2/PHACTR4/TEAD2/LRP6/PSMA8/JAG1/NUDT21/FOXO4/CDK6/JARID2/SOX5/SETD2/CBFB/CDK13/TCF12/ITCH/SMAD4/EIF2AK2/SEMA3C/HES1/KITLG/RBPJ/PITX2/RUNX2/GPM6A/STAT3/ASCL1/FOXA1/ESR1/MEF2C/SOX8/PSMC2/MSI2/PSMA4/ZFP36L2/CHD2/OSR1/TAL1/YAP1/SEMA4D/GDNF/MAPK1/ACVR1/NOTCH1/LBH/PSMD11/CDK12/FGFR…	138
EVs down	GO:0007043	cell-cell junction assembly	82/6733	143/16943	1.46304e-05	0.000805052	0.000628763	CLDN1/OCLN/CDH18/PRKCA/ROCK2/PTPRO/SMAD7/ACE2/DLG1/FZD5/CDH5/PARD6G/MTDH/GJC1/CBFB/CTNND1/AFDN/PARD6B/PKN2/CLDN16/CAV1/STRN/HIPK1/UGT8/CTNNB1/CDH8/CDHR3/CDH6/ACTN4/PARD3/PRKCI/CLDN11/DLG5/CDH12/CD9/GRHL2/CTNND2/CLDN23/CLDN8/NFASC/RAB13/APC/CLDN22/DCHS1/EPB41L3/POF1B/ANK2/PATJ/GJA1/PAK2/ECT2/F11R/PKP2/TJP1/ACTG1/MYO1C/VCL/CLDN2/SRF/TNF/CDH19/CDH7/PKP4/TLN1/WNT11/IKBKB/EPHA2/PKP3/CLDN4/MPP7/CTNNA1/…	82
EVs down	GO:0043087	regulation of GTPase activity	234/6733	477/16943	1.79232e-05	0.000952416	0.000743858	RDX/ARHGAP20/EPHA5/ARHGAP28/GNAQ/PTK2/RASA1/RGS5/GAPVD1/RICTOR/DGKI/TRAPPC6B/STXBP5L/RALGAPB/TBC1D26/DLC1/ADRB1/AMOT/RSU1/NEDD9/RAPGEF2/SNX13/ADCYAP1/S100A10/LRCH1/NRP1/ARHGAP26/LRRK2/ARHGAP23/ERRFI1/ALS2/TBC1D19/VAV3/ARHGAP27/SIPA1L3/GPR65/ARHGAP19/ARFGEF1/MTSS2/TBC1D15/NTRK2/DVL3/TAX1BP3/USP6/RIN2/PAFAH1B1/SNX18/RAPGEF6/S1PR1/ADGRB3/PRKG1/ACAP2/EPHA3/MIR21/MMUT/RABGAP1L/DENND1B/PLCB1/ASAP2/CHN1…	234
EVs down	GO:0035108	limb morphogenesis	85/6733	150/16943	1.90952e-05	0.000982942	0.000767699	SOX11/RNF165/FGF9/BPNT2/HDAC2/RPGRIP1L/TGFB2/PBX1/PTCH1/BCL2L11/SOX4/MBNL1/ATRX/FREM2/MED1/LRP6/CACNA1C/TBX3/TBX4/MAP3K20/LNPK/LEF1/BAX/HOXD13/FLVCR1/SMAD4/WNT5A/NOTCH2/SEMA3C/RUNX2/TBC1D32/CIBAR1/INTU/CTNNB1/OSR1/CHD7/TFAP2A/LMBR1/NOTCH1/FGFR2/ASPH/AFF3/MSX2/CYP26B1/FZD6/GRHL2/ALDH1A2/GLI3/IHH/GLI2/EVX2/EN1/ZNF141/TBX2/LRP5/ZBTB16/PLXNA2/NOG/SHOX2/TFAP2B/PSEN1/FMN1/LRP4/TP63/PRRX1/FRAS1/BMPR1A/P…	85
EVs down	GO:0045444	fat cell differentiation	120/6733	225/16943	2.26813e-05	0.00113105	0.000883377	TBL1XR1/EBF2/RUNX1T1/ERO1A/NR4A3/CREB1/BBS9/ADRB1/CCND1/ARID5B/OSBPL11/GATA2/ADRB2/MED1/JAG1/ZBTB7C/STK4/PRDM16/ALDH6A1/RORA/SIX1/ASXL2/MIR21/SAV1/SIRT1/PLCB1/PPARG/INSIG1/EP300/CDS1/STEAP4/WNT5A/HES1/OSBPL8/SYAP1/SOX8/NOC3L/ARL4A/ZFP36L2/SDF4/CREBL2/PIAS1/RREB1/RGS2/ZNF516/CCDC71L/LMO3/MSX2/EGR2/ITGA6/ATAT1/SENP2/PLAC8/MAFB/MAPK14/BBS7/ANKRD26/C1QTNF3/VSTM2A/IL11/FOXO1/PIM1/ID4/HNRNPU/ARL6/ZADH2…	120
EVs down	GO:0007517	muscle organ development	191/6733	383/16943	3.08808e-05	0.00144039	0.00112498	SOX11/FGF9/ERBB3/DMD/SOX6/AKAP6/CD164/TGFB2/CREB1/FOXC1/HDAC9/ERBB4/JPH1/ARID5B/SFMBT1/SMAD7/FOXP2/LAMA5/UBE4B/CCNT2/GSK3A/MED1/CHODL/KCNAB1/TNNI1/CDON/FOXO4/TGFBR1/TCF21/FZD2/DLL1/S1PR1/CCNB1/LRP2/SIX1/JARID2/FZD7/SAV1/HEY2/FGF20/SIX4/KMT5B/LEF1/SIRT1/ETV1/PROX1/TIFAB/CFL2/ADARB1/CAV1/EP300/TCF12/AKIRIN1/SMAD4/BVES/WNT5A/COL11A1/KCNK2/HOMER1/RBPJ/PRKAA1/SRI/NF1/RIPOR2/DCN/MEF2C/NR2F2/SOX8/CTNNB1…	191
EVs down	GO:0003300	cardiac muscle hypertrophy	51/6733	82/16943	3.1852e-05	0.00147327	0.00115066	AKAP6/HDAC2/PTK2/NR4A3/SORBS2/PRKCA/ATP2B4/ROCK2/ERRFI1/GSK3A/AKAP13/AGTR2/INPP5F/JARID2/MIR21/HEY2/SMAD4/PDLIM5/MEF2C/TRIM63/MEF2A/NOTCH1/KLF15/MAP2K4/PPP3CA/HDAC4/RGS2/MTPN/ATP2A2/PDE5A/FOXO1/CDK9/EDN1/RYR2/PAK1/CAMTA2/CSRP3/EZH2/NPPA/SMAD3/LMNA/LMCD1/PARP2/TCAP/CAV3/GATA5/PIN1/GATA6/TIAM1/ROCK1/RGS4	51
EVs down	GO:0034063	stress granule assembly	19/6733	23/16943	3.20888e-05	0.00147354	0.00115087	LSM14A/DDX3X/DDX6/G3BP1/PRKAA2/BICD1/ATXN2L/PRKAA1/ATXN2/G3BP2/CIRBP/EIF2S1/PUM2/UBAP2L/C9orf72/STYXL1/GRB7/PRRC2C/DYNC1H1	19
EVs down	GO:0060562	epithelial tube morphogenesis	166/6733	328/16943	3.6686e-05	0.00159297	0.00124415	SOX11/CLIC4/SEMA3E/GLMN/PGR/FZD3/TGFB2/PBX1/DLC1/KDR/PTCH1/SOX4/FOXP1/NRP1/BCL10/LAMA5/ZEB2/TNC/DLG1/TCTN1/PHACTR4/TEAD2/MED1/KLHL3/LRP6/TBX3/AGTR2/STK4/DVL3/ACVRL1/MET/TCF21/LGR4/FZD2/PRKACB/DLL1/RALA/LRP2/SIX1/MIR21/FAT4/SIX4/SETD2/ARL13B/LEF1/PROX1/SMAD4/WNT5A/NOTCH2/HES1/TMED2/RBPJ/FOXA1/ESR1/MEF2C/SOX8/CTNNB1/OSR1/TGFBR2/YAP1/AHI1/SEC24B/GDNF/ACVR1/LHX2/NOTCH1/LHX1/KRAS/EFNB2/GNA13/EYA1/CELS…	166
EVs down	GO:0030856	regulation of epithelial cell differentiation	85/6733	152/16943	3.72164e-05	0.00159431	0.00124519	RFX3/NCOA3/BTG1/PTCH1/FOXC1/ROCK2/CCND1/ZEB2/ERRFI1/PRLR/GSK3A/MED1/JAG1/TBX3/CDH5/ACVRL1/DLL1/MIR21/HEY2/FAT4/CBFB/CD109/CLOCK/CAV1/HES1/KLF7/SPRED1/STAT1/ASCL1/CTNNB1/OSR1/YAP1/AHI1/GDNF/NOTCH1/LHX1/STAT5B/MAFG/MACROH2A1/ZEB1/VDR/MSX2/LIF/PROM1/PAX6/GSK3B/AQP3/RHEB/GRHL2/REG3G/VEZF1/SGPP1/XDH/FGF2/CD24/SRSF6/APOLD1/GATA3/DSPP/SERPINE1/EZH2/MACROH2A2/ZFP36L1/F11R/VCL/TP63/TNF/SPRY2/SFRP4/IKBKB/S…	85
EVs down	GO:0031346	positive regulation of cell projection organization	192/6733	387/16943	4.33429e-05	0.00180822	0.00141226	TWF1/PTPRD/ABL2/OCLN/NEGR1/ACTR3/ROBO2/CCDC88A/PPP1R9A/WASF2/TENM3/CAPRIN1/CAMK2B/RIMS2/MACF1/MAPK6/TENM1/RAPGEF2/MAP1B/ADCYAP1/NRP1/NFE2L2/ZEB2/ADNP/C21orf91/FUT9/CHODL/ATP7A/DZIP1/NTRK2/FBXW8/ESPN/DVL3/FZD4/HTT/TGFBR1/SLITRK1/PAFAH1B1/CCP110/ATF1/RALA/SKIL/RAB11A/EPHA3/RIMS1/CNTN1/MIR21/NEDD4L/NAV3/VLDLR/PLPPR5/ZDHHC15/ITSN2/LRRC7/RAB8B/EP300/FMR1/AKIRIN1/CNR1/WNT5A/NTRK3/GPM6A/DISC1/DNM3/TRPC5…	192
EVs down	GO:0043583	ear development	117/6733	221/16943	4.37953e-05	0.00181294	0.00141595	FGF9/GABRB2/SLITRK6/RPGRIP1L/SLC4A7/FZD3/NR4A3/TGFB2/HPCA/GABRB3/BCL2L11/PCDH15/HOXA2/GATA2/PTPN11/FREM2/TRIOBP/JAG1/PAFAH1B1/FZD2/DLL1/SIX1/HEY2/FAT4/FGF20/SIX4/PROX1/INSIG1/TIFAB/CCNA2/WNT5A/LIN7A/COL11A1/NTRK3/HES1/KCNK2/ZIC1/RBPJ/FOXG1/MAF/HMX3/RIPOR2/ANP32B/INSIG2/TRIP11/OSR1/AHI1/SEC24B/CHD7/TFAP2A/MAPK1/NOTCH1/SOBP/LRIG1/EYA1/PLPPR4/CELSR1/FGFR2/ZEB1/ATG5/TTC39C/MYO3B/PDGFRB/BCL2/LRIG3/FZD…	117
EVs down	GO:0048562	embryonic organ morphogenesis	153/6733	300/16943	4.41087e-05	0.00181294	0.00141595	SATB2/SOX11/MMP16/HOXD3/FGF9/SLITRK6/FZD3/NR4A3/RBPMS2/IRX5/HOXA2/GATA2/DLG1/PHACTR4/TEAD2/LRP6/TRIOBP/FZD5/TBX3/TGFBR1/TCF21/FZD2/DLL1/SIX1/SIX4/SETD2/ARL13B/HOXB3/PROX1/INSIG1/TIFAB/FLVCR1/WNT5A/NOTCH2/COL11A1/HES1/TMED2/HIPK1/ZIC1/RUNX2/SP3/FOXG1/HMX3/RIPOR2/INSIG2/MEF2C/CTNNB1/OSR1/TGFBR2/YAP1/AHI1/SEC24B/FRS2/CHD7/TFAP2A/MAPK1/ACVR1/NOTCH1/SOBP/LHX1/FOXF2/TCF7/LRIG1/EYA1/CELSR1/FGFR2/ZEB1/SO…	153
EVs down	GO:0043547	positive regulation of GTPase activity	199/6733	403/16943	4.53119e-05	0.0018422	0.0014388	ARHGAP20/ARHGAP28/GNAQ/RASA1/RGS5/GAPVD1/STXBP5L/RALGAPB/TBC1D26/DLC1/ADRB1/RSU1/NEDD9/RAPGEF2/SNX13/ADCYAP1/S100A10/NRP1/ARHGAP26/LRRK2/ARHGAP23/ERRFI1/ALS2/TBC1D19/VAV3/ARHGAP27/SIPA1L3/GPR65/ARHGAP19/ARFGEF1/MTSS2/TBC1D15/DVL3/TAX1BP3/USP6/RIN2/SNX18/RAPGEF6/S1PR1/ADGRB3/ACAP2/MMUT/RABGAP1L/DENND1B/PLCB1/ASAP2/CHN1/AFDN/SOS1/RIC1/NTF3/WNT5A/MAPRE2/NTRK3/SNX9/FAM13B/RGP1/BNIP2/NF1/TBC1D4/RASGRP…	199
EVs down	GO:0002053	positive regulation of mesenchymal cell proliferation	20/6733	25/16943	4.73882e-05	0.00191442	0.00149521	FGF9/FOXP2/SIX1/WNT5A/STAT1/CTNNB1/TGFBR2/FGFR2/FOXF1/IRS2/IHH/LRP5/WNT2/MYC/SHOX2/PRRX1/BMPR1A/SOX9/PDGFA/VEGFA	20
EVs down	GO:0045446	endothelial cell differentiation	61/6733	103/16943	4.80679e-05	0.00191761	0.00149769	RDX/CLDN1/CLIC4/BTG1/KDR/ROCK2/RAPGEF2/NRP1/PDE4D/JAG1/SCUBE1/CDH5/ACVRL1/MET/DLL1/S1PR1/MIR21/HEY2/AFDN/PROX1/SMAD4/RBPJ/BMPR2/HEY1/NR2F2/CTNNB1/ACVR1/NOTCH1/ZEB1/SOX18/ACVR2B/RAP2C/RAP1A/VEZF1/XDH/APOLD1/ENG/F11R/TJP1/PPP1R16B/ARHGEF26/CNMD/VCL/TNF/IKBKB/FASN/COL15A1/PTN/FOXJ2/STC1/MSN/PDPN/ATOH8/COL22A1/ROCK1/HEG1/PTPRS/CXCR4/VEGFA/ADD1/PECAM1	61
EVs down	GO:2000027	regulation of animal organ morphogenesis	131/6733	252/16943	4.92423e-05	0.00195226	0.00152476	SULF1/FZD3/TGFB2/ROBO2/THRB/FOXC1/MLLT3/SMURF2/DACT1/FOXP2/RYK/GPC6/RSPO3/MED1/PSMA8/FZD5/JAG1/AGTR2/DVL3/FZD4/TGFBR1/LGR4/AP2B1/FZD2/SIX1/FZD7/SIX4/NFIB/BAX/HOXD13/ODAPH/SMAD4/WNT5A/BTBD7/SEMA3C/HES1/DAAM1/RBPJ/RUNX2/GPC4/STAT1/ESR1/BMPR2/SOX8/DAB2/CTNNB1/PSMC2/PSMA4/TGFBR2/AHI1/BCOR/SEC24B/FRS2/GDNF/TFAP2A/ACVR1/NOTCH1/LHX1/PSMD11/EYA1/CELSR1/FGFR2/VDR/LIF/PRICKLE2/ANKRD6/RAC1/BCL2/ISL1/PSMC6/T…	131
EVs down	GO:0001701	in utero embryonic development	189/6733	381/16943	4.99838e-05	0.00196942	0.00153816	CIR1/TBL1XR1/SOX6/RPGRIP1L/VASH2/SIN3A/PHF6/GABPA/PTCH1/FOXC1/UBE2B/TENT5C/BCL2L11/AMOT/PRDM1/MBNL1/NOS3/PLCD1/EPB41L5/ALS2/CERT1/GGNBP2/PTPRR/GATA2/CPT2/TCTN1/RSPO3/PLG/MED1/FZD5/ATP7A/VASH1/TBX3/INPP5B/STK4/FBXW8/XRCC2/ACVRL1/TGFBR1/SH3PXD2A/ADCY9/CCNB1/SKIL/HEY2/PPP4R4/SETD2/LATS1/LEF1/NPAT/SLC30A1/RPL7L1/UBE2A/RBBP6/FLVCR1/SMAD4/NOTCH2/HES1/TMED2/RBBP8/RBPJ/SP3/DSC3/HEY1/NR2F2/CUL4A/UBR3/CAPN…	189
EVs down	GO:0014897	striated muscle hypertrophy	52/6733	85/16943	5.10221e-05	0.00198762	0.00155238	AKAP6/HDAC2/PTK2/NR4A3/SORBS2/PRKCA/ATP2B4/ROCK2/ERRFI1/GSK3A/AKAP13/AGTR2/INPP5F/JARID2/MIR21/HEY2/SMAD4/PDLIM5/MEF2C/TRIM63/MEF2A/NOTCH1/KLF15/MAP2K4/PPP3CA/HDAC4/RGS2/MTPN/ATP2A2/PDE5A/FOXO1/CDK9/EDN1/RYR2/PAK1/CAMTA2/CSRP3/IGFBP5/EZH2/NPPA/SMAD3/LMNA/LMCD1/PARP2/TCAP/CAV3/GATA5/PIN1/GATA6/TIAM1/ROCK1/RGS4	52
EVs down	GO:0014896	muscle hypertrophy	53/6733	87/16943	5.10684e-05	0.00198762	0.00155238	AKAP6/HDAC2/PTK2/NR4A3/SORBS2/PRKCA/ATP2B4/ROCK2/ERRFI1/GSK3A/AKAP13/AGTR2/INPP5F/JARID2/MIR21/HEY2/SMAD4/PDLIM5/MEF2C/TRIM63/MEF2A/NOTCH1/KLF15/MAP2K4/PPP3CA/MSTN/HDAC4/RGS2/MTPN/ATP2A2/PDE5A/FOXO1/CDK9/EDN1/RYR2/PAK1/CAMTA2/CSRP3/IGFBP5/EZH2/NPPA/SMAD3/LMNA/LMCD1/PARP2/TCAP/CAV3/GATA5/PIN1/GATA6/TIAM1/ROCK1/RGS4	53
EVs down	GO:0060173	limb development	98/6733	181/16943	5.70041e-05	0.00212782	0.00166187	SOX11/RNF165/FGF9/BPNT2/HDAC2/RPGRIP1L/TGFB2/PBX1/PTCH1/BCL2L11/SOX4/MBNL1/ATRX/FREM2/MED1/LRP6/CACNA1C/TBX3/SLC7A11/TBX4/MAP3K20/LNPK/LEF1/BAX/HOXD13/RC3H2/FLVCR1/SMAD4/WNT5A/NOTCH2/SEMA3C/PITX2/RUNX2/TBC1D32/KREMEN1/CIBAR1/INTU/BMPR2/NR2F2/CTNNB1/OSR1/CHD7/TFAP2A/LMBR1/NOTCH1/FGFR2/ASPH/AFF3/MSX2/CYP26B1/ITGA6/IFT80/FZD6/GRHL2/BBS7/KAT2B/ALDH1A2/GLI3/IHH/GLI2/EVX2/EN1/ZNF141/TBX2/LRP5/ZBTB16/PL…	98
EVs down	GO:2001252	positive regulation of chromosome organization	98/6733	181/16943	5.70041e-05	0.00212782	0.00166187	HNRNPA2B1/MIER1/SLF2/MPHOSPH8/KMT2A/RAD50/SIN3A/NEK7/CDC23/HNRNPD/LRRK2/MYB/DMRTC2/ATRX/NAF1/KAT7/PRDM12/ATM/ING2/CCNB1/JARID2/MECP2/SIRT1/HMBOX1/FMR1/SMAD4/RESF1/FBXO4/SMC5/AUTS2/CTNNB1/TASOR/TAL1/TET1/DKC1/C6orf89/MAPK1/KMT2E/SNW1/MACROH2A1/CHTOP/EED/TNKS/PAXIP1/TERF1/PAXBP1/LIF/TNKS2/ISL1/MAPKAPK5/PKIB/SLF1/MTF2/DLGAP5/AKAP8/POT1/CDK9/GLYR1/HNRNPU/RPS6KA5/CDC27/NEK2/GATA3/CCT5/RIF1/PHF19/MAP3K…	98
EVs down	GO:0031503	protein-containing complex localization	147/6733	288/16943	5.85038e-05	0.00215724	0.00168485	IFT81/SRSF1/HNRNPA2B1/ABCE1/XPO1/NUP88/SHISA6/NUP155/YTHDC1/NUP50/SRSF2/HPCA/PURA/TNPO1/SMAD7/DYNLL2/SMG1/HSPB11/GPC6/KIF5B/SNAP25/PRKCZ/DLG1/SRSF3/NXF1/NOL6/SYNJ2BP/DLG2/ATM/RBM8A/CILK1/TTC30B/AP2B1/NUP54/ADAM22/RAB11A/NUP58/MZT1/SETD2/LRRC7/CPSF2/GPC4/KIF5C/TTC26/TTC30A/DNM3/SEH1L/TRIP11/WASL/RABL2B/EIF4E/CACNG3/NUMB/SLU7/FYTTD1/NLGN1/NUP153/EFNB2/USP46/DLG3/CACNG2/CHTOP/WDR33/U2AF2/LGI1/TERF1/…	147
EVs down	GO:0031032	actomyosin structure organization	103/6733	192/16943	6.13428e-05	0.00221215	0.00172774	ARHGAP28/LIMCH1/CCDC88A/EPB41L4B/PPP1R9A/WASF2/DLC1/NEBL/ROCK2/S100A10/CIT/NRP1/ZYX/EPB41L5/PPFIA1/GPR65/MYPN/LURAP1/AKAP13/MET/TGFBR1/EPB41/S1PR1/MIR21/TMEFF2/SIX4/CDC42BPB/CD47/BAG4/PROX1/CFL2/SMAD4/FRMD5/PRKAR1A/MEF2C/FRMD6/PTGER4/CLASP2/MEF2A/ALMS1/CDC42BPA/RACGAP1/EPB41L1/ITGB5/ITGB1/PDGFRB/TPM1/RAC1/NF2/LDB3/CARMIL1/FRMD3/MYLK3/MYOZ2/FHOD3/SYNPO2L/MYO18A/STMN1/FLII/EDN1/KIF23/PAK1/CSRP3/EPB…	103
EVs down	GO:1902115	regulation of organelle assembly	103/6733	192/16943	6.13428e-05	0.00221215	0.00172774	RDX/GRID2/PTPRD/CEP97/CCDC88A/MAP4/LRRK2/CEP76/MAPK9/CNOT1/AKAP13/DZIP1/SPICE1/SH3GLB1/HTT/ODF2L/CCP110/G3BP1/LRRC4B/PRKAA2/CNOT6L/NRXN1/ATXN2L/PAN3/UBQLN2/PROX1/SMAD4/NTRK3/SDCBP/PRKAA1/MEF2C/GPSM2/PIKFYVE/SCFD1/RAB3GAP2/DCDC2/ATXN2/ASAP1/ALMS1/LCP1/TBC1D12/SMCR8/ATG5/G3BP2/TBC1D14/VPS4B/SEC22B/RAB5A/SAXO1/SENP6/HSPA1A/HSPA1B/CEP120/C9orf72/MYLK3/KAT2B/C10orf90/FEZ2/CYLD/HNRNPU/STYXL1/CENPJ/HCK/…	103
EVs down	GO:0061641	CENP-A containing chromatin organization	30/6733	43/16943	6.39881e-05	0.00228176	0.00178211	KNL1/CENPK/CENPQ/CENPW/OIP5/MIS18BP1/ITGB3BP/NASP/H4C14/H4C2/H4C11/H4C4/H4C15/H4C13/H4C8/H4C12/H4C1/H4-16/H4C5/H4C3/H4C6/H4C9/CENPP/CENPA/NPM1/RSF1/SMARCA5/CENPO/CENPU/RBBP7	30
EVs down	GO:0003197	endocardial cushion development	31/6733	45/16943	7.09796e-05	0.00250311	0.00195498	ERBB3/TGFB2/ROBO2/NOS3/JAG1/ACVRL1/TGFBR1/HEY2/SMAD4/RBPJ/MDM4/BMPR2/HEY1/TGFBR2/ACVR1/NOTCH1/RBM24/MSX2/FOXF1/ISL1/ENG/TBX2/DCHS1/NOG/BMPR1A/SOX9/GATA5/TBX5/NEDD4/SNAI2/BMP2	31
EVs down	GO:0050890	cognition	151/6733	298/16943	7.46357e-05	0.00260328	0.00203322	INSR/DGKI/CREB1/SHC3/GRIA1/NRXN3/AFF2/FOXP2/ST3GAL4/ADNP/SLC6A1/SGK1/TANC1/SNAP25/PRKCZ/AMFR/KCNAB1/PTCHD1/CNTN2/NTRK2/CHRNB2/MAGT1/NPTX2/SLC7A11/HTT/RAG1/THRA/MGAT3/PAFAH1B1/ADGRB3/GRM5/MECP2/NRXN1/MEIS2/VLDLR/PLCB1/ATXN1/CAMK4/TIFAB/LMX1A/EP300/CNR1/NTF3/UBA6/KCNK2/LHCGR/ATP8A1/NF1/EIF2AK4/TAFA2/MEF2C/PRNP/PPP3CB/PAK5/SLC12A5/GMFB/BTG2/HMGCR/CHRNA7/PIAS1/GATM/CHD7/MAPK1/SOBP/KRAS/SHANK2/HRH1/CP…	151
EVs down	GO:0090596	sensory organ morphogenesis	136/6733	265/16943	7.84689e-05	0.00263916	0.00206124	SOX11/FGF9/SLITRK6/HDAC2/RPGRIP1L/FZD3/NR4A3/THRB/TENM3/PRDM1/IRX5/HOXA2/GATA2/HCN1/OLFM3/PHACTR4/LRP6/TRIOBP/FZD5/JAG1/NTRK2/FJX1/CDON/FZD2/DLL1/SIX1/NECTIN3/SIX4/MEGF11/BAX/PROX1/INSIG1/TIFAB/WNT5A/NOTCH2/COL11A1/HIPK1/ZIC1/PITX2/SP3/STAT3/FOXG1/INTU/HMX3/NF1/LCTL/RIPOR2/INSIG2/SOX8/CTNNB1/RORB/OSR1/AHI1/PRKCI/SEC24B/FRS2/NECTIN1/CHD7/TFAP2A/MAPK1/SOBP/LHX1/FOXF2/LRIG1/EYA1/MEIS1/CELSR1/FGFR2/Z…	136
EVs down	GO:0120193	tight junction organization	48/6733	78/16943	7.94024e-05	0.00263916	0.00206124	CLDN1/OCLN/ROCK2/SVEP1/DLG1/FZD5/CDH5/PARD6G/TGFBR1/MTDH/CBFB/AFDN/PARD6B/CLDN16/STRN/ACTN4/PARD3/PRKCI/CLDN11/GRHL2/CLDN23/CLDN8/RAB13/APC/CLDN22/POF1B/PATJ/GJA1/PAK2/ECT2/F11R/TJP1/ACTG1/MYO1C/CLDN2/SRF/TNF/WNT11/IKBKB/EPHA2/CLDN4/MPP7/MARVELD3/CLDN19/ROCK1/PRKACA/SNAI2/PECAM1	48
EVs down	GO:0033044	regulation of chromosome organization	174/6733	350/16943	8.41838e-05	0.00275562	0.0021522	USP7/HNRNPA2B1/MIER1/SLF2/MPHOSPH8/ZNF274/PINX1/DCP2/ATAD2/KMT2A/ZNF207/RAD50/SIN3A/GEN1/NEK7/XRN1/NEK6/UBE2B/CDC23/HECW2/MLLT3/SET/HNRNPD/YLPM1/TENT4B/SMG1/LRRK2/MYB/DMRTC2/ATRX/ZNF451/GATA2/NAF1/KAT7/PRDM12/OTUB2/ATM/GNL3L/ING2/CCNB1/WAPL/JARID2/MECP2/UBR5/SIRT1/MAPK8/HMBOX1/FMR1/SMAD4/KDM5A/RESF1/ANAPC1/USP44/FBXO4/SMC5/ASF1A/PSMG2/AUTS2/CTNNB1/TASOR/TAL1/TET1/DKC1/BCOR/C6orf89/H3-3A/MAPK1/SPT…	174
EVs down	GO:0050678	regulation of epithelial cell proliferation	169/6733	339/16943	8.79183e-05	0.00283426	0.00221362	SOX11/PEX2/FGF9/CLDN1/SULF1/VASH2/PGR/RICTOR/NR4A3/TGFB2/PRKCA/KDR/PTCH1/CDC73/CCND1/EDNRB/HAS2/FOXP2/NRP1/FLT1/ERRFI1/EAF2/GATA2/DLG1/JAML/FUT2/AKT3/MED1/ATP7A/VASH1/SYNJ2BP/SP1/ACVRL1/TGFBR1/CDK6/SIX1/KLF9/FZD7/MIR21/SAV1/SIX4/BCL11B/NFIB/SIRT1/BAX/CD109/PROX1/PPARG/CAV1/AGTR1/WNT5A/NOTCH2/KRIT1/HES1/EREG/STAT1/STAT3/PBLD/INTU/NF1/BMPR2/MEF2C/STXBP4/NR2F2/CTNNB1/OSR1/CAV2/YAP1/FRS2/NOTCH1/EGR3/…	169
EVs down	GO:0007416	synapse assembly	98/6733	183/16943	9.97565e-05	0.00313668	0.00244981	GRID2/PTPRD/GABRB2/SLITRK6/PTK2/ARF6/CBLN4/ROBO2/PPP1R9A/FBXO45/GABRB3/ERBB4/MAP1B/RAB29/RYK/SLITRK2/GPC6/ADNP/LRRTM3/FZD5/NTRK2/CHRNB2/SLITRK1/ADGRB3/CNTN5/SIX1/LRRC4B/MECP2/SIX4/NRXN1/TPBG/FLRT3/SLITRK4/NRCAM/WNT5A/NTRK3/GPM6A/GPC4/DNM3/PDLIM5/LRRN1/MEF2C/GABRA1/SEMA4D/FLRT2/PCLO/NECTIN1/NLGN1/EFNB2/SHANK2/LHFPL4/FARP1/SETD5/CBLN2/DLG5/PCDHB4/EFNA5/LGI2/PTEN/PCDHB16/EPHB1/BSN/NPTN/CDH2/GABRG2/N…	98
EVs down	GO:0032386	regulation of intracellular transport	174/6733	351/16943	0.000101976	0.0031752	0.0024799	UBE2L3/RDX/SCP2/CDK5R1/XPO1/PTPN14/TFDP1/RBM27/ANK3/HUWE1/YWHAG/CPSF6/HPCA/SAE1/TENM1/EDEM1/GAS1/MAP1B/YWHAB/SAR1B/RAB29/LRRK2/DENND10/KIF5B/SVIP/ATPSCKMT/PTPN11/GSK3A/FZD5/UFM1/SH3TC2/AGTR2/PRR5L/UBE2G2/CHMP3/SH3GLB1/INPP5F/DNAJC27/NUP54/CTDSPL2/NUP58/UBR5/SETD2/GCC2/UHMK1/MAPK8/BAG4/MDFIC/TCAF1/INSIG1/PPM1A/ZDHHC2/RHOT1/BVES/PPP3R1/YWHAZ/ZIC1/PRKAA1/OAZ1/NF1/ANP32B/PRNP/PPP1R12A/ATG13/DAB2/UBE2…	174
EVs down	GO:0061458	reproductive system development	214/6733	442/16943	0.000109352	0.00337196	0.00263357	HMGCS1/FGF9/SULF1/NDUFS6/UBE3A/MGST1/PTK2/VASH2/INSR/PGR/TGFB2/ROBO2/ADAM20/PTCH1/FOXC1/BCL2L11/CCND1/ARID5B/PRDM1/IRX5/ADCYAP1/NOS3/PLCD1/TNC/ARID4A/ATRX/BIRC2/EAF2/PRLR/GGNBP2/GATA2/DLG1/ACVR2A/RSPO3/PTPN11/PLG/PLEKHA1/MED1/LRP6/STC2/FZD5/VASH1/TBX3/ATM/RNF38/STK4/FBXW8/ADAM19/FZD4/TGFBR1/ING2/ITGB8/PLAG1/TCF21/LGR4/CCNF/CBL/LRP2/STOX2/BCL2L2/LHX9/HEY2/SIX4/SETD2/ARID4B/ADAMTS1/NRIP1/LEF1/SIRT1…	214
EVs down	GO:1901653	cellular response to peptide	188/6733	383/16943	0.000110145	0.00338007	0.00263991	RPS6KB1/PDK4/PTK2/INSR/AHCYL1/FER/SNX6/NR4A3/CREB1/YWHAG/KLF3/ADCY6/ROCK2/PHIP/HDAC9/BCL2L11/IDE/IGF1R/MAP1B/SELENOS/NFE2L2/ATP6V1H/ERRFI1/PRLR/PRKCZ/PTPN11/ADRB2/GSK3A/MYO5A/AGTR2/ADCY7/SP1/TRARG1/FOXO4/CACNA1A/ADCY9/PRKACB/GRM5/BCL2L2/CPS1/SIRT1/SIK2/SOS1/PPARG/INSIG1/KLF10/CAV1/RAB8B/CACNA2D1/CCNA2/AGTR1/NCOA5/PTPRE/SESN3/MGARP/LHCGR/STAT1/PRKAA1/GRB10/STAT3/OSBPL8/KL/SYAP1/TBC1D4/PRKAR1A/GAB1…	188
EVs down	GO:0051101	regulation of DNA binding	70/6733	124/16943	0.000117494	0.00352095	0.00274994	SOX11/MMP8/PINX1/HDAC2/SIN3A/FOXC1/SUMO1/TAF1/ZBTB7C/WFIKKN2/WAPL/HEY2/LEF1/MAPK8/PPARG/EP300/HES1/ZNF462/SRI/HEY1/CTNNB1/LHX2/NFKBIA/CPNE1/HMGB2/HIPK2/TNKS/MSX2/LIF/DOT1L/PAX6/HMGB1/ISL1/NSD1/PYHIN1/JAK2/TRIM6/NEUROD1/H1-0/ZFP90/NEK2/GATA3/TFAP4/PRKN/MYOCD/RSF1/JUN/TMSB4X/PSEN1/POU4F1/PDX1/ZMPSTE24/RB1/ERCC4/NGF/FBXW7/NME1/HABP4/MAD2L2/DDRGK1/SP100/E2F1/MAU2/KLF4/HDAC8/CALM3/POU4F2/NIPBL/IRF4/HM…	70
EVs down	GO:0106027	neuron projection organization	54/6733	91/16943	0.000118796	0.00354334	0.00276742	CDK5R1/UBE3A/INSR/PPP1R9A/CAPRIN1/CAMK2B/IGF1R/LRRK2/TANC1/KIF1A/PAFAH1B1/ZDHHC15/HOMER1/ABCD2/DNM3/PDLIM5/PRNP/WASL/CHRNA7/SRCIN1/NLGN1/TANC2/CAPRIN2/SHANK2/DOCK10/FCGR2B/DNM1L/GSK3B/PTEN/CTNND2/EPHB1/ZMYND8/LRP8/ABI2/ACTR2/PPFIA2/EPHA4/PSEN1/KALRN/EEF2K/OPA1/CUX2/GRIN2B/APP/ADAM10/PAK3/DBNL/ARHGAP44/ITGA3/TIAM1/SHANK3/CDC42/DHX36/FYN	54
EVs down	GO:0097061	dendritic spine organization	50/6733	83/16943	0.000123652	0.00356745	0.00278626	CDK5R1/UBE3A/INSR/PPP1R9A/CAPRIN1/CAMK2B/IGF1R/LRRK2/TANC1/KIF1A/PAFAH1B1/ZDHHC15/HOMER1/DNM3/PDLIM5/PRNP/WASL/CHRNA7/SRCIN1/NLGN1/TANC2/CAPRIN2/SHANK2/DOCK10/FCGR2B/DNM1L/PTEN/CTNND2/EPHB1/ZMYND8/LRP8/ABI2/ACTR2/PPFIA2/EPHA4/KALRN/EEF2K/OPA1/CUX2/GRIN2B/ADAM10/PAK3/DBNL/ARHGAP44/ITGA3/TIAM1/SHANK3/CDC42/DHX36/FYN	50
EVs down	GO:0043297	apical junction assembly	49/6733	81/16943	0.000124318	0.00356745	0.00278626	CLDN1/OCLN/ROCK2/DLG1/FZD5/CDH5/PARD6G/MTDH/CBFB/AFDN/PARD6B/PKN2/CLDN16/STRN/ACTN4/PARD3/PRKCI/CLDN11/DLG5/GRHL2/CLDN23/CLDN8/RAB13/APC/CLDN22/POF1B/PATJ/GJA1/PAK2/ECT2/F11R/TJP1/MYO1C/VCL/CLDN2/SRF/TNF/WNT11/IKBKB/EPHA2/CLDN4/MPP7/CTNNA1/MARVELD3/CLDN19/ROCK1/PRKACA/SNAI2/PECAM1	49
EVs down	GO:0120192	tight junction assembly	46/6733	75/16943	0.000124634	0.00356745	0.00278626	CLDN1/OCLN/ROCK2/DLG1/FZD5/CDH5/PARD6G/MTDH/CBFB/AFDN/PARD6B/CLDN16/STRN/ACTN4/PARD3/PRKCI/CLDN11/GRHL2/CLDN23/CLDN8/RAB13/APC/CLDN22/POF1B/PATJ/GJA1/PAK2/ECT2/F11R/TJP1/ACTG1/MYO1C/CLDN2/SRF/TNF/WNT11/IKBKB/EPHA2/CLDN4/MPP7/MARVELD3/CLDN19/ROCK1/PRKACA/SNAI2/PECAM1	46
EVs down	GO:0010631	epithelial cell migration	147/6733	292/16943	0.000137175	0.0038403	0.00299936	GADD45A/PTK2/TGFB2/ARF6/PRKCA/EPB41L4B/ATP2B4/KDR/ROCK2/HDAC9/AMOT/HAS2/MACF1/FGF18/FOXP1/NRP1/NOS3/CLEC14A/NFE2L2/EPB41L5/ZEB2/PTPRR/GATA2/PTPN11/AKT3/MIR1908/AMOTL1/VASH1/CDH5/SYNJ2BP/AGTR2/SP1/ACVRL1/MET/TGFBR1/RIN2/PTPRG/RAB11A/MECP2/MIR21/SIRT1/PROX1/PPARG/PKN2/ADAMTS9/WNT5A/MAPRE2/KRIT1/SPRED1/PBLD/NF1/BMPR2/DCN/MEF2C/NR2F2/TGFBR2/MAP4K4/CLASP2/NUS1/NOTCH1/EGR3/NR2E1/EFNB2/RREB1/CDH13/SOX18…	147
EVs down	GO:0048880	sensory system development	190/6733	389/16943	0.000143149	0.00399006	0.00311632	SOX11/FGF9/MAB21L1/SLITRK6/CLIC4/HDAC2/RPGRIP1L/TGFB2/ATP2B4/PBX1/THRB/TENM3/FOXC1/HPCA/PRDM1/IRX5/FOXP2/NRP1/FKBP8/MTNR1B/ZEB2/FLT1/HCN1/DLG1/SIPA1L3/OLFM3/PHACTR4/FREM2/MED1/LRP6/FZD5/JAG1/CACNA1C/NTRK2/FJX1/CDON/ACVRL1/FZD4/SLC7A11/TGFBR1/DLL1/SKIL/GPD2/NECTIN3/BCL11B/MEGF11/MEIS2/BAX/MAB21L2/SOS1/PROX1/WNT5A/NOTCH2/NTRK3/HIPK1/SPRED1/PITX2/SP3/GPM6A/TBC1D32/STAT3/MAF/NF1/LCTL/BMPR2/SOX8/CTNNB…	190
EVs down	GO:0010837	regulation of keratinocyte proliferation	25/6733	35/16943	0.000144342	0.00399046	0.00311664	HAS2/MED1/KLF9/MIR21/BCL11B/CD109/NOTCH2/INTU/STXBP4/YAP1/EFNB2/FGFR2/CASK/VDR/REG3G/SRSF6/TGM1/ZFP36L1/FGF7/TP63/CDH3/PRKD1/PTPRK/TLR4/SNAI2	25
EVs down	GO:0001667	ameboidal-type cell migration	197/6733	405/16943	0.000145798	0.00401133	0.00313294	GADD45A/SEMA3E/PTK2/FER/TGFB2/ARF6/PRKCA/EPB41L4B/ATP2B4/WASF2/KDR/ROCK2/HDAC9/AMOT/ERBB4/SMURF2/EDNRB/HAS2/MACF1/ARID5B/FGF18/MACIR/FOXP1/SEMA4F/NRP1/LAMA5/NOS3/CLEC14A/NFE2L2/EPB41L5/ZEB2/PTPRR/GATA2/PTPN11/AKT3/PHACTR4/MIR1908/AMOTL1/VASH1/CDH5/SYNJ2BP/AGTR2/PRR5L/SP1/ACVRL1/MET/TGFBR1/RIN2/PAFAH1B1/PTPRG/RAB11A/MECP2/MIR21/SIRT1/BAG4/PROX1/PPARG/PKN2/ADAMTS9/WNT5A/MAPRE2/KRIT1/SEMA3C/KITLG/SP…	197
EVs down	GO:0007265	Ras protein signal transduction	170/6733	344/16943	0.000148991	0.00408159	0.00318781	RDX/PSD3/RAB30/ABL2/RASA1/TGFB2/DGKI/ARF6/WASF2/SHC3/DLC1/SPRY3/COL1A2/ROCK2/PLD1/CYTH3/DENND4B/RAPGEF2/RABL3/SHOC2/NRP1/ALS2/ARHGEF3/RALGPS1/ERBIN/GPR65/RAB9B/PHACTR4/ARFGEF1/AKAP13/SYNJ2BP/CADM4/TIMP2/TAX1BP3/MET/CBL/USP28/RAPGEF6/RALA/G3BP1/CHUK/SOS1/CCNA2/AGTR1/NOTCH2/MAPRE2/KITLG/NF1/RIPOR2/GPSM2/AUTS2/RASGRP1/RAB39A/MAP4K4/NET1/CDC42SE2/RRAS2/NOTCH1/KRAS/GNA13/RREB1/RAB33B/CELSR1/DYNLT1/CDH…	170
EVs down	GO:0072132	mesenchyme morphogenesis	34/6733	52/16943	0.000160885	0.00436991	0.003413	TGFB2/ROBO2/FOXC1/NOS3/EXOC4/ACVRL1/TGFBR1/HEY2/LEF1/SMAD4/WNT5A/RBPJ/MDM4/HEY1/OSR1/TGFBR2/ACVR1/NOTCH1/MSX2/FOXF1/ISL1/ENG/TBX2/DCHS1/MYC/SMAD3/NOG/SMAD2/BMPR1A/WNT11/SOX9/GATA5/SNAI2/BMP2	34
EVs down	GO:1900024	regulation of substrate adhesion-dependent cell spreading	34/6733	52/16943	0.000160885	0.00436991	0.003413	PTK2/NEDD9/HAS2/S100A10/NRP1/TRIOBP/CSPG5/PREX1/ACTN4/AP1AR/RREB1/LIMS1/CRK/P4HB/FGG/RAC1/CORO1C/EFNA5/CARMIL1/DOCK5/DOCK1/CALR/RCC2/KANK1/DMTN/CASS4/WASHC2C/FLNA/UNC13D/PDPN/CDC42/TACSTD2/ARHGEF7/FGA	34
EVs down	GO:0022612	gland morphogenesis	69/6733	123/16943	0.000169573	0.00452881	0.0035371	SULF1/PGR/TGFB2/PTCH1/NRP1/LAMA5/TNC/MED1/LRP6/TBX3/PLAG1/NFIB/BAX/HOXD13/PROX1/CAV1/WNT5A/BTBD7/NOTCH2/SEMA3C/FOXA1/ESR1/TGFBR2/FRS2/NOTCH1/FGFR2/VDR/CYP7B1/MSX2/PAX6/NRG3/BCL2/TNFAIP3/GLI3/STAT6/ID4/SEMA3A/GLI2/TBX2/LRP5/EGFR/LAMA1/IGFBP5/DDR1/NOG/TGM2/BTRC/SOSTDC1/FGF7/NTN4/TP63/TNF/IL6/SOX9/EPHA2/PTN/CSF1/FBXW7/CFLAR/MSN/PROP1/CAV3/HGF/PDGFA/CDC42/NTN1/SNAI2/ETV5/CEBPB	69
EVs down	GO:0001654	eye development	185/6733	379/16943	0.000181227	0.00474086	0.00370272	SOX11/FGF9/MAB21L1/SLITRK6/CLIC4/HDAC2/RPGRIP1L/TGFB2/ATP2B4/PBX1/THRB/TENM3/FOXC1/HPCA/PRDM1/IRX5/FOXP2/NRP1/FKBP8/MTNR1B/ZEB2/FLT1/HCN1/DLG1/SIPA1L3/OLFM3/PHACTR4/FREM2/MED1/LRP6/FZD5/JAG1/CACNA1C/NTRK2/FJX1/CDON/ACVRL1/FZD4/SLC7A11/TGFBR1/DLL1/SKIL/GPD2/NECTIN3/BCL11B/MEGF11/MEIS2/BAX/MAB21L2/SOS1/PROX1/WNT5A/NOTCH2/NTRK3/HIPK1/SPRED1/PITX2/SP3/GPM6A/TBC1D32/STAT3/MAF/NF1/LCTL/BMPR2/SOX8/CTNNB…	185
EVs down	GO:0040029	regulation of gene expression, epigenetic	107/6733	205/16943	0.000188416	0.00488885	0.0038183	SERTAD2/MIER1/MPHOSPH8/HAT1/YTHDC1/GLMN/ATAD2/HDAC2/SIN3A/H2AX/POLR2K/ARID4A/DYDC2/ERCC6/H2AC11/H2AC16/H2AC12/H2AC15/H2AC17/H2AC13/GSK3A/H2AJ/SMCHD1/CDYL/JARID2/MECP2/ARID4B/SIRT1/SF3B1/KDM1B/EP300/RLIM/BMI1/CDCA4/ASF1A/CTNNB1/TASOR/MTA1/H3-3A/LHX2/H3-3B/MACROH2A1/CREBZF/EED/HDAC4/CTCFL/DOT1L/POLR2H/DEK/PCGF3/HMGB1/ZNF335/H2AZ1/MTF2/TAF1B/DYDC1/KAT2B/ZMIZ1/H1-0/H4C14/H4C2/H4C11/H4C4/H4C15/H4C13/H…	107
EVs down	GO:0051056	regulation of small GTPase mediated signal transduction	159/6733	321/16943	0.000208221	0.00516518	0.00403412	RDX/ARHGAP20/ARHGAP28/PSD3/ABL2/RASA1/TGFB2/DGKI/ARF6/RALGAPB/DLC1/SPRY3/AMOT/CYTH3/DENND4B/RABL3/SHOC2/NRP1/ARHGAP26/PLEKHG2/ARHGAP23/ALS2/VAV3/ARHGEF3/RALGPS1/SIPA1L3/ERBIN/GPR65/ARHGAP19/ARFGEF1/AKAP13/CADM4/INPP5B/CDON/TIMP2/MET/ARHGEF9/CBL/CD2AP/CHN1/RHOBTB1/SOS1/FGD4/RHOT1/NOTCH2/MAPRE2/KITLG/FAM13B/NF1/RIPOR2/AUTS2/RASGRP1/ARHGAP12/PREX1/ARHGAP15/MAP4K4/NET1/CDC42SE2/NOTCH1/KRAS/GNA13/DYNL…	159
EVs down	GO:0071773	cellular response to BMP stimulus	87/6733	162/16943	0.000209585	0.00516518	0.00403412	SOX11/RNF165/SULF1/XIAP/TGFB2/RBPMS2/ELAPOR2/SMURF2/HJV/SMAD7/FKBP8/ACVR2A/GREM2/CDH5/ACVRL1/SKIL/LRP2/CTDSPL2/MIR21/SMAD5/LEF1/PPM1A/FST/SMAD4/WNT5A/NOTCH2/HES1/TRIM33/RBPJ/RUNX2/BMPR2/RGMB/UBE2D3/FSTL1/SORL1/SMAD1/USP9X/ACVR1/NOTCH1/EGR1/HIPK2/ZNF423/MSX2/ACVR2B/UBE2D1/ZFYVE16/SMAD9/VSTM2A/LEMD3/SLC33A1/ENG/GATA3/SMAD3/PHOX2B/NOG/HIVEP1/TFAP2B/VWC2/SOSTDC1/SMAD2/GDF6/LEFTY2/LEMD2/ILK/SFRP4/BMPR…	87
EVs down	GO:0150063	visual system development	186/6733	383/16943	0.000244427	0.00590977	0.00461566	SOX11/FGF9/MAB21L1/SLITRK6/CLIC4/HDAC2/RPGRIP1L/TGFB2/ATP2B4/PBX1/THRB/TENM3/FOXC1/HPCA/PRDM1/IRX5/FOXP2/NRP1/FKBP8/MTNR1B/ZEB2/FLT1/HCN1/DLG1/SIPA1L3/OLFM3/PHACTR4/FREM2/MED1/LRP6/FZD5/JAG1/CACNA1C/NTRK2/FJX1/CDON/ACVRL1/FZD4/SLC7A11/TGFBR1/DLL1/SKIL/GPD2/NECTIN3/BCL11B/MEGF11/MEIS2/BAX/MAB21L2/SOS1/PROX1/WNT5A/NOTCH2/NTRK3/HIPK1/SPRED1/PITX2/SP3/GPM6A/TBC1D32/STAT3/MAF/NF1/LCTL/BMPR2/SOX8/CTNNB…	186
EVs down	GO:0030879	mammary gland development	76/6733	139/16943	0.000246455	0.00591399	0.00461896	UMPS/PGR/CREB1/PTCH1/BCL2L11/CCND1/ERBB4/PRLR/OAS2/MED1/LRP6/ATP7A/TBX3/LATS1/LEF1/BAX/CAV1/WNT5A/ESR1/TGFBR2/MAPK1/NCOA1/LBH/STAT5B/RREB1/FGFR2/VDR/MSX2/TNFSF11/PPAT/HK2/FOXF1/IRS2/NRG3/CSN2/JAK2/MST1L/XDH/GLI3/STAT6/USF2/GLI2/MST1/TBX2/LRP5/GATA3/WNT2/IGFBP5/DDR1/BTRC/GPAT4/KALRN/SOSTDC1/APLN/HIF1A/SOX9/FASN/EPHA2/PAM/CSF1/NME1/TDGF1/GOT2/CAV3/DHODH/ARHGAP35/OXTR/NCOR2/IQGAP3/UPRT/ARHGAP5/NTN1/…	76
EVs down	GO:1903844	regulation of cellular response to transforming growth factor beta stimulus	67/6733	120/16943	0.000251892	0.00599935	0.00468563	SOX11/BAMBI/SNX6/SMURF2/SMAD7/ZNF451/DKK3/SLC2A10/PRDM16/TGFBR1/ING2/WFIKKN2/SKIL/SIRT1/ONECUT2/LDLRAD4/CD109/PPM1A/CAV1/EP300/SMAD4/TRIM33/SPRED1/SDCBP/PBLD/SNX25/DAB2/TGFBR2/CAV2/SNW1/ZEB1/HIPK2/RNF111/CDKN2B/HSPA1A/PMEPA1/LEMD3/BCL9L/ENG/PEG10/LTBP1/GLG1/MYOCD/HSPA5/PDPK1/SMAD3/HTRA4/CITED2/SMAD2/MTMR4/FERMT1/SPRY2/NKX2-1/EID2/VEPH1/CFLAR/CHST11/RPS27A/DLX1/FBN1/CREBBP/CAV3/ITGA3/PIN1/CDKN1C/S…	67
EVs down	GO:0061326	renal tubule development	55/6733	95/16943	0.000254207	0.00603198	0.00471111	PBX1/PTCH1/LAMA5/DLG1/KLHL3/JAG1/AGTR2/TCF21/LGR4/DLL1/SIX1/FAT4/SIX4/POU3F3/SMAD4/NOTCH2/HES1/STAT1/MEF2C/SOX8/CTNNB1/OSR1/YAP1/AHI1/GDNF/NOTCH1/LHX1/EYA1/LIF/IRX1/PROM1/PKD2/BCL2/ACAT1/MTSS1/FGF2/CD24/GLI3/COL4A1/DCHS1/GATA3/HOXB7/MYC/NOG/TFAP2B/FMN1/ILK/UMOD/WNT11/SOX9/AQP11/VEGFA/BMP2/TACSTD2/GREM1	55
EVs down	GO:0035051	cardiocyte differentiation	75/6733	137/16943	0.00025628	0.00604553	0.0047217	SOX6/AKAP6/TGFB2/SORBS2/NEBL/TENM4/GSK3A/JAG1/AKAP13/TBX3/AGTR2/DLL1/CCNB1/MAML1/FZD7/MIR21/HEY2/PROX1/SMAD4/BVES/SEMA3C/HES1/RBPJ/PITX2/PDLIM5/MEF2C/CXADR/FRS2/MEF2A/MAPK1/ACVR1/NOTCH1/EFNB2/MAP2K4/SOX18/RGS2/ATG5/ITGB1/PDGFRB/REST/SIK1/ISL1/MYLK3/FHOD3/HNRNPU/ARID1A/EDN1/PAK1/TBX2/CSRP3/CBY1/EGFR/MYOCD/NPPA/PDGFRA/CALR/SRF/ZMPSTE24/LMNA/CDK1/MYH10/EOMES/PARP2/TCAP/CAV3/TSC1/PIN1/GATA6/TBX5/RGS4…	75
EVs down	GO:0048754	branching morphogenesis of an epithelial tube	82/6733	152/16943	0.000258567	0.00605953	0.00473263	CLIC4/SEMA3E/PGR/PBX1/KDR/PTCH1/NRP1/LAMA5/TNC/DLG1/MED1/LRP6/TBX3/AGTR2/STK4/MET/TCF21/LGR4/SIX1/FAT4/SIX4/LEF1/SMAD4/WNT5A/FOXA1/ESR1/SOX8/CTNNB1/TGFBR2/YAP1/GDNF/ACVR1/NOTCH1/LHX1/KRAS/GNA13/EYA1/CELSR1/FGFR2/VDR/MSX2/FOXF1/DLG5/PKD2/BCL2/FGF2/GLI3/IHH/GLI2/EDN1/ENG/COL4A1/PAK1/LRP5/DCHS1/WNT2/HOXB7/LAMA1/HHIP/MYC/DDR1/NOG/BTRC/TIMELESS/SRF/TNF/SPRY2/ILK/NKX2-1/SOX9/EPHA2/CSF1/CAV3/VEGFA/SPRY1…	82
EVs down	GO:0015931	nucleobase-containing compound transport	130/6733	258/16943	0.000308359	0.00680871	0.00531775	SRSF1/HNRNPA2B1/ABCE1/SLC35A3/XPO1/NUP88/NUP155/RBM27/YTHDC1/NUP50/CPSF6/SRSF2/PURA/QKI/SMG1/SLC35A1/RFTN2/UPF3A/SLC35B3/PHAX/SRSF3/NXF1/NOL6/RBFOX1/RBM8A/SLC25A18/NUP54/NUP58/KHSRP/SETD2/EIF5A2/AHCTF1/FMR1/CPSF2/KIF5C/SEH1L/SLC35D1/TOMM20/EIF4E/SLC25A21/TGFBR2/SLU7/FYTTD1/ATXN2/NUP153/CHTOP/WDR33/TOMM20L/U2AF2/TNKS/NUP43/G3BP2/SRSF11/SLC25A17/SLC25A36/RBM26/NDC1/IGF2BP3/HHEX/NUP205/XPOT/ENY2/PAR…	130
EVs down	GO:0051402	neuron apoptotic process	121/6733	238/16943	0.000309595	0.00680871	0.00531775	GRID2/ERBB3/GABRB2/CDK5R1/XIAP/RASA1/SNX6/NR4A3/TGFB2/THRB/GABRB3/SRPK2/BCL2L11/SET/CIT/NRP1/MTNR1B/MYB/ADNP/OXR1/GSK3A/NTRK2/NRBP2/ATM/MCL1/XRCC2/SIX1/USP53/MECP2/CPEB4/FGF20/SIX4/BAX/TRIM2/GRIK2/TNFRSF21/RETREG1/ADARB1/NTF3/NAIP/ASCL1/NF1/TOX3/MEF2C/PRNP/CTNNB1/BTG2/LANCL1/PRKCI/GDNF/TFAP2A/KRAS/MAP2K4/HDAC4/HIPK2/ITSN1/BCL2/ISL1/SLC30A10/MSH2/JAK2/ITGAM/EGLN3/SOD2/EN1/GRIK5/GATA3/NCSTN/PRKN/CH…	121
EVs down	GO:0030326	embryonic limb morphogenesis	70/6733	127/16943	0.000310408	0.00680871	0.00531775	FGF9/BPNT2/HDAC2/RPGRIP1L/TGFB2/PBX1/PTCH1/BCL2L11/MBNL1/FREM2/MED1/LRP6/CACNA1C/TBX3/TBX4/MAP3K20/LNPK/LEF1/BAX/HOXD13/FLVCR1/SMAD4/WNT5A/NOTCH2/RUNX2/TBC1D32/INTU/CTNNB1/OSR1/CHD7/TFAP2A/LMBR1/NOTCH1/AFF3/MSX2/CYP26B1/FZD6/GRHL2/ALDH1A2/GLI3/IHH/GLI2/EN1/TBX2/LRP5/ZBTB16/NOG/SHOX2/PSEN1/LRP4/TP63/PRRX1/FRAS1/BMPR1A/WDR19/CHST11/IFT52/CREBBP/TBX5/ALX3/HOXD10/HOXD12/MEGF8/GJA5/NIPBL/WDPCP/RECK/RD…	70
EVs down	GO:0035113	embryonic appendage morphogenesis	70/6733	127/16943	0.000310408	0.00680871	0.00531775	FGF9/BPNT2/HDAC2/RPGRIP1L/TGFB2/PBX1/PTCH1/BCL2L11/MBNL1/FREM2/MED1/LRP6/CACNA1C/TBX3/TBX4/MAP3K20/LNPK/LEF1/BAX/HOXD13/FLVCR1/SMAD4/WNT5A/NOTCH2/RUNX2/TBC1D32/INTU/CTNNB1/OSR1/CHD7/TFAP2A/LMBR1/NOTCH1/AFF3/MSX2/CYP26B1/FZD6/GRHL2/ALDH1A2/GLI3/IHH/GLI2/EN1/TBX2/LRP5/ZBTB16/NOG/SHOX2/PSEN1/LRP4/TP63/PRRX1/FRAS1/BMPR1A/WDR19/CHST11/IFT52/CREBBP/TBX5/ALX3/HOXD10/HOXD12/MEGF8/GJA5/NIPBL/WDPCP/RECK/RD…	70
EVs down	GO:0051170	import into nucleus	90/6733	170/16943	0.000315398	0.00688029	0.00537365	IPO9/FGF9/NUP88/NUP155/GEMIN5/NUP50/TNPO1/LRRK2/MED1/UFM1/AGTR2/FAM53C/NUP54/NUP58/UBR5/KPNA5/MDFIC/ELAVL1/ZIC1/KPNA4/KPNA1/STAT3/NF1/E2F3/BACH2/MAPK1/NUP153/IPO11/RGPD5/RGPD3/RGPD6/RGPD8/RGPD4/NFKBIA/PPP3CA/IPO5/APPL1/IPO7/FAM53B/TARDBP/NOLC1/APPL2/SUFU/JAK2/MAPK14/NXT2/RANBP17/NUP98/GLI3/POM121C/KPNA6/HEATR3/IPO8/PKIA/CD36/PTGS2/KPNA3/ECT2/TNPO2/SMAD3/RANBP6/PSEN1/CBLB/FERMT1/RBM22/SNRPD3/LMNA/…	90
EVs down	GO:0034504	protein localization to nucleus	138/6733	276/16943	0.000316276	0.00688029	0.00537365	IPO9/FGF9/XPO1/NUP88/NUP155/PINX1/MORC3/SIN3A/SKP1/SUMO1/NUP50/TNPO1/LRRK2/KAT7/MED1/UFM1/AGTR2/FAM53C/NUP54/SIX1/NUP58/SIX4/UBR5/CD2AP/EIF2AK3/KPNA5/MDFIC/ELAVL1/PARP9/ZIC1/KPNA4/KPNA1/STAT3/OSBPL8/NF1/FBXO4/E2F3/PIKFYVE/DKC1/MAPK1/TOR1AIP1/NUP153/BANP/IPO11/RGPD5/RGPD3/RGPD6/INTS13/RGPD8/RGPD4/NFKBIA/PPP3CA/ARL2BP/IPO5/LIF/APPL1/OTUD7B/IPO7/SUPT7L/HHEX/FAM53B/TARDBP/NOLC1/NF2/DCLK1/DTX3L/GSK3B/…	138
EVs down	GO:0071383	cellular response to steroid hormone stimulus	106/6733	205/16943	0.000319022	0.00690276	0.00539121	UBE2L3/STRN3/PIAS2/UBE3A/PGR/NR4A3/NR3C1/BCL2L11/TRERF1/PHB/ADCYAP1/FOXP1/CREBRF/ERRFI1/CNOT1/RNF14/MED1/AKAP13/UFM1/AGTR2/PAQR7/TCF21/PAQR8/KLF9/NR3C2/DDIT4/CBX3/UBR5/LATS1/CBFB/LEF1/SIRT1/FBXO32/CLOCK/PGRMC2/EP300/ESRRG/MGARP/FOXA1/ESR1/EIF4E/TMF1/DAB2/ZFP36L2/YAP1/URI1/PPP5C/RBFOX2/ATP2B1/LBH/NR2E1/MYOD1/MSTN/NCOR1/LMO3/CYP7B1/ABHD2/REST/ISL1/JAK2/PMEPA1/USP8/FOXO1/ZMIZ1/AQP1/HNRNPU/YWHAH/ARID…	106
EVs down	GO:0003158	endothelium development	67/6733	121/16943	0.000347	0.00745757	0.00582453	RDX/CLDN1/CLIC4/BTG1/KDR/ROCK2/RAPGEF2/FOXP1/NRP1/PDE4D/JAG1/SCUBE1/CDH5/ACVRL1/MET/DLL1/S1PR1/MIR21/HEY2/AFDN/PROX1/SMAD4/RBPJ/BMPR2/HEY1/NR2F2/CTNNB1/ACVR1/NOTCH1/ZEB1/SOX18/ACVR2B/RAP2C/RAP1A/VEZF1/XDH/ITGAX/APOLD1/ENG/GJA1/STARD13/F11R/TJP1/RHOB/PPP1R16B/ARHGEF26/CNMD/VCL/TNF/IKBKB/FASN/COL15A1/PTN/FOXJ2/STC1/MSN/PDPN/ATOH8/COL22A1/ROCK1/GJA5/HEG1/PTPRS/CXCR4/VEGFA/ADD1/PECAM1	67
EVs down	GO:0042692	muscle cell differentiation	173/6733	356/16943	0.000379472	0.00801824	0.00626242	FGF9/DMD/SOX6/AKAP6/GLMN/SORBS2/RBPMS2/NEBL/HDAC9/EDNRB/QKI/TANC1/MYPN/GSK3A/AKAP13/TBX3/AGTR2/CDON/FOXO4/WFIKKN2/DLL1/CCNB1/ADGRB3/MAML1/RORA/SIX1/MECP2/FZD7/MIR21/HEY2/SIX4/CHUK/SIRT1/PTGFRN/PROX1/CFL2/SMAD4/BVES/HES1/SPAG9/HOMER1/EREG/BNIP2/RBPJ/PDLIM5/PRKAR1A/RIPOR2/ASF1A/MEF2C/HEY1/CAPN2/CTNNB1/CXADR/CAV2/FBXO22/PIAS1/CD81/FRS2/MEF2A/H3-3A/ACVR1/NOTCH1/H3-3B/NFATC3/BCL9/MYOD1/KRAS/EFNB2/MAP2…	173
EVs down	GO:0014887	cardiac muscle adaptation	17/6733	22/16943	0.000386531	0.00806283	0.00629725	ATP2B4/ERRFI1/INPP5F/HEY2/MEF2C/KLF15/PPP3CA/HDAC4/ATP2A2/FOXO1/CAMTA2/EZH2/NPPA/SMAD3/LMNA/TCAP/GATA6	17
EVs down	GO:0014898	cardiac muscle hypertrophy in response to stress	17/6733	22/16943	0.000386531	0.00806283	0.00629725	ATP2B4/ERRFI1/INPP5F/HEY2/MEF2C/KLF15/PPP3CA/HDAC4/ATP2A2/FOXO1/CAMTA2/EZH2/NPPA/SMAD3/LMNA/TCAP/GATA6	17
EVs down	GO:0048706	embryonic skeletal system development	71/6733	130/16943	0.000404735	0.0083606	0.00652981	SATB2/SOX11/MMP16/HOXD3/FGF9/SULF1/PBX1/IRX5/HOXA2/DLG1/ACVR2A/MBTD1/SLC2A10/TGFBR1/SIX1/SIX4/SETD2/HOXB3/FLVCR1/WNT5A/COL11A1/RUNX2/SP3/SLC35D1/EXT1/MEF2C/CTNNB1/KIAA1217/OSR1/TGFBR2/TFAP2A/LHX1/EYA1/FGFR2/ZEB1/HOXB8/HOXA3/MTHFD1/DLX2/GRHL2/GLI3/IHH/HOXD1/PAX5/HOXB7/HOXC4/PDGFRA/SMAD3/NOG/SHOX2/SMAD2/XYLT1/PRRX1/TBX15/TAPT1/MTHFD1L/WNT11/WDR19/CHST11/DLX1/NDST1/HSD17B7/NODAL/ALX3/HOXD10/MEGF8/HO…	71
EVs down	GO:0030857	negative regulation of epithelial cell differentiation	30/6733	46/16943	0.000414692	0.00846881	0.00661433	CCND1/GSK3A/JAG1/TBX3/ACVRL1/DLL1/CAV1/HES1/SPRED1/STAT1/CTNNB1/OSR1/YAP1/NOTCH1/ZEB1/MSX2/GSK3B/GRHL2/REG3G/XDH/SRSF6/EZH2/TP63/SPRY2/SOX9/FOXJ2/FRZB/NODAL/VEGFA/SPRY1	30
EVs down	GO:0043616	keratinocyte proliferation	30/6733	46/16943	0.000414692	0.00846881	0.00661433	PTCH1/HAS2/MED1/KLF9/MIR21/BCL11B/CD109/FST/NOTCH2/EREG/INTU/STXBP4/YAP1/EFNB2/CDH13/FGFR2/CASK/VDR/REG3G/SRSF6/TGM1/ZFP36L1/FGF7/FERMT1/TP63/CDH3/PRKD1/PTPRK/TLR4/SNAI2	30
EVs down	GO:1902850	microtubule cytoskeleton organization involved in mitosis	77/6733	143/16943	0.000422932	0.00859738	0.00671474	TOGARAM1/ZNF207/XIAP/CEP97/MAP4/MAP9/PSRC1/CEP126/NUSAP1/SMC1A/SPICE1/POC1A/HTT/PAFAH1B1/CCNB1/RAB11A/MECP2/MZT1/SPAST/SETD2/STAG2/CEP192/GPSM2/CLASP2/ABRAXAS2/KIF2A/INTS13/DYNLT1/RACGAP1/TNKS/ITGB1/VPS4B/GNAI1/PAX6/BORA/CENPE/HSPA1A/HSPA1B/EFHC2/PIBF1/TTK/DLGAP5/HNRNPU/STMN1/KIF23/PTPA/NEK2/RCC1/CENPA/GJA1/STIL/KIF11/CDK5RAP2/SPDL1/KIF3B/CLASP1/SPRY2/CHMP1B/STAG1/CHMP5/TBCE/EML1/ARHGEF10/SMC3/RA…	77
EVs down	GO:0051147	regulation of muscle cell differentiation	83/6733	156/16943	0.00042972	0.00870449	0.0067984	FGF9/SOX6/AKAP6/RBPMS2/HDAC9/GSK3A/AKAP13/CDON/FOXO4/DLL1/MAML1/MECP2/FZD7/MIR21/HEY2/SIRT1/PROX1/SMAD4/SPAG9/EREG/BNIP2/RBPJ/RIPOR2/MEF2C/CAPN2/CTNNB1/FBXO22/PIAS1/FRS2/MEF2A/NOTCH1/NFATC3/MYOD1/EFNB2/FGFR2/HDAC4/ZEB1/RGS2/RBM24/SETD3/SIK1/CCN3/CYP26B1/BCL2/CTH/MAPK14/MYLK3/NLN/MED28/SOD2/CDK9/BHLHE41/EDN1/ENG/CDH2/PAK1/MYOCD/EZH2/MEGF10/SHOX2/SRF/BDNF/YBX1/ANKRD17/NEK5/PARP2/CD53/CFLAR/RBM4/LMO…	83
EVs down	GO:0038093	Fc receptor signaling pathway	94/6733	180/16943	0.000437356	0.00877876	0.0068564	PTK2/FER/NR4A3/ACTR3/WASF2/CUL1/SKP1/TAB3/BCL10/VAV3/MAPK9/ELMO2/PSMA8/CHUK/CD47/SOS1/MAPK8/PPP3R1/MAP3K1/CLEC4D/PPP3CB/WASL/WIPF1/NFKB1/PSMC2/PSMA4/ITK/MAPK1/NFATC3/PSMD11/ARPC5/MAP2K4/PPP3CA/APPL1/CRK/LCP2/FCGR2B/RAC1/HSP90AA1/PTPRC/RAP1A/APPL2/PSMC6/PSMD10/PSMB5/PTPRJ/PSMD2/HCK/WIPF3/PAK1/ARPC3/PSME1/LAT/PAK2/PDPK1/YES1/DOCK1/TAB2/ACTR2/PIK3CA/JUN/ACTG1/BTRC/PSMD8/MYO1C/PSMA5/PSMB2/GRB2/PSMD1/…	94
EVs down	GO:0060306	regulation of membrane repolarization	23/6733	33/16943	0.000474165	0.0093854	0.0073302	AKAP6/KCNA5/DLG1/NEDD4L/CAV1/CACNA2D1/KCNE2/KCNE3/CACNB3/ANK2/NPPA/CACNA1D/ZMPSTE24/AKAP9/KCNE1B/KCNE1/FLNA/KCNQ1/SCN4B/CAV3/NOS1AP/GJA5/SCN5A	23
EVs down	GO:0150116	regulation of cell-substrate junction organization	40/6733	66/16943	0.000480381	0.00940575	0.0073461	PTK2/ARF6/LIMCH1/DLC1/KDR/ROCK2/MACF1/S100A10/NRP1/EPB41L5/ACVRL1/EPHA3/MAPRE2/SLK/MAP4K4/CLASP2/GPM6B/LIMS1/DUSP3/RAC1/CORO1C/EFNA5/PTEN/PTPRJ/SMAD3/ACTG1/PEAK1/FMN1/CLASP1/VCL/RCC2/ARHGAP6/DMTN/TSC1/ROCK1/VEGFA/WDPCP/IQSEC1/LRP1/GREM1	40
EVs down	GO:0072331	signal transduction by p53 class mediator	133/6733	267/16943	0.000489802	0.00953648	0.0074482	CDK5R1/GADD45A/BLM/TFDP1/HDAC2/RAD50/TAF13/CNOT4/SMYD2/CHD5/TAF11/SOX4/TAF1/CNOT10/PRKAG2/PRMT5/ATRX/TAF9/CNOT1/RPS27L/EDA2R/NDRG1/ATM/ING2/USP28/CCNB1/PRKAA2/MIR21/CNOT6L/DDIT4/MARCHF7/TP53INP1/SIRT1/BAX/MEAF6/KAT6A/EP300/HIPK1/RBBP8/SPRED1/MDM4/PRKAA1/TAF4/PAK1IP1/RFC3/CD44/BTG2/DYRK1A/E2F4/SNW1/BANP/EHMT1/HIPK2/PAXIP1/DYRK2/TAF9B/TFDP2/ING5/RMI2/BCL2/PMAIP1/BRIP1/MAPKAPK5/HINT1/BATF/RPS6KA6/PL…	133
EVs down	GO:1901342	regulation of vasculature development	163/6733	335/16943	0.000511605	0.00983607	0.00768218	FGF9/GADD45A/SULF1/SEMA3E/BTG1/VASH2/TGFB2/PRKCA/ATP2B4/KDR/FOXC1/AGO1/ROCK2/GPNMB/HDAC9/AMOT/FGF18/RAPGEF2/SLC12A2/NRP1/NOS3/NFE2L2/FLT1/GATA2/SPINK5/AKT3/MIR1908/HIF1AN/CYBB/VASH1/CDH5/SYNJ2BP/SP1/ACVRL1/FOXO4/MINAR1/ITGB8/MTDH/RIN2/DLL1/ADGRB3/MECP2/MIR21/HEY2/PROK2/ADAMTS1/SIRT1/PPARG/GTF2I/ADAMTS9/AGTR1/WNT5A/KRIT1/HIPK1/SPRED1/STAT1/STAT3/NF1/GAB1/DCN/HEY1/CTNNB1/CHRNA7/TGFBR2/EGLN1/SMAD1/N…	163
Plasma specific	GO:0030324	lung development	121/7174	177/16943	1.97357e-12	7.90213e-09	6.24211e-09	MAN2A1/NPHP3/FGF18/THRA/SRF/TAB1/NKX2-8/JMJD6/PTK7/FGF1/FLT4/TBX4/GLI2/PDGFRB/TIMELESS/HS6ST1/SOX11/SAV1/NFIB/PROX1/EP300/RC3H2/WNT5A/HES1/MAN1A2/YWHAZ/RBPJ/SP3/ASCL1/FOXA1/BMPR2/LIPA/EIF4E/CTNNB1/PGR/TGFBR2/YAP1/SLC7A11/SEC24B/TNC/MAPK1/FOXP2/NOTCH1/KRAS/TNS3/CELSR1/FGFR2/ATXN1L/CREB1/LIF/FOXF1/ACVR2B/TCF21/AP3B1/THRB/DLG5/FGF9/CCBE1/PHEX/RIDA/ATP7A/CCDC39/ABCA12/GRHL2/NOS3/SIM2/FGF2/NKX2-1/SOX9…	121
Plasma specific	GO:0030323	respiratory tube development	123/7174	181/16943	2.47599e-12	7.90213e-09	6.24211e-09	MAN2A1/NPHP3/FGF18/THRA/SRF/TAB1/NKX2-8/JMJD6/PTK7/FGF1/FLT4/TBX4/GLI2/PDGFRB/TIMELESS/HS6ST1/SOX11/HECA/SAV1/NFIB/PROX1/EP300/RC3H2/WNT5A/HES1/MAN1A2/YWHAZ/RBPJ/SP3/ASCL1/FOXA1/BMPR2/LIPA/EIF4E/CTNNB1/PGR/TGFBR2/YAP1/SLC7A11/SEC24B/TNC/MAPK1/FOXP2/NOTCH1/KRAS/TNS3/CELSR1/FGFR2/ATXN1L/CREB1/LIF/FOXF1/ACVR2B/TCF21/AP3B1/THRB/DLG5/FGF9/CCBE1/PHEX/RIDA/ATP7A/CCDC39/ABCA12/GRHL2/NOS3/SIM2/FGF2/NKX2-1…	123
Plasma specific	GO:0060541	respiratory system development	134/7174	204/16943	1.19231e-11	1.90262e-08	1.50293e-08	SPEF2/MAN2A1/BASP1/NPHP3/FGF18/THRA/SRF/TAB1/NKX2-8/JMJD6/PTK7/FGF1/EDA/FLT4/TBX4/GLI2/PDGFRB/TIMELESS/HS6ST1/SIX1/SOX11/SAV1/SIX4/LEF1/NFIB/RPGRIP1L/PROX1/EP300/RC3H2/WNT5A/HES1/MAN1A2/YWHAZ/RBPJ/SP3/ASCL1/FOXA1/BMPR2/LIPA/EIF4E/CTNNB1/PGR/TGFBR2/YAP1/SLC7A11/SEC24B/TNC/CHD7/MAPK1/FOXP2/NOTCH1/KRAS/TNS3/CELSR1/FGFR2/ATXN1L/CREB1/LIF/FOXF1/ACVR2B/TCF21/SMCHD1/AP3B1/THRB/DLG5/FGF9/CCBE1/PHEX/RIDA/…	134
Plasma specific	GO:0050808	synapse organization	244/7174	429/16943	6.14878e-10	5.37539e-07	4.24616e-07	CHMP2B/INSR/MECP2/SEZ6/CBLN1/AMIGO1/DRD1/TANC1/NTRK3/ERBB4/POU4F1/APP/NRXN2/LHFPL4/MAPT/MYO5A/DLG4/LRRC4/NRP1/CDH2/ADGRL1/NTNG2/NFASC/CHRNB2/KIF1A/RER1/SETD5/UNC13A/NLGN4X/DRP2/PIN1/DAB2IP/NFATC4/SHISA7/PTPRO/LRP4/PPFIBP1/NOS1AP/GABRB2/ADGRB3/GRM5/CNTN5/SIX1/LRRC4B/CACNB4/SIX4/NRXN1/PPFIA1/NFIA/TPBG/FLRT3/ERC2/CRIPT/SLITRK4/NRCAM/ZDHHC15/LMX1A/ZDHHC2/PPP1R9A/WNT5A/NTRK2/GRID2/ANK3/HOMER1/YWHAZ/GP…	244
Plasma specific	GO:0022604	regulation of cell morphogenesis	277/7174	497/16943	7.57927e-10	5.37539e-07	4.24616e-07	MYH9/ZSWIM8/MAG/CFAP410/AMIGO1/WNT3/IFRD1/NTRK3/CUX1/SRF/RND1/BCL9L/MAPT/WTIP/NR2E1/DLG4/RREB1/SHOX2/MEGF8/NRP1/PARVB/LRP1/FBLN1/POU3F2/CDH2/MELTF/RND2/SPTA1/NTNG2/TRIOBP/CHRNB2/KIF1A/PARVA/CRK/UNC13A/RIMS2/RUFY3/SHROOM3/MYO10/TTL/NFATC4/PTPRO/LRP4/ICAM1/MYH14/ADGRB3/SKIL/BRWD1/RAB11A/BRWD3/OSTN/RIMS1/MIR21/NEDD4L/SDC2/LARP4/FMNL2/CHN1/RHOBTB1/NRCAM/DCC/ZDHHC15/ITSN2/FGD4/CSPG5/PPP1R9A/BVES/WNT5A…	277
Plasma specific	GO:0016569	covalent chromatin modification	268/7174	479/16943	8.54874e-10	5.45666e-07	4.31037e-07	ASH2L/OGT/ZBTB7B/MTA2/EHMT1/TAF1/PHF20L1/ATRX/MECP2/KDM5D/MAPK8/BRCA2/NAA60/MORF4L2/PCGF5/DRD1/SATB1/PHF20/MLLT6/TET3/TAF5L/PADI1/ATXN7/RYBP/KAT7/LMNA/MTHFR/NSD2/PRKCA/HDAC3/JMJD6/PER1/USP22/PHF8/NOS1/SUPT6H/WDR82/APBB1/DDB2/ARRB1/SETD5/BRCC3/MIER1/EZH1/ZNF304/TP53/GLYR1/PAX5/ING4/KMT2D/SIRT6/CCNB1/JARID2/PRKAA2/UBR5/KMT5B/KDM7A/SETD2/ARID4B/CDY2B/CDY2A/CDY1B/CDY1/LEF1/RNF2/SIRT1/KDM3B/ARID4A/MEA…	268
Plasma specific	GO:0060537	muscle tissue development	221/7174	384/16943	9.60677e-10	5.57455e-07	4.40349e-07	IGF1/MAPK11/CSRP3/ARRB2/RB1/SOX6/ANKRD33/IFRD1/TBX1/MED1/SRF/ERBB4/POU4F1/BCL9L/TGFBR1/HNRNPU/KLF5/BCL2/LMNA/SHOX2/EGR1/GREM1/DLL4/TCAP/TENM4/GPCPD1/PIN1/EDN1/HEYL/FZD7/PAX5/NR2F2/PDGFRB/NIBAN2/SIRT6/LUC7L/CENPF/MYH14/S1PR1/CCNB1/MAML1/LRP2/SIX1/JARID2/SOX11/SAV1/HEY2/FGF20/SIX4/ARID2/GJC1/LEF1/CCNT2/PROX1/CFL2/CAV1/EP300/AKAP6/AKIRIN1/SMAD4/BVES/ADAMTS9/WNT5A/COL11A1/SEMA3C/PTCH1/KCNK2/HOMER1/HD…	221
Plasma specific	GO:0031346	positive regulation of cell projection organization	221/7174	387/16943	2.45074e-09	1.20332e-06	9.50531e-07	ATP8A2/AVIL/SETX/AMIGO1/WNT3/NTRK3/CPEB3/HTT/CUX1/SRF/RETREG3/GPC2/ENC1/TGFBR1/MAPT/RALA/SEPTIN9/DPYSL3/DLG4/RREB1/SHOX2/MEGF8/NRP1/LRP1/DZIP1/RAB8B/PTK7/RND2/TRIM67/APBB1/UNC13A/MARK4/RIMS2/RUFY3/DAB2IP/FSCN1/APC/SKIL/CCP110/RAB11A/EPHA3/RIMS1/CNTN1/MIR21/NEDD4L/NEGR1/NAV3/TENM1/VLDLR/CCDC88A/PLPPR5/ZDHHC15/ITSN2/LRRC7/EP300/FMR1/C21orf91/PPP1R9A/AKIRIN1/CNR1/MAPK6/WNT5A/NTRK2/OCLN/ACTR3/GPM6A/D…	221
Plasma specific	GO:0072001	renal system development	172/7174	290/16943	3.40582e-09	1.51287e-06	1.19506e-06	PDGFB/CPLANE1/BASP1/MMP9/NPHP3/TNS2/CYP26A1/SDC4/PODXL/TGFBR1/ZBTB16/BCL2/GDF11/NRP1/JMJD6/EGR1/GREM1/KIF26B/FGF1/GCNT1/HEYL/GLI2/PDGFRB/PTPRO/LRP4/GPR4/CENPF/SIX1/SOX11/SMAD5/FAT4/SIX4/ADAMTS1/NFIA/BAX/ARID5B/RPGRIP1L/PROX1/POU3F3/SMAD4/AGTR1/WNT5A/NOTCH2/HES1/PTCH1/LGR4/STAT1/NF1/DCN/MEF2C/SOX8/CTNNB1/ROBO2/OSR1/HAS2/YAP1/AHI1/SMAD1/GDNF/TFAP2A/NOTCH1/LHX1/EFNB2/SULF1/EYA1/KLF15/FGFR2/KLHL3/LIF…	172
Plasma specific	GO:0014706	striated muscle tissue development	210/7174	366/16943	3.55523e-09	1.51287e-06	1.19506e-06	IGF1/MAPK11/CSRP3/ARRB2/RB1/SOX6/ANKRD33/IFRD1/TBX1/MED1/SRF/ERBB4/POU4F1/BCL9L/TGFBR1/HNRNPU/KLF5/BCL2/LMNA/SHOX2/EGR1/GREM1/DLL4/TCAP/TENM4/GPCPD1/PIN1/EDN1/HEYL/FZD7/PAX5/NR2F2/PDGFRB/NIBAN2/SIRT6/LUC7L/CENPF/MYH14/S1PR1/CCNB1/MAML1/LRP2/SIX1/JARID2/SOX11/SAV1/HEY2/FGF20/SIX4/ARID2/GJC1/LEF1/CCNT2/PROX1/CFL2/CAV1/EP300/AKAP6/AKIRIN1/SMAD4/BVES/ADAMTS9/WNT5A/COL11A1/SEMA3C/KCNK2/HOMER1/HDAC9/RB…	210
Plasma specific	GO:0003007	heart morphogenesis	153/7174	253/16943	3.85756e-09	1.53893e-06	1.21564e-06	INSR/NPHP3/TEAD2/TBX1/MED1/SRF/POU4F1/TGFBR1/TAB1/ACVRL1/SHOX2/NSD2/MEGF8/NRP1/DLL4/TCAP/PARVA/TP53/HEYL/FZD2/SIRT6/S1PR1/LRP2/SIX1/SOX11/MIR21/SAV1/HEY2/FAT4/ARID2/ARL13B/ADAMTS1/SOS1/PROX1/SMAD4/WNT5A/NOTCH2/COL11A1/SEMA3C/HES1/TMED2/PTCH1/RBPJ/PITX2/MDM4/BMPR2/MEF2C/HEY1/CTNNB1/ROBO2/TGFBR2/HAS2/CERT1/YAP1/AHI1/EGLN1/FLRT2/SEC24B/CHD7/ACVR1/NOTCH1/PTK2/EYA1/FGFR2/SOX18/MSX2/XIRP2/FOXF1/MIB1/TP…	153
Plasma specific	GO:0048568	embryonic organ development	249/7174	448/16943	7.67735e-09	2.72248e-06	2.15056e-06	ATP8A2/PDGFB/HIPK2/TEAD1/GDF3/NPHP3/TEAD2/BIRC6/MTHFD1L/GSC/TBX1/MED1/SRF/ZIC1/TGFBR1/SHOX2/RPL10/MEGF8/HOXA4/DNAJB6/HOXB4/PTK7/HOXB9/ERCC3/TRIOBP/TCAP/SYF2/TBX4/SCT/TP53/EDN1/GLI2/PAX5/NR2F2/PDGFRB/CRB2/TEAD3/ZNF568/FZD2/HS6ST1/SIX1/SOX11/HEY2/TRA2B/FZD3/SIX4/ARID2/SETD2/ARL13B/LEF1/HOXB3/PROX1/INSIG1/TIFAB/NR4A3/RBBP6/FLVCR1/WNT5A/NOTCH2/COL11A1/MMP16/HES1/TMED2/HIPK1/KITLG/PTCH1/KMT2A/RBPJ/RUN…	249
Plasma specific	GO:0001822	kidney development	166/7174	281/16943	9.47196e-09	3.18208e-06	2.51361e-06	PDGFB/CPLANE1/BASP1/MMP9/NPHP3/TNS2/CYP26A1/SDC4/PODXL/TGFBR1/ZBTB16/BCL2/GDF11/NRP1/JMJD6/EGR1/GREM1/KIF26B/FGF1/GCNT1/HEYL/GLI2/PDGFRB/PTPRO/LRP4/GPR4/CENPF/SIX1/SOX11/SMAD5/FAT4/SIX4/ADAMTS1/BAX/ARID5B/RPGRIP1L/PROX1/POU3F3/SMAD4/AGTR1/NOTCH2/HES1/PTCH1/LGR4/STAT1/NF1/DCN/MEF2C/SOX8/CTNNB1/ROBO2/OSR1/HAS2/YAP1/AHI1/SMAD1/GDNF/TFAP2A/NOTCH1/LHX1/EFNB2/SULF1/EYA1/KLF15/FGFR2/KLHL3/LIF/PPAT/ACVR2…	166
Plasma specific	GO:0001655	urogenital system development	189/7174	328/16943	1.36878e-08	4.36846e-06	3.45077e-06	PDGFB/CPLANE1/BASP1/MMP9/NPHP3/TNS2/CYP26A1/SDC4/PODXL/TGFBR1/ZBTB16/BCL2/GDF11/NRP1/JMJD6/EGR1/GREM1/KIF26B/FGF1/GCNT1/PSAPL1/HEYL/GLI2/PDGFRB/PTPRO/LRP4/GPR4/CENPF/SIX1/SOX11/SMAD5/FAT4/SIX4/PRLR/ADAMTS1/NFIA/PLAG1/BAX/ARID5B/RPGRIP1L/HOXD13/PROX1/POU3F3/SMAD4/AGTR1/WNT5A/NOTCH2/HES1/PTCH1/LGR4/STAT1/NF1/FOXA1/ESR1/DCN/MEF2C/SOX8/CTNNB1/ROBO2/OSR1/HAS2/YAP1/AHI1/FRS2/SMAD1/TNC/GDNF/TFAP2A/NOTCH…	189
Plasma specific	GO:0010769	regulation of cell morphogenesis involved in differentiation	179/7174	309/16943	1.9317e-08	5.18449e-06	4.09537e-06	ZSWIM8/MAG/AMIGO1/WNT3/IFRD1/NTRK3/CUX1/SRF/MAPT/NR2E1/RREB1/SHOX2/MEGF8/NRP1/LRP1/FBLN1/POU3F2/CDH2/MELTF/RND2/TRIOBP/CHRNB2/KIF1A/CRK/RUFY3/TTL/NFATC4/PTPRO/LRP4/ADGRB3/SKIL/RAB11A/NEDD4L/SDC2/CHN1/NRCAM/DCC/ZDHHC15/CSPG5/PPP1R9A/WNT5A/TRAK2/NTRK2/SEMA3C/DISC1/DNM3/TRPC5/PDLIM5/ZSWIM6/BMPR2/SIN3A/ROBO2/PREX1/ZEB2/HAS2/ACTN4/SEMA4D/AP1AR/SRCIN1/CAPRIN1/NLGN1/TANC2/PTK2/RAPGEF2/CDK5R1/CAPRIN2/UBE…	179
Plasma specific	GO:0010256	endomembrane system organization	251/7174	457/16943	2.79778e-08	6.86855e-06	5.42565e-06	NEK9/PTPRN/CHMP2B/CLCN3/MYH9/CSRP3/MICALL1/SH3TC2/LAMTOR1/HTT/XKR7/TRAPPC8/ATP8B2/PI4K2A/STX6/PACSIN3/MYO5A/SYP/LMNA/PRKCA/RBSN/BAIAP3/SPTA1/VTI1A/MTSS2/TRAM2/AKT2/XKR6/TOR1A/ESYT2/PHETA1/ANXA6/PLEKHF1/SH3GLB1/RAB5B/GET4/FHDC1/TOR1AIP1/CCNB1/RAB11A/VMP1/TMEFF2/FAT4/SPTBN1/CCDC47/LNPK/REEP3/SPAST/GCC2/TMED7/EIF2AK3/PLSCR5/ARL6IP1/PPP2R2A/CAV1/OSBPL2/RAB30/STAM2/SNX9/TMED2/ANK3/TMEM170A/YWHAZ/ABCD2…	251
Plasma specific	GO:0050807	regulation of synapse organization	136/7174	226/16943	4.26352e-08	9.7193e-06	7.67754e-06	CHMP2B/CBLN1/AMIGO1/NTRK3/APP/LHFPL4/CDH2/ADGRL1/NTNG2/CHRNB2/KIF1A/SETD5/DAB2IP/NFATC4/SHISA7/PTPRO/LRP4/ADGRB3/SIX1/LRRC4B/SIX4/NRXN1/TPBG/FLRT3/CRIPT/SLITRK4/NRCAM/ZDHHC15/ZDHHC2/PPP1R9A/WNT5A/NTRK2/GRID2/HOMER1/YWHAZ/GPM6A/GPC4/DISC1/DNM3/PDLIM5/LRRN1/MEF2C/PRNP/LRRTM3/ROBO2/DGKB/CDH8/SEMA4D/SLC7A11/EGLN1/FLRT2/SRCIN1/NECTIN1/CAPRIN1/NLGN1/TANC2/PTK2/CDK5R1/CAPRIN2/UBE3A/FRMPD4/FCGR2B/CBLN2/I…	136
Plasma specific	GO:0099173	postsynapse organization	107/7174	171/16943	6.91352e-08	1.52169e-05	1.20202e-05	CHMP2B/INSR/CBLN1/TANC1/NTRK3/NRXN2/LHFPL4/DLG4/LRRC4/NRP1/CDH2/NTNG2/KIF1A/RER1/NLGN4X/SHISA7/LRP4/NOS1AP/LRRC4B/NRXN1/CRIPT/NRCAM/ZDHHC15/ZDHHC2/PPP1R9A/WNT5A/GRID2/HOMER1/DNM3/PDLIM5/PRNP/WASL/DGKB/CHRNA7/SLC7A11/EGLN1/SRCIN1/GDNF/CAPRIN1/NLGN1/TANC2/CDK5R1/DLG3/CAPRIN2/SHANK2/UBE3A/DOCK10/FRMPD4/CNKSR2/FCGR2B/ARF6/DNM1L/GLRB/INA/PTEN/LRRK2/CTNND2/PAFAH1B1/PTPRD/ARMCX5-GPRASP2/DLG2/TIAM1/EPHA7…	107
Plasma specific	GO:0014855	striated muscle cell proliferation	50/7174	67/16943	7.85781e-08	1.67188e-05	1.32066e-05	MAPK11/ERBB4/TGFBR1/TENM4/CCNB1/SIX1/JARID2/SAV1/HEY2/FGF20/ARID2/AKIRIN1/KCNK2/RBPJ/STAT3/DIPK2A/PRKAR1A/MEF2C/CXADR/TGFBR2/YAP1/SMAD1/MAPK1/NOTCH1/MEIS1/FGFR2/MSTN/PAXBP1/FGF9/TGFB2/JAK2/MAPK14/PTEN/FGF2/PIM1/EPHB1/TBX2/WNT2/MEGF10/GJA1/NOG/NDRG4/CDK1/BMPR1A/RXRA/TBX5/GLI1/FOXC1/ZFPM2/ANGPT1	50
Plasma specific	GO:0007517	muscle organ development	212/7174	383/16943	1.50437e-07	2.90981e-05	2.29854e-05	IGF1/MAPK11/BASP1/CSRP3/ARRB2/RB1/SOX6/ANKRD33/GSC/TBX1/MED1/ERBB4/POU4F1/BCL9L/TGFBR1/KLF5/BCL2/SHOX2/EGR1/GREM1/CAPN3/DLL4/MRAS/TCAP/GPCPD1/PIN1/EDN1/CHD2/HEYL/FZD7/PAX5/NR2F2/FOXK1/NIBAN2/SFMBT1/FZD2/SIRT6/LUC7L/CENPF/MYH14/S1PR1/CCNB1/LRP2/SIX1/JARID2/SOX11/SAV1/HEY2/FGF20/SIX4/KMT5B/LEF1/SIRT1/ETV1/ARID5B/CCNT2/PROX1/TIFAB/CFL2/ADARB1/CAV1/EP300/AKAP6/TCF12/AKIRIN1/SMAD4/BVES/WNT5A/COL11A1/K…	212
Plasma specific	GO:0048738	cardiac muscle tissue development	125/7174	208/16943	1.64518e-07	3.08857e-05	2.43975e-05	IGF1/MAPK11/CSRP3/ARRB2/SOX6/MED1/SRF/ERBB4/POU4F1/TGFBR1/HNRNPU/LMNA/GREM1/DLL4/TCAP/TENM4/PIN1/EDN1/FZD7/PDGFRB/SIRT6/S1PR1/CCNB1/MAML1/LRP2/JARID2/SAV1/HEY2/FGF20/ARID2/GJC1/PROX1/AKAP6/SMAD4/BVES/ADAMTS9/WNT5A/COL11A1/KCNK2/RBPJ/PDLIM5/DIPK2A/PRKAR1A/MEF2C/CXADR/TGFBR2/YAP1/EGLN1/FRS2/MEF2A/SMAD1/CHD7/MAPK1/ACVR1/NOTCH1/NEBL/EFNB2/MAP2K4/MEIS1/FGFR2/RGS2/ATG5/CREB1/XIRP2/ITGB1/TPM1/SIK1/FGF9/…	125
Plasma specific	GO:0048732	gland development	237/7174	439/16943	4.33022e-07	5.8707e-05	4.63743e-05	TG/ZBTB7B/ZDHHC21/SOX3/RB1CC1/MAN2A1/INSR/BRCA2/NPHP3/DEAF1/WNT3/THRA/UPRT/TBX1/MED1/SRF/ERBB4/SOX2/TGFBR1/BCL2/BCL11B/NKX2-8/RREB1/RPL10/HFE/NRP1/WDR35/INSM1/IGSF3/POU3F2/HOXB9/ARHGAP5/GFER/AKT2/FGF1/EDA/ETS1/PSAPL1/GLI2/ONECUT2/APLN/PDGFRB/HMGCL/CSF1/PAM/SIX1/JARID2/CPS1/SIX4/PRLR/LATS1/LEF1/NFIB/PLAG1/BAX/ARID5B/HOXB3/RPGRIP1L/HOXD13/PROX1/CAV1/SMAD4/WNT5A/BTBD7/NOTCH2/SEMA3C/HES1/PTCH1/RBPJ/P…	237
Plasma specific	GO:0048634	regulation of muscle organ development	87/7174	137/16943	4.45506e-07	5.8707e-05	4.63743e-05	IGF1/MAPK11/ARRB2/SOX6/TBX1/ERBB4/TGFBR1/BCL2/SHOX2/GREM1/PIN1/EDN1/FZD7/NIBAN2/SFMBT1/LUC7L/CENPF/CCNB1/SIX1/JARID2/SAV1/HEY2/FGF20/SIX4/LEF1/TIFAB/AKAP6/AKIRIN1/SMAD4/KCNK2/HDAC9/RBPJ/PRKAA1/MEF2C/CTNNB1/HMGCR/CXADR/TGFBR2/YAP1/FBXO22/FRS2/MAPK1/NOTCH1/MYOD1/EFNB2/MEIS1/FGFR2/MSTN/HDAC4/RGS2/MTPN/RBM24/CREB1/FGF9/CYP26B1/MAPK14/NLN/PTEN/FGF2/ERBB3/PARP2/BMP2/PIM1/EPHB1/PAK1/TBX2/WNT2/MYOCD/NRG1…	87
Plasma specific	GO:0034329	cell junction assembly	232/7174	429/16943	4.79228e-07	6.09357e-05	4.81348e-05	JUP/DST/MECP2/CBLN1/AMIGO1/DRD1/SDC4/NTRK3/PIP5K1A/SRF/ERBB4/POU4F1/PDPK1/APP/NRXN2/LHFPL4/BCL2/ACVRL1/LRRC4/NRP1/PRKCA/MAP4K4/GREM1/LRP1/TLN2/CDH2/ADGRL1/NTNG2/POF1B/NFASC/CHRNB2/SETD5/CLDN22/NLGN4X/PIP5K1C/RAB13/FSCN1/DSG1/APC/PTPRO/AFDN/LRP4/CLDN11/GABRB2/ADGRB3/CNTN5/SIX1/LRRC4B/EPHA3/VMP1/SIX4/NRXN1/MTDH/GJC1/CBFB/CTNND1/TPBG/FLRT3/SLITRK4/NRCAM/PARD6B/PKN2/CLDN16/CAV1/PPP1R9A/STRN/WNT5A/NTR…	232
Plasma specific	GO:0010810	regulation of cell-substrate adhesion	125/7174	211/16943	4.96806e-07	6.09357e-05	4.81348e-05	MINK1/JUP/SDC4/BCL2/ACVRL1/RREB1/NRP1/MAP4K4/GREM1/LRP1/FBLN1/MELTF/FERMT1/TRIOBP/CRK/FZD7/ONECUT2/PTPRO/COL26A1/CSF1/CDK6/EPHA3/EDIL3/CSPG5/ABI3BP/DISC1/NF1/RASA1/RSU1/PREX1/SLK/HAS2/ACTN4/CLASP2/AP1AR/NOTCH1/PTK2/GPM6B/EPB41L5/UTRN/CDH13/LIMS1/CASK/LIMCH1/EGFLAM/DUSP3/FOXF1/P4HB/FGG/RAC1/NF2/CORO1C/EFNA5/ITGA6/GSK3B/SMOC2/CARMIL1/JAK2/PLG/COL8A1/PTEN/SPOCK1/RIN2/PTPRJ/ROCK1/BST1/POSTN/OLFM4/ECM…	125
Plasma specific	GO:0016050	vesicle organization	186/7174	336/16943	8.48427e-07	8.7347e-05	6.89977e-05	PTPRN/SCFD1/CHMP2B/SAMD9/KLHL12/CLCN3/LAMTOR1/SDC4/PI4K2A/TRAPPC3/STX6/BCL2/SYP/DLG4/BAIAP3/RAB8B/VTI1A/STX3/AKT2/UNC13A/PHETA1/CPLX2/PLEKHF1/RAB13/HPS1/RAB5B/RAB11A/SAR1B/EEA1/CD2AP/SEC24A/ZDHHC15/INSIG1/CAV1/ZDHHC2/PPP6C/STAM2/TMED2/BLOC1S6/SDCBP/DNM3/SPACA1/MFSD14A/TBC1D4/SEC23IP/WASL/SEC23A/TMF1/RAB14/PIKFYVE/RAB39A/ZEB2/RAB7A/RAB22A/CAV2/STX17/PRKCI/SEC24B/RAB1A/LMAN1/SERPINE2/CNIH1/LYST/HOO…	186
Plasma specific	GO:0060562	epithelial tube morphogenesis	182/7174	328/16943	9.001e-07	8.97709e-05	7.09125e-05	NPHP3/DEAF1/TEAD2/MTHFD1L/SDC4/MED1/SRF/PODXL/RALA/BCL2/MTHFR/ACVRL1/MEGF8/NRP1/GREM1/PTK7/DLL4/NRARP/KIF26B/TCAP/FGF1/EDN1/GLI2/SHROOM3/NFATC4/FZD2/TIMELESS/SIRT6/CSF1/LRP2/SIX1/SOX11/MIR21/FAT4/FZD3/SIX4/SETD2/ARL13B/FOXP1/LEF1/PROX1/SMAD4/WNT5A/NOTCH2/HES1/TMED2/PTCH1/LGR4/RBPJ/BCL10/FOXA1/ESR1/MEF2C/SOX8/CTNNB1/PGR/ZEB2/OSR1/TGFBR2/YAP1/AHI1/PRKACB/DVL3/SEC24B/TNC/GDNF/ACVR1/LHX2/NOTCH1/LHX1/…	182
Plasma specific	GO:1901888	regulation of cell junction assembly	118/7174	199/16943	9.60118e-07	9.42836e-05	7.44772e-05	CBLN1/AMIGO1/SDC4/NTRK3/APP/LHFPL4/ACVRL1/NRP1/MAP4K4/GREM1/LRP1/ADGRL1/NTNG2/CHRNB2/SETD5/ADGRB3/SIX1/LRRC4B/EPHA3/SIX4/NRXN1/CBFB/TPBG/FLRT3/SLITRK4/CAV1/PPP1R9A/WNT5A/NTRK2/GRID2/OCLN/GPC4/PDLIM5/LRRN1/MEF2C/LRRTM3/ROBO2/SLK/SEMA4D/FLRT2/CLASP2/NECTIN1/NLGN1/PTK2/RAPGEF2/GPM6B/EPB41L5/LIMS1/LIMCH1/DUSP3/CBLN2/DLG5/RAC1/ARF6/CORO1C/EFNA5/RAP1A/PTEN/ADNP/PTPRJ/ROCK1/PTPRD/ARMCX5-GPRASP2/SNCA/PHL…	118
Plasma specific	GO:0048562	embryonic organ morphogenesis	168/7174	300/16943	1.08467e-06	9.98912e-05	7.89068e-05	ATP8A2/HIPK2/NPHP3/TEAD2/MTHFD1L/GSC/TBX1/SRF/ZIC1/TGFBR1/SHOX2/MEGF8/HOXA4/HOXB4/PTK7/HOXB9/TRIOBP/TCAP/EDN1/GLI2/PAX5/CRB2/FZD2/SIX1/SOX11/FZD3/SIX4/SETD2/ARL13B/HOXB3/PROX1/INSIG1/TIFAB/NR4A3/FLVCR1/WNT5A/NOTCH2/COL11A1/MMP16/HES1/TMED2/HIPK1/RUNX2/SP3/FOXG1/HMX3/RIPOR2/INSIG2/MEF2C/CTNNB1/OSR1/TGFBR2/YAP1/AHI1/SEC24B/FRS2/CHD7/TFAP2A/MAPK1/ACVR1/NOTCH1/SOBP/LHX1/SATB2/FOXF2/TCF7/IRX5/LRIG1/EY…	168
Plasma specific	GO:0050678	regulation of epithelial cell proliferation	187/7174	339/16943	1.08917e-06	9.98912e-05	7.89068e-05	NR4A1/PTPRN/PDGFB/IGF1/TINF2/BRCA2/DEAF1/RB1/TBX1/NRAS/MED1/PDPK1/SOX2/TGFBR1/JAML/KLF9/GDF5/ACVRL1/BCL11B/NKX2-8/RREB1/NRP1/PRKCA/PBLD/LEP/DLL4/NRARP/FGF1/FLT4/ZNF304/ZFP36/FZD7/NR2F2/DAB2IP/APLN/SIRT6/CDKN2B/CDK6/SIX1/SOX11/RICTOR/MIR21/SAV1/SIX4/NFIB/SIRT1/BAX/CD109/FLT1/PROX1/PPARG/CAV1/NR4A3/SYNJ2BP/AGTR1/WNT5A/NOTCH2/KRIT1/HES1/PTCH1/EREG/SP1/STAT1/STAT3/INTU/NF1/BMPR2/MEF2C/STXBP4/CTNNB1/P…	187
Plasma specific	GO:0034063	stress granule assembly	21/7174	23/16943	1.28707e-06	0.000114103	9.01327e-05	DDX6/RPS23/MAPT/DYNC1H1/G3BP1/PRKAA2/BICD1/ATXN2L/DDX3X/PRKAA1/LSM14A/ATXN2/G3BP2/CIRBP/EIF2S1/PUM2/UBAP2L/C9orf72/PRRC2C/STYXL1/GRB7	21
Plasma specific	GO:2000027	regulation of animal organ morphogenesis	144/7174	252/16943	1.35403e-06	0.000116927	9.23635e-05	PSMA7/BASP1/NPHP3/ARRB2/PSMD10/AMELX/TBX1/MED1/TGFBR1/BCL2/DIO3/PSMF1/GREM1/PTK7/PSMB11/FGF1/EDN1/FZD7/FZD2/CSF1/SIX1/FZD3/SIX4/NFIB/BAX/HOXD13/ODAPH/SMAD4/MLLT3/WNT5A/BTBD7/SEMA3C/HES1/DAAM1/LGR4/RBPJ/RUNX2/GPC4/STAT1/ESR1/BMPR2/SOX8/DAB2/CTNNB1/PSMC2/PSMA4/ROBO2/SMURF2/TGFBR2/AHI1/DVL3/BCOR/SEC24B/FRS2/GDNF/TFAP2A/FOXP2/ACVR1/NOTCH1/LHX1/PSMD11/SULF1/EYA1/CELSR1/FGFR2/VDR/LIF/PRICKLE2/ANKRD6/TH…	144
Plasma specific	GO:0001701	in utero embryonic development	206/7174	381/16943	2.10286e-06	0.000169476	0.000133874	FURIN/PDGFB/CNOT2/IGF1/MYH9/MAN2A1/BRCA2/GDF3/BIRC6/SOX6/MED1/NMT1/SRF/TGFBR1/TAB1/ACVRL1/OTUD7B/DNAJB6/WDTC1/SUPT6H/SYF2/MFN2/MAFG/TP53/EDN1/GLI2/NR2F2/PDGFRB/ACVR1B/TAF8/ZNF568/HS6ST1/NSRP1/CCNB1/SKIL/HEY2/AMOT/PPP4R4/SETD2/GABPA/LATS1/LEF1/NPAT/RPGRIP1L/SLC30A1/RPL7L1/UBE2A/RBBP6/FLVCR1/SMAD4/NOTCH2/HES1/TMED2/PTCH1/UBE2B/TBL1XR1/RBBP8/RBPJ/SP3/GGNBP2/PHF6/DSC3/PRDM1/CIR1/HEY1/CUL4A/UBR3/CAPN2…	206
Plasma specific	GO:1990823	response to leukemia inhibitory factor	64/7174	97/16943	2.14486e-06	0.000169476	0.000133874	SLC25A5/SHMT1/TRIM25/HNRNPU/KLF5/WDR35/NFYB/MRAS/ICAM1/JARID2/SRSF3/SIRT1/ARID5B/RNF138/PRDM5/LRAT/KAT6B/EED/GNPNAT1/CREB1/TNFSF11/HK2/SSTR1/PAX6/MCF2/INA/MRPL15/EFHC2/EIF4A2/TLE4/PIGA/CTH/MTF2/ADAM23/EPS8/MPC1/ILDR1/RIF1/SOX17/RFX2/PADI2/SPOCK2/BCLAF1/SMARCA5/FZD4/RNMT/TFRC/PMM1/SPRY2/UBXN2A/KDM3A/NRP2/ABCG4/NEFH/CTBP2/PDCD10/LAPTM5/DTX1/PML/SMAD7/SRSF7/SNX10/VEGFC/NR5A2	64
Plasma specific	GO:1990830	cellular response to leukemia inhibitory factor	64/7174	97/16943	2.14486e-06	0.000169476	0.000133874	SLC25A5/SHMT1/TRIM25/HNRNPU/KLF5/WDR35/NFYB/MRAS/ICAM1/JARID2/SRSF3/SIRT1/ARID5B/RNF138/PRDM5/LRAT/KAT6B/EED/GNPNAT1/CREB1/TNFSF11/HK2/SSTR1/PAX6/MCF2/INA/MRPL15/EFHC2/EIF4A2/TLE4/PIGA/CTH/MTF2/ADAM23/EPS8/MPC1/ILDR1/RIF1/SOX17/RFX2/PADI2/SPOCK2/BCLAF1/SMARCA5/FZD4/RNMT/TFRC/PMM1/SPRY2/UBXN2A/KDM3A/NRP2/ABCG4/NEFH/CTBP2/PDCD10/LAPTM5/DTX1/PML/SMAD7/SRSF7/SNX10/VEGFC/NR5A2	64
Plasma specific	GO:0010721	negative regulation of cell development	181/7174	330/16943	2.62187e-06	0.000196752	0.00015542	SRGAP2/DDX6/PAQR3/IGF1/SOX3/MAG/WNT3/IFRD1/NTRK3/MED1/ERBB4/SOX2/APP/BCL2/DIO3/DPYSL3/NR2E1/GDF11/NRP1/LRP1/FBLN1/MELTF/TP53/RUFY3/RAP1GAP2/NFATC4/PTPRO/LRP4/DIXDC1/PTPRG/SOX11/OSTN/MYLIP/DCC/LMX1A/SMAD4/WNT5A/TRAK2/SEMA3C/HES1/STAT3/DNM3/KREMEN1/TRPC5/FOXG1/ASCL1/HDAC2/NF1/EIF2AK4/HMG20A/HEY1/EIF4E/SOX8/CTNNB1/VIM/TTPA/ACTN4/SEMA4D/AP1AR/SORL1/TLX3/LHX2/NOTCH1/ASAP1/NLGN1/PTK2/RAPGEF2/CDK5R1/EFN…	181
Plasma specific	GO:0002053	positive regulation of mesenchymal cell proliferation	22/7174	25/16943	2.94321e-06	0.000208739	0.000164889	TBX1/SHOX2/SIX1/WNT5A/STAT1/CTNNB1/TGFBR2/FOXP2/FGFR2/FOXF1/IRS2/FGF9/SOX9/IHH/LRP5/WNT2/MYC/PRRX1/BMPR1A/SMO/PDGFA/VEGFA	22
Plasma specific	GO:0045444	fat cell differentiation	129/7174	225/16943	3.72548e-06	0.000252513	0.000199467	NR4A1/ZBTB7B/TRIO/GDF3/ADRB1/MED1/PEX11A/GDF6/ZBTB16/HNRNPU/KLF5/CREBL2/RREB1/SH3PXD2B/INHBB/LEP/AKT2/WNT5B/ANGPTL8/ZFP36/TAF8/TRIB2/RUNX1T1/RORA/SIX1/ASXL2/MIR21/SAV1/SIRT1/PLCB1/ARID5B/ALDH6A1/PPARG/INSIG1/EP300/NR4A3/CDS1/STEAP4/WNT5A/HES1/TBL1XR1/OSBPL8/SYAP1/SOX8/NOC3L/ARL4A/ZFP36L2/SDF4/PIAS1/OSBPL11/GATA2/RGS2/ZNF516/CCDC71L/LMO3/CREB1/MSX2/ADRB2/EGR2/ITGA6/ATAT1/SENP2/PLAC8/MAFB/MAPK14/BB…	129
Plasma specific	GO:0043583	ear development	127/7174	221/16943	3.75823e-06	0.000252513	0.000199467	ATP8A2/SDC4/NTRK3/GSC/TBX1/ZIC1/SOX2/BCL2/PTK7/TRIOBP/MAPKAPK2/TCAP/EDN1/GLI2/PDGFRB/FZD2/GABRB2/SIX1/HEY2/FAT4/FGF20/FZD3/SIX4/SLC4A7/RPGRIP1L/PROX1/INSIG1/TIFAB/NR4A3/CCNA2/WNT5A/LIN7A/COL11A1/HES1/KCNK2/RBPJ/FREM2/FOXG1/MAF/HMX3/RIPOR2/ANP32B/INSIG2/TRIP11/OSR1/AHI1/SEC24B/CHD7/TFAP2A/MAPK1/NOTCH1/SOBP/LRIG1/EYA1/PLPPR4/CELSR1/GATA2/FGFR2/ZEB1/ATG5/TTC39C/MYO3B/PCDH15/GABRB3/BCL2L11/FGF9/TGFB2…	127
Plasma specific	GO:0010464	regulation of mesenchymal cell proliferation	27/7174	33/16943	3.93874e-06	0.000259186	0.000204738	TBX1/LMNA/SHOX2/SIX1/NFIB/WNT5A/STAT1/CTNNB1/TGFBR2/FOXP2/FGFR2/ZEB1/FOXF1/IRS2/FGF9/SOX9/IHH/LRP5/WNT2/MYC/PRRX1/BMPR1A/WNT11/SMO/PHF14/PDGFA/VEGFA	27
Plasma specific	GO:0032386	regulation of intracellular transport	190/7174	351/16943	4.67379e-06	0.000290826	0.000229731	SCFD1/XPO1/JUP/RAN/MAPK8/SH3TC2/WWC1/NMT1/ZIC1/BBC3/BCL2/ABLIM3/DYNC1H1/UBAC2/HDAC3/RAPGEF3/LEP/FERMT1/SUPT6H/AKT2/TP53/RUFY3/SH3GLB1/DNAJC30/RBM4/NUP54/CTDSPL2/SAR1B/NUP58/CPSF6/UBR5/SETD2/GCC2/TENM1/RBM27/UHMK1/BAG4/MDFIC/TCAF1/INSIG1/PPM1A/ZDHHC2/RHOT1/BVES/PPP3R1/ANK3/YWHAZ/PRKAA1/OAZ1/NF1/ANP32B/PRNP/PPP1R12A/ATG13/DAB2/UBE2D3/CD81/SORL1/SEC24B/YWHAQ/NUS1/MAPK1/LMAN1/NUP153/CDK5R1/LCP1/PDCD5…	190
Plasma specific	GO:0043543	protein acylation	139/7174	246/16943	4.69294e-06	0.000290826	0.000229731	OGT/ZDHHC21/TAF1/ZDHHC5/PHF20L1/MECP2/BRCA2/ZDHHC24/NAA60/MORF4L2/PHF20/NMT1/TAF5L/MAPT/KAT7/ZDHHC22/RAPGEF3/PER1/USP22/NOS1/NAA15/APBB1/ARRB1/SETD5/ZDHHC3/GLYR1/ING4/ZDHHC14/NAA30/PRKAA2/CDY2B/CDY2A/CDY1B/CDY1/LEF1/SIRT1/MEAF6/FAM161A/ZDHHC15/KAT6A/CLOCK/SUPT3H/PPM1A/ZNF451/EP300/ZDHHC2/SMAD4/DDX3X/TAOK1/KMT2A/PRKAA1/ZDHHC13/HDAC2/MBIP/NAA25/AUTS2/BRPF3/SIN3A/GOLGA7/ZDHHC9/BRD1/NCOA1/NCOA3/MYOD1…	139
Plasma specific	GO:0060485	mesenchyme development	156/7174	281/16943	5.06971e-06	0.00030819	0.000243448	KLHL12/BASP1/TRIM62/TEAD2/BNC2/PHLDB1/AMELX/GSC/TBX1/ERBB4/BCL9L/TGFBR1/BCL2/ACVRL1/AKNA/NRP1/GREM1/PTK7/PBLD/GLIPR2/EDN1/HEYL/ANXA6/DAB2IP/PDGFRB/CRB2/MEOX1/FAM172A/SIX1/SOX11/EPHA3/MIR21/HEY2/SIX4/LEF1/LDLRAD4/SMAD4/WNT5A/SEMA3C/HES1/KITLG/SPRED1/RBPJ/PITX2/MDM4/STAT1/SDCBP/USF3/HDAC2/FOXA1/BMPR2/MEF2C/HEY1/SOX8/DAB2/CTNNB1/ROBO2/ZEB2/OSR1/TGFBR2/HAS2/YAP1/SEMA4D/CLASP2/GDNF/MAPK1/ACVR1/NOTCH1/…	156
Plasma specific	GO:1902115	regulation of organelle assembly	112/7174	192/16943	5.31468e-06	0.000314108	0.000248122	CNOT6L/SCFD1/CHMP2B/CNOT2/CBLN1/RNF5/SDC4/NTRK3/HTT/MAP4/MDM1/HNRNPU/SEPTIN9/DYNC1H1/DZIP1/MTMR3/TBC1D12/MARK4/EDN1/SH3GLB1/FSCN1/G3BP1/CCP110/LRRC4B/PRKAA2/NRXN1/ATXN2L/CCDC88A/PAN3/UBQLN2/PROX1/SMAD4/GRID2/SDCBP/PRKAA1/MEF2C/GPSM2/PIKFYVE/RAB3GAP2/DCDC2/ATXN2/ASAP1/ALMS1/LCP1/SMCR8/ATG5/G3BP2/TBC1D14/VPS4B/SEC22B/RAB5A/SAXO1/SENP6/HSPA1A/HSPA1B/CEP76/CEP120/C9orf72/MYLK3/CEP97/KAT2B/C10orf90/LR…	112
Plasma specific	GO:0007265	Ras protein signal transduction	186/7174	344/16943	6.43422e-06	0.000376786	0.000297633	ARHGDIB/OGT/HACD3/IGF1/MAPK11/KPNB1/RB1/AIF1/RAB4A/NRAS/GPR55/ARHGEF12/CBL/RALA/RREB1/GNB1/NRP1/ARFGEF3/MAP4K4/RAPGEF3/PSD2/TRIM67/MRAS/ARHGAP5/STARD8/ARRB1/CRK/MFN2/ZNF304/PSD/TP53/DAB2IP/PDGFRB/SPRY3/GPR4/CSF1/IQSEC1/RAB9B/G3BP1/CHUK/SOS1/CCNA2/RAB30/SYNJ2BP/AGTR1/NOTCH2/MAPRE2/KITLG/NF1/RIPOR2/RASA1/GPSM2/AUTS2/RASGRP1/RAPGEF6/RAB39A/NET1/CDC42SE2/RRAS2/NOTCH1/RAPGEF2/KRAS/GNA13/RAB33B/CELSR1/…	186
Plasma specific	GO:0030336	negative regulation of cell migration	148/7174	266/16943	7.45129e-06	0.000413579	0.000326697	ARHGDIB/SRGAP2/JUP/MECP2/HAS1/AIF1/ADTRP/SRGAP3/SRF/ERBB4/MITF/BCL2/ACVRL1/DPYSL3/PODN/STK24/GREM1/LRP1/PTPRT/PBLD/DLL4/NR2F2/DAB2IP/AFDN/PTPRG/PRKG1/MIR21/TMEFF2/NAV3/ARID2/TP53INP1/PLCB1/LDLRAD4/TCAF1/PPARG/ADARB1/ADAMTS9/SYNJ2BP/KRIT1/SINHCAF/SPRED1/STAT3/OSBPL8/NF1/RIPOR2/DCN/MEF2C/WASL/IL33/PTGER4/LRCH1/CLASP2/NOTCH1/SULF1/CLIC4/PTPRR/NFE2L2/ACVR1C/LIMCH1/DUSP3/TPM1/RAP2A/ABHD2/MCC/DLG5/NF2/…	148
Plasma specific	GO:0048762	mesenchymal cell differentiation	125/7174	220/16943	9.60401e-06	0.000510853	0.000403537	KLHL12/TRIM62/PHLDB1/AMELX/GSC/TBX1/ERBB4/BCL9L/TGFBR1/BCL2/AKNA/NRP1/GREM1/PBLD/GLIPR2/EDN1/HEYL/ANXA6/DAB2IP/CRB2/FAM172A/SOX11/EPHA3/MIR21/HEY2/LEF1/LDLRAD4/SMAD4/WNT5A/SEMA3C/HES1/KITLG/SPRED1/RBPJ/PITX2/STAT1/SDCBP/USF3/HDAC2/FOXA1/MEF2C/HEY1/SOX8/DAB2/CTNNB1/ZEB2/OSR1/TGFBR2/HAS2/SEMA4D/CLASP2/GDNF/MAPK1/ACVR1/NOTCH1/HNRNPAB/FOXF2/PPP2CA/EPB41L5/FGFR2/MSX2/TCF21/PDCD6/DLG5/NOLC1/CORO1C/ISL1…	125
Plasma specific	GO:1901796	regulation of signal transduction by p53 class mediator	105/7174	180/16943	1.03143e-05	0.000530936	0.000419401	HIPK2/MTA2/RFC2/EHMT1/MAPK11/TAF1/PRKAB1/HNRNPK/PSMD10/PHF20/POU4F1/CHD3/BCL2/PIN1/TP53/RFFL/TOP3A/BDKRB2/PRKAA2/MIR21/MARCHF7/TP53INP1/SIRT1/MEAF6/PRKAG2/KAT6A/EP300/HIPK1/RBBP8/SPRED1/MDM4/PRKAA1/HDAC2/TAF4/PAK1IP1/RFC3/CD44/DYRK1A/CDK5R1/BANP/DYRK2/TAF9B/ING5/RMI2/PMAIP1/BRIP1/SMYD2/MAPKAPK5/CHD5/PYHIN1/SUPT16H/MAPK14/TAF1L/BRCA1/CSNK2A2/RRN3/TAF2/TRIM24/BARD1/L3MBTL1/TAF4B/PRKN/HEXIM1/TP53BP2…	105
Plasma specific	GO:0099175	regulation of postsynapse organization	67/7174	106/16943	1.14369e-05	0.000574819	0.000454065	CHMP2B/CBLN1/NTRK3/CDH2/KIF1A/SHISA7/LRP4/LRRC4B/NRXN1/CRIPT/NRCAM/ZDHHC15/ZDHHC2/PPP1R9A/WNT5A/GRID2/HOMER1/DNM3/PDLIM5/PRNP/DGKB/SLC7A11/EGLN1/SRCIN1/CAPRIN1/NLGN1/TANC2/CDK5R1/CAPRIN2/UBE3A/FCGR2B/DNM1L/PTEN/LRRK2/PAFAH1B1/PTPRD/ARMCX5-GPRASP2/TIAM1/EPHA7/NLGN3/EPHA4/ZMYND8/MESD/LRP8/LRFN2/ARF4/SRGN/SHISA6/LZTS3/ABI2/ACTR2/PPFIA2/KALRN/EEF2K/OPA1/CUX2/GRIN2B/GAP43/ADAM10/PAK3/ABHD17C/NRP2/SEMA…	67
Plasma specific	GO:0031331	positive regulation of cellular catabolic process	204/7174	385/16943	1.35655e-05	0.000660982	0.000522128	SLC4A4/CNOT6L/FURIN/IGF1/TAF1/CNOT7/INSR/PSMD10/CPEB3/RCHY1/HTT/GPD1/APP/DET1/PACSIN3/TNRC6B/LRP1/RAD23A/TRIM67/AKT2/MFN2/ZFP36/FZR1/DAB2IP/PLEKHF1/SH3GLB1/SH3RF2/PHKG2/TRIB2/SIRT6/GIGYF2/CSNK1E/LRP2/PRKAA2/RC3H1/MEX3D/KHSRP/RNF217/ARIH1/MTDH/TP53INP1/SIRT1/UBQLN2/BAX/HERPUD1/CAV1/FMR1/ITCH/SOCS4/SNX9/ANKIB1/SESN3/DISC1/PRKAA1/ABCD2/TNRC6C/EIF2AK4/CSNK1A1/TMTC3/DCN/IL33/DAB2/PSMC2/IRS1/RNF128/BTG…	204
Plasma specific	GO:1904424	regulation of GTP binding	13/7174	13/16943	1.39733e-05	0.000675694	0.000533749	CCPG1/CSNK1A1/RIPOR2/ARHGAP28/EIF2S1/C9orf72/EPHA4/STMN1/GPSM1/CLN5/PBXIP1/MET/ARHGEF7	13
Plasma specific	GO:0048872	homeostasis of number of cells	141/7174	254/16943	1.41929e-05	0.000676069	0.000534045	HIPK2/HSPA9/LGALS9/ZNF16/RB1/THRA/SOX6/MED1/KLF13/SRF/KAT7/AMPD3/IL7R/BCL2/JMJD6/CDH2/SPTA1/ETS1/ZFP36/SFXN1/ACVR1B/CSF1/GIGYF2/BPGM/FAS/SLC11A2/CDK6/SKIL/ACVR2A/RC3H1/SMAD5/PDE4B/PTBP3/BAX/ARID4A/SOS1/RC3H2/FLVCR1/SENP1/KITLG/LGR4/BCL10/SP3/STAT1/STAT3/MEF2C/PPP3CB/LIPA/RAG1/BRD1/TAL1/SLC7A11/PTPN2/RBFOX2/NOTCH1/KMT2E/STAT5B/IL7/KRAS/L3MBTL3/VPS54/DOCK10/CDIN1/GATA2/DOCK11/HMGB2/BCL2L11/HMGB1/CC…	141
Plasma specific	GO:0001667	ameboidal-type cell migration	213/7174	405/16943	1.67566e-05	0.000792278	0.000625842	ARHGDIB/NR4A1/SRGAP2/PDGFB/JUP/MTA2/PLCG2/MYH9/PKN3/MECP2/MMP9/HAS1/BCAR1/FGF18/ADTRP/SDC4/PIP5K1A/TBX1/SRF/ERBB4/PDPK1/TGFBR1/ACVRL1/NR2E1/RREB1/ADGRA2/MEGF8/NRP1/PRKCA/MAP4K4/GREM1/PBLD/DLL4/FERMT1/GLIPR2/FGF1/FLT4/ETS1/EDN1/ANXA6/NR2F2/DAB2IP/CRB2/ACVR1B/RAB13/RFFL/IQSEC1/PTPRG/RAB11A/MIR21/AMOT/FOXP1/SIRT1/ARID5B/BAG4/PROX1/PPARG/PKN2/ADAMTS9/SYNJ2BP/WNT5A/MAPRE2/KRIT1/SEMA3C/KITLG/HDAC9/SPRE…	213
Plasma specific	GO:0072331	signal transduction by p53 class mediator	147/7174	267/16943	1.68992e-05	0.000793143	0.000626525	CNOT6L/CNOT2/HIPK2/MTA2/RFC2/EHMT1/MAPK11/TAF1/CNOT7/ATRX/BRCA2/PRKAB1/HNRNPK/PSMD10/PHF20/POU4F1/CHD3/BCL2/E2F2/PIN1/PCBP4/TP53/ING4/BATF/RFFL/TOP3A/BDKRB2/CCNB1/PRKAA2/MIR21/DDIT4/MARCHF7/TP53INP1/SIRT1/BAX/MEAF6/PRKAG2/KAT6A/EP300/HIPK1/RBBP8/SPRED1/MDM4/PRKAA1/HDAC2/TAF4/PAK1IP1/RFC3/CD44/BTG2/DYRK1A/E2F4/CDK5R1/SNW1/BANP/PAXIP1/DYRK2/TAF9B/TFDP2/ING5/RMI2/PMAIP1/BRIP1/SMYD2/MAPKAPK5/HINT1/CH…	147
Plasma specific	GO:0034446	substrate adhesion-dependent cell spreading	66/7174	105/16943	1.72953e-05	0.000805811	0.000636532	SRGAP2/RREB1/NRP1/PARVB/FBLN1/MELTF/NTNG2/TRIOBP/PARVA/CRK/FZD7/TMEFF2/CSPG5/BVES/AKIP1/MEGF9/ITGAV/PREX1/HAS2/ACTN4/AP1AR/SRCIN1/RAB1A/PTK2/LIMS1/P4HB/ATRN/FGG/RAC1/ATRNL1/CORO1C/EFNA5/FERMT2/CARMIL1/FERMT3/LAMC1/POSTN/OLFM4/FGB/KANK1/TACSTD2/NEDD9/USH2A/RADIL/FN1/DOCK5/ANTXR1/DOCK1/FZD4/CALR/PEAK1/NTN4/RCC2/ILK/MERTK/DMTN/FER/CASS4/WASHC2C/LAMA5/PIK3R1/ARHGEF7/CDC42/NTNG1/ITGA4/FGA	66
Plasma specific	GO:0043087	regulation of GTPase activity	246/7174	477/16943	2.3807e-05	0.00105528	0.000833591	ARHGDIB/SRGAP2/HACD3/ARHGAP25/RGS8/ARRB2/ARHGAP8/ADRB1/FAM13A/NTRK3/PIP5K1A/SRGAP3/ARHGEF12/NRP1/MAP4K4/RAPGEF3/SGSM1/AGFG2/RAP1GAP/TBC1D21/RGS16/MTSS2/ARHGAP5/AKT2/STARD8/ARRB1/CRK/TBC1D12/PIN1/DAB2IP/RAP1GAP2/AFDN/ICAM1/IQSEC1/S1PR1/ADGRB3/PRKG1/ACAP2/EPHA3/RICTOR/MIR21/MMUT/RABGAP1L/AMOT/DENND1B/PLCB1/ASAP2/CHN1/SOS1/FGD4/RIC1/NTF3/BVES/WNT5A/MAPRE2/SBF2/NTRK2/SNX9/GNAQ/TMED2/FAM13B/RGP1/BNIP2…	246
Plasma specific	GO:0051169	nuclear transport	188/7174	354/16943	2.43653e-05	0.00107258	0.000847258	CPSF4/XPO1/JUP/SEH1L/KPNB1/RAN/HSPA9/YTHDC1/U2AF2/DRD1/MED1/ZIC1/STYX/SPRN/SRSF1/LMNA/HDAC3/TNPO2/RAPGEF3/LEP/FERMT1/SUPT6H/CASC3/TP53/BACH2/RBM4/NUP98/NUP54/CTDSPL2/NUP58/SRSF3/CPSF6/HNRNPA2B1/SMG1/UBR5/SETD2/RBM27/UHMK1/NUP50/ATXN1/KPNA5/MDFIC/PPM1A/ELAVL1/CPSF2/FAM53C/KPNA4/KPNA1/STAT3/NXF1/NF1/ANP32B/TNPO1/NUP155/PPP1R12A/EIF4E/E2F3/FBXO22/SLU7/FYTTD1/MAPK1/NUP153/IPO11/CHTOP/WDR33/RGPD5/RGPD…	188
Plasma specific	GO:0030879	mammary gland development	83/7174	139/16943	2.60397e-05	0.00113069	0.000893163	ZBTB7B/BRCA2/DEAF1/WNT3/UPRT/MED1/ERBB4/RREB1/HOXB9/ARHGAP5/AKT2/GLI2/APLN/CSF1/PAM/PRLR/LATS1/LEF1/BAX/CAV1/WNT5A/PTCH1/ESR1/PGR/TGFBR2/MAPK1/NCOA1/LBH/STAT5B/FGFR2/VDR/CREB1/MSX2/TNFSF11/PPAT/HK2/FOXF1/IRS2/BCL2L11/NRG3/ATP7A/CSN2/JAK2/MST1L/XDH/SOX9/WNT7B/ID2/ARG1/GLI3/STAT6/USF2/MST1/TBX2/LRP5/GATA3/WNT2/IGFBP5/HIF1A/SOCS2/NRG1/DDR1/BTRC/GPAT4/KALRN/SOSTDC1/TBX3/FASN/EPHA2/SMO/ELF5/TDGF1/OAS2…	83
Plasma specific	GO:0006913	nucleocytoplasmic transport	186/7174	351/16943	3.17204e-05	0.00133205	0.00105222	CPSF4/XPO1/JUP/SEH1L/KPNB1/RAN/HSPA9/YTHDC1/U2AF2/DRD1/MED1/ZIC1/STYX/SPRN/SRSF1/LMNA/HDAC3/TNPO2/RAPGEF3/LEP/FERMT1/SUPT6H/CASC3/TP53/BACH2/RBM4/NUP98/NUP54/CTDSPL2/NUP58/SRSF3/CPSF6/HNRNPA2B1/SMG1/UBR5/SETD2/RBM27/UHMK1/NUP50/ATXN1/KPNA5/MDFIC/PPM1A/ELAVL1/CPSF2/FAM53C/KPNA4/KPNA1/STAT3/NXF1/NF1/ANP32B/TNPO1/NUP155/PPP1R12A/EIF4E/E2F3/FBXO22/SLU7/FYTTD1/MAPK1/NUP153/IPO11/CHTOP/WDR33/RGPD5/RGPD…	186
Plasma specific	GO:1901653	cellular response to peptide	201/7174	383/16943	3.38779e-05	0.00139511	0.00110204	NR4A1/OGT/ZBTB7B/IGF1/INSR/CSRP3/ECHDC3/BCAR1/TNS2/PDPK1/APP/KLF5/MYO5A/LPIN3/FUT7/LRP1/INHBB/RAB8B/WDTC1/LEP/GRB10/PID1/AKT2/CRK/TP53/EDN1/RAB13/APC/GNRHR/TIMELESS/ICAM1/RPS6KB1/GRM5/BCL2L2/CPS1/PRLR/SIRT1/SIK2/SOS1/PPARG/INSIG1/KLF10/CAV1/CACNA2D1/NR4A3/CCNA2/AGTR1/NCOA5/PTPRE/HDAC9/SESN3/MGARP/LHCGR/SP1/STAT1/PRKAA1/STAT3/OSBPL8/KL/SYAP1/TBC1D4/PRKAR1A/GAB1/INSIG2/PRNP/STXBP4/NFKB1/IRS1/VIM/CA…	201
Plasma specific	GO:1905330	regulation of morphogenesis of an epithelium	103/7174	180/16943	3.79155e-05	0.00153174	0.00120996	PSMA7/NPHP3/ARRB2/PSMD10/PSMF1/RREB1/GREM1/PTK7/PSMB11/FGF1/FZD7/FZD2/SIRT6/SIX1/MIR21/FZD3/SIX4/FOXP1/HOXD13/MLLT3/WNT5A/BTBD7/DAAM1/LGR4/GPC4/STAT1/ESR1/SOX8/DAB2/CTNNB1/PSMC2/PSMA4/SMURF2/AHI1/CLASP2/DVL3/SEC24B/GDNF/LHX1/PSMD11/SULF1/CELSR1/LIF/PRICKLE2/ANKRD6/RAC1/RYK/PSMC6/FZD6/PTEN/PSMB5/CELSR3/SOX9/TIAM1/PHLDB2/TNF/ZNRF3/TACSTD2/PSMD2/ITGAX/TBX2/GATA3/WNT2/HOXB7/RSPO3/PSME1/AP2B1/NKD1/GJA…	103
Plasma specific	GO:0072091	regulation of stem cell proliferation	46/7174	69/16943	3.82329e-05	0.00153485	0.00121242	KAT7/HNRNPU/NR2E1/FBLN1/FERMT1/TP53/SIRT6/SOX11/FZD3/EIF2AK2/KITLG/DISC1/FOXG1/NF1/CTNNB1/YAP1/NOTCH1/TAFA1/SOX18/HMGB2/ATXN1L/PAX6/NF2/PTPRC/ZNF335/LRRK2/EPCAM/GLI3/PIM1/DMRTA2/HIF1A/SOX17/GJA1/CX3CR1/ZFP36L1/BDNF/TBX3/VAX1/SMO/DCT/PDCD2/SMARCD3/HMGA2/VEGFA/SNAI2/VEGFC	46
Plasma specific	GO:0010770	positive regulation of cell morphogenesis involved in differentiation	91/7174	156/16943	3.89811e-05	0.0015551	0.00122842	AMIGO1/WNT3/NTRK3/CUX1/SRF/MAPT/RREB1/SHOX2/MEGF8/NRP1/LRP1/RND2/TRIOBP/CRK/RUFY3/SKIL/RAB11A/CSPG5/NTRK2/DISC1/TRPC5/BMPR2/ROBO2/PREX1/ZEB2/HAS2/SEMA4D/CAPRIN1/CAPRIN2/PLXNC1/LIMS1/P4HB/FGG/NIN/RAC1/PLXNA4/DNM1L/EFNA5/MAP1B/ANKRD27/CARMIL1/ADNP/PAFAH1B1/PTPRD/ARMCX5-GPRASP2/PLXNA2/TIAM1/MAP3K13/OLFM4/FGB/VAMP7/NEDD9/MPL/MAP6/EPHA4/FN1/DOCK5/LRP8/PAK1/TNFRSF12A/SHTN1/LIMK1/NDEL1/MACF1/DOCK1/ACTR2…	91
Plasma specific	GO:0043547	positive regulation of GTPase activity	210/7174	403/16943	4.06197e-05	0.00161041	0.0012721	ARHGDIB/SRGAP2/HACD3/ARHGAP25/RGS8/ARHGAP8/ADRB1/FAM13A/NTRK3/PIP5K1A/SRGAP3/ARHGEF12/NRP1/MAP4K4/RAPGEF3/SGSM1/AGFG2/RAP1GAP/TBC1D21/RGS16/MTSS2/ARHGAP5/AKT2/STARD8/ARRB1/CRK/TBC1D12/PIN1/DAB2IP/RAP1GAP2/AFDN/ICAM1/IQSEC1/S1PR1/ADGRB3/ACAP2/MMUT/RABGAP1L/DENND1B/PLCB1/ASAP2/CHN1/SOS1/RIC1/NTF3/WNT5A/MAPRE2/SNX9/GNAQ/FAM13B/RGP1/BNIP2/NF1/TBC1D4/RASA1/RSU1/RASGRP1/SEC23A/PREX2/RAPGEF6/ARHGAP12/PR…	210
Plasma specific	GO:0002064	epithelial cell development	121/7174	217/16943	4.26541e-05	0.00166458	0.0013149	PDGFB/VEZF1/ATRX/PODXL/PDPK1/KLF5/BCL11B/TMEM79/INSM1/RAPGEF3/POF1B/TRIOBP/WNT5B/ONECUT2/SHROOM3/RAB13/CCDC88C/AFDN/GPR4/ICAM1/CDK6/ARID4B/PDE4D/RFX3/SLC4A7/ARID4A/PROX1/CLOCK/WNT5A/NOTCH2/FOXA1/ESR1/RIPOR2/PRDM1/FRMD6/SOX8/CTNNB1/VIM/PGR/YAP1/SEC24B/FRS2/E2F4/NOTCH1/RAPGEF2/CLIC4/EPB41L5/SOX18/PAX6/FNDC3A/RAP2C/GSK3B/RAP1A/RHEB/GRHL2/DMRT1/PAFAH1B1/ROCK1/SOX9/WNT7B/STC1/TJP2/FAT1/TNF/RAPGEF1/ASX…	121
Plasma specific	GO:0042176	regulation of protein catabolic process	204/7174	391/16943	4.71834e-05	0.00180342	0.00142457	OGT/FURIN/XPO1/HIPK2/TAF1/PSMD10/NELL1/RCHY1/STYX/RYBP/DET1/PACSIN3/PSMF1/UBAC2/HFE/LRP1/RAD23A/TRIM67/GGA1/PIN1/FZR1/DAB2IP/SH3RF2/APC/TRIB2/SIRT6/IRAK3/CSNK1E/LRP2/MYLIP/NEDD4L/RNF217/ARIH1/MARCHF7/LATS1/WWP1/UBQLN2/HERPUD1/UBE2K/CAV1/FMR1/ITCH/ZDHHC2/RIC1/WNT5A/SOCS4/SENP1/SNX9/ANKIB1/USP25/RGP1/MFSD8/MDM4/SDCBP/DISC1/OAZ1/CSNK1A1/TMTC3/CAMLG/TMF1/IL33/DAB2/PSMC2/RNF128/SMURF2/RAB7A/HMGCR/FMN2…	204
Plasma specific	GO:0051402	neuron apoptotic process	131/7174	238/16943	4.81265e-05	0.00182646	0.00144277	HIPK2/MECP2/NONO/MAG/ARRB2/RB1/MCL1/POU4F1/PDPK1/APP/BCL2/GDF5/DIO3/NRP1/LRP1/AKT2/ARRB1/PIN1/TP53/NFATC4/DIABLO/FAS/GABRB2/SIX1/USP53/CPEB4/FGF20/SIX4/BAX/TRIM2/GRIK2/TNFRSF21/RETREG1/ADARB1/NR4A3/NTF3/NTRK2/NAIP/GRID2/XIAP/ASCL1/NF1/TOX3/RASA1/MEF2C/PRNP/CTNNB1/CIT/BTG2/LANCL1/PRKCI/GDNF/TFAP2A/CDK5R1/KRAS/MAP2K4/HDAC4/MYB/GABRB3/ITSN1/THRB/BCL2L11/ISL1/TGFB2/SLC30A10/MSH2/JAK2/ITGAM/ADNP/EGLN3…	131
Plasma specific	GO:0001508	action potential	78/7174	131/16943	5.1653e-05	0.00190579	0.00150543	KCNN2/JUP/KCNE5/DRD1/NTRK3/CACNA1I/SCN4B/CHRNB2/HCN4/GNA15/SCN3B/KCNAB2/GPD1L/NOS1AP/MYH14/USP53/NEDD4L/GJC1/GRIK2/NRCAM/CAV1/CACNA2D1/FMR1/AKAP6/CNR1/NTRK2/GNAQ/ANK3/SRI/KCNJ3/NUP155/KCNMB2/SCN3A/CXADR/SCN1A/SUMO1/KCND2/CACNB2/ATP2A2/ATP1B1/KCNE2/FGF12/KCNA2/AKAP9/ADRA1A/FGF13/KCNE1/CAMK2D/SCN8A/CNR2/YWHAH/KCNE3/RYR2/CACNB3/CACNA1G/CD36/KCNIP2/CACNA1C/GJA1/PKP2/SCN9A/CACNA1D/GPR88/ANK2/KCNA1/SCN…	78
Plasma specific	GO:0042692	muscle cell differentiation	187/7174	356/16943	5.84785e-05	0.0021313	0.00168357	PDGFB/H3-3A/H3-3B/IGF1/MAPK11/MYH9/MECP2/CSRP3/ARRB2/OBSCN/RB1/NFATC3/MORF4L2/SOX6/IFRD1/TANC1/TBX1/QKI/SRF/HNRNPU/KLF5/BCL2/LMOD1/LMNA/SHOX2/GREM1/CDH2/HIRA/CAPN3/NOS1/SUPT6H/TCAP/PIN1/EDN1/FZD7/PDGFRB/NFATC4/NIBAN2/RBM4/CCNB1/ADGRB3/MAML1/RORA/SIX1/MIR21/HEY2/SIX4/CHUK/SIRT1/PTGFRN/PROX1/CFL2/AKAP6/SMAD4/BVES/HES1/SPAG9/HOMER1/HDAC9/EREG/BNIP2/RBPJ/PDLIM5/PRKAR1A/RIPOR2/ASF1A/MEF2C/HEY1/CAPN2/C…	187
Plasma specific	GO:0051056	regulation of small GTPase mediated signal transduction	170/7174	321/16943	7.08584e-05	0.00248511	0.00196305	ARHGDIB/SRGAP2/OGT/IGF1/ARHGAP25/TRIO/OBSCN/ARHGAP8/FAM13A/GPR55/SRGAP3/ARHGEF12/CBL/NRP1/ARFGEF3/MAP4K4/RAP1GAP/PSD2/TRIM67/ARHGAP5/STARD8/ARRB1/CRK/MFN2/PSD/DAB2IP/RAP1GAP2/PDGFRB/SPRY3/GPR4/CSF1/IQSEC1/AMOT/CD2AP/CHN1/RHOBTB1/SOS1/FGD4/RHOT1/NOTCH2/MAPRE2/KITLG/FAM13B/NF1/RIPOR2/RASA1/AUTS2/RASGRP1/ARHGAP12/PREX1/ARHGAP15/ARHGAP28/NET1/CDC42SE2/NOTCH1/RALGAPB/KRAS/GNA13/DYNLT1/LRRC59/RALGPS1/R…	170
Plasma specific	GO:0048754	branching morphogenesis of an epithelial tube	88/7174	152/16943	7.59154e-05	0.00255182	0.00201575	MED1/SRF/BCL2/NRP1/GREM1/DLL4/NRARP/FGF1/EDN1/GLI2/NFATC4/TIMELESS/SIRT6/CSF1/SIX1/FAT4/SIX4/LEF1/SMAD4/WNT5A/PTCH1/LGR4/FOXA1/ESR1/SOX8/CTNNB1/PGR/TGFBR2/YAP1/TNC/GDNF/ACVR1/NOTCH1/LHX1/KRAS/GNA13/CLIC4/EYA1/CELSR1/FGFR2/VDR/MSX2/FOXF1/TCF21/DLG5/PKD2/FGF2/NKX2-1/SOX9/TNF/BMP2/PBX1/TACSTD2/GLI3/IHH/ENG/COL4A1/PAK1/LRP5/DCHS1/WNT2/HOXB7/LAMA1/HHIP/MYC/DDR1/NOG/BTRC/KDR/SPRY2/ILK/TBX3/MET/EPHA2/LA…	88
Plasma specific	GO:0061326	renal tubule development	59/7174	95/16943	7.85728e-05	0.00261214	0.0020634	BCL2/GREM1/KIF26B/FGF1/HEYL/SIX1/FAT4/SIX4/POU3F3/SMAD4/NOTCH2/HES1/PTCH1/LGR4/STAT1/MEF2C/SOX8/CTNNB1/OSR1/YAP1/AHI1/GDNF/NOTCH1/LHX1/EYA1/KLHL3/LIF/IRX1/TCF21/PROM1/PKD2/ACAT1/MTSS1/FGF2/CD24/SOX9/WNT7B/BMP2/PBX1/TACSTD2/GLI3/COL4A1/DCHS1/GATA3/HOXB7/MYC/NOG/TFAP2B/FMN1/ILK/JAG1/UMOD/WNT11/LAMA5/SMO/NPNT/PAX8/AQP11/VEGFA	59
Plasma specific	GO:0010761	fibroblast migration	32/7174	45/16943	8.79549e-05	0.00287906	0.00227425	MTA2/HAS1/SDC4/PIP5K1A/RFFL/ARID5B/BAG4/PTK2/APPL1/ITGB1/ZFAND5/CCN3/CORO1C/APPL2/TNS1/FGF2/SGPL1/PAK1/MACIR/AKAP12/RCC2/ILK/DMTN/FER/PAK3/IQGAP1/THBS1/PRKCE/PML/ARHGEF7/HYAL2/WDPCP	32
Plasma specific	GO:0007416	synapse assembly	103/7174	183/16943	9.3562e-05	0.00300965	0.0023774	MECP2/CBLN1/AMIGO1/DRD1/NTRK3/ERBB4/POU4F1/APP/NRXN2/LHFPL4/LRRC4/CDH2/ADGRL1/NTNG2/CHRNB2/SETD5/NLGN4X/LRP4/GABRB2/ADGRB3/CNTN5/SIX1/LRRC4B/SIX4/NRXN1/TPBG/FLRT3/SLITRK4/NRCAM/PPP1R9A/WNT5A/NTRK2/GRID2/GPM6A/GPC4/DNM3/PDLIM5/LRRN1/MEF2C/LRRTM3/GABRA1/ROBO2/SEMA4D/FLRT2/PCLO/NECTIN1/NLGN1/PTK2/EFNB2/SHANK2/FARP1/FBXO45/GABRB3/CBLN2/DLG5/PCDHB4/ARF6/EFNA5/RYK/MAP1B/LGI2/PTEN/PCDHB16/ADNP/PTPRD/ARM…	103
Plasma specific	GO:0033044	regulation of chromosome organization	183/7174	350/16943	9.70887e-05	0.00309859	0.00244766	OGT/ZBTB7B/CCT3/H3-3A/H3-3B/TINF2/ATRX/MECP2/MAPK8/YLPM1/RB1/ANAPC15/MLLT6/MAP2K7/MAPT/KAT7/HNRNPU/LMNA/MTHFR/PHF8/HIRA/NOS1/SUPT6H/ARRB1/SETD5/MIER1/ZNF304/TP53/GLYR1/PAX5/APC/SIRT6/CENPF/MKI67/CCNB1/WAPL/JARID2/HNRNPA2B1/SMG1/UBR5/SIRT1/ZNF207/HMBOX1/ZNF451/FMR1/SMAD4/KDM5A/MLLT3/RESF1/ANAPC1/NEK7/USP44/ATAD2/UBE2B/KMT2A/XRN1/FBXO4/SMC5/TENT4B/ASF1A/PSMG2/AUTS2/CTNNB1/SIN3A/TASOR/TAL1/MPHOSPH8/…	183
Plasma specific	GO:0034249	negative regulation of cellular amide metabolic process	89/7174	155/16943	0.000104506	0.0032699	0.00258299	CNOT6L/CNOT2/IGF1/SHMT1/CNOT7/AGO1/EIF4EBP3/CPEB3/CELF1/PAIP2B/ENC1/TNRC6B/FXR2/PIN1/ZFP36/ORMDL1/RBM4/GIGYF2/RC3H1/CPEB4/MIR21/SYNCRIP/MEX3D/KHSRP/EIF2AK3/FMR1/AGO4/NTRK2/EIF2AK2/DDX3X/XRN1/PRKAA1/TIA1/STAT3/TNRC6C/EIF2AK4/PRNP/SRP9/EIF4E/UNK/CELF4/BTG2/ZFP36L2/CHRNA7/SORL1/CAPRIN1/ILF3/CAPRIN2/RGS2/RBM24/FXR1/PURA/PUM1/IGF2BP3/CIRBP/TARDBP/EIF2S1/RIDA/ROCK1/FTO/CPEB2/CNOT1/GRB7/NANOS1/EIF4ENIF1…	89
Plasma specific	GO:0071560	cellular response to transforming growth factor beta stimulus	129/7174	237/16943	0.000107239	0.00333344	0.00263318	FURIN/HIPK2/ARRB2/SPINT3/SOX6/PDPK1/BCL9L/TGFBR1/CBL/GDF5/TAB1/ACVRL1/PMEPA1/PBLD/FERMT1/CRK/PIN1/TP53/EDN1/YES1/ONECUT2/CDKN2B/SKIL/SOX11/MIR21/SMAD5/SOX5/NLK/SIRT1/LDLRAD4/CD109/PPM1A/ZNF451/CAV1/EP300/SMAD4/WNT5A/TRIM33/SPRED1/SDCBP/HDAC2/SNX25/MEF2C/DAB2/SMURF2/ZFP36L2/TGFBR2/CAV2/PARD3/SMAD1/USP9X/ACVR1/PTK2/SNW1/EPB41L5/FGFR2/PDCD5/MSTN/ZEB1/LIMS1/RNF111/ITGB5/CREB1/NR3C1/APPL1/SMAD9/TGFB2/…	129
Plasma specific	GO:0048863	stem cell differentiation	141/7174	262/16943	0.000107581	0.00333344	0.00263318	PSMA7/KLHL12/HSPA9/WNT3/TEAD2/SOX6/PSMD10/GSC/TBX1/SRF/ERBB4/HNRNPU/PSMF1/NRP1/GREM1/HOXB4/PSMB11/SOX21/TP53/EDN1/CHD2/ANXA6/BATF/MEOX1/FAM172A/CDK6/JARID2/SOX11/SOX5/SETD2/CBFB/NUDT21/CDK13/TCF12/ITCH/SMAD4/MLLT3/EIF2AK2/SEMA3C/HES1/KITLG/KMT2A/RBPJ/PITX2/RUNX2/GPM6A/STAT3/ASCL1/FOXA1/ESR1/MEF2C/SOX8/PSMC2/MSI2/PSMA4/ZEB2/ZFP36L2/OSR1/TAL1/YAP1/SEMA4D/GDNF/MAPK1/ACVR1/NOTCH1/LBH/PSMD11/CDK12/GAT…	141
Plasma specific	GO:0098773	skin epidermis development	56/7174	90/16943	0.00010991	0.00338915	0.00267718	ZDHHC21/BCL2/MYO5A/TMEM79/FERMT1/SOX21/EDA/GLI2/GORAB/ACVR1B/LRP4/SAV1/FZD3/CD109/SOS1/FST/SMAD4/WNT5A/LGR4/HPSE/RBPJ/INTU/HDAC2/NF1/CTNNB1/LHX2/NOTCH1/CELSR1/FGFR2/SOX18/MSX2/SPINK5/AP3B1/TGFB2/ATP7A/FZD6/MYSM1/SOX9/TNF/EGFR/IGFBP5/FOXQ1/HOXC13/SOSTDC1/FGF7/TP63/ZMPSTE24/CDH3/LAMA5/SMO/TRPC4AP/FOXE1/KRT17/PDGFA/INHBA/VANGL2	56
Plasma specific	GO:0045732	positive regulation of protein catabolic process	121/7174	221/16943	0.000124076	0.00378936	0.00299332	FURIN/TAF1/PSMD10/RCHY1/DET1/PACSIN3/LRP1/RAD23A/TRIM67/GGA1/FZR1/DAB2IP/SH3RF2/APC/TRIB2/SIRT6/CSNK1E/LRP2/MYLIP/NEDD4L/RNF217/ARIH1/WWP1/UBQLN2/HERPUD1/CAV1/FMR1/ITCH/WNT5A/SOCS4/SNX9/ANKIB1/DISC1/OAZ1/CSNK1A1/TMTC3/IL33/DAB2/PSMC2/RNF128/SMURF2/RAB7A/FBXO22/PIAS1/CD81/SORL1/ZYG11B/ATG7/SUMO1/PTK2/NFE2L2/SEC22B/HSP90AA1/ARIH2/KCNE2/HSPA1A/HSPA1B/GSK3B/TNFAIP3/SH3D19/PYHIN1/BBS7/PTEN/LRRK2/FOXO1…	121
Plasma specific	GO:0010837	regulation of keratinocyte proliferation	26/7174	35/16943	0.0001266	0.00384804	0.00303967	MED1/KLF9/BCL11B/ZFP36/MIR21/CD109/NOTCH2/INTU/STXBP4/HAS2/YAP1/EFNB2/FGFR2/CASK/VDR/REG3G/SRSF6/TGM1/ZFP36L1/FGF7/TP63/CDH3/PRKD1/PTPRK/TLR4/SNAI2	26
Plasma specific	GO:0038093	Fc receptor signaling pathway	101/7174	180/16943	0.000127725	0.00386382	0.00305214	PIGR/PSMA7/PLCG2/MAPK8/WIPF1/NFATC3/PSMD10/MAP2K7/PDPK1/GAB2/TAB1/PSMF1/PSMB11/CRK/YES1/MYO10/ITK/CHUK/CD47/SOS1/NR4A3/PPP3R1/MAP3K1/ACTR3/BCL10/CLEC4D/PPP3CB/WASL/NFKB1/PSMC2/PSMA4/MAPK1/PSMD11/PTK2/ARPC5/MAP2K4/TAB3/PPP3CA/APPL1/LCP2/FCGR2B/RAC1/HSP90AA1/PTPRC/RAP1A/APPL2/PSMC6/PSMB5/PTPRJ/PIK3CA/SHC1/RAPGEF1/MAPK9/MS4A2/NCKAP1/CUL1/FCGR1A/PSMD2/HCK/WIPF3/SKP1/PAK1/ARPC3/PSME1/ACTG1/ARPC1A/LIMK…	101
Plasma specific	GO:1902414	protein localization to cell junction	63/7174	104/16943	0.000131273	0.00395243	0.00312213	CACNG8/NRXN2/MAPT/DLG4/STX3/ZDHHC3/LAMTOR3/RAB27B/ADAM22/RAB11A/NECTIN3/NRXN1/LRRC7/ZDHHC2/SYNJ2BP/WNT5A/GPC4/KIF5C/CACNG3/ACTN4/PCLO/NECTIN1/NLGN1/DLG3/CACNG2/LGI1/DLG5/RAP1A/GRIP1/MPP4/KIF5B/DLG2/MAPK9/STX7/NPHS1/NETO1/BSN/NPTN/ACTG1/NLGN2/SHISA6/KIF5A/KIF3A/F11R/GPC6/TJP1/GPHN/VCL/ADAM10/ANKS1B/IQSEC2/RAB8A/KIF17/GRIPAP1/BAIAP2/SNAP47/CLSTN1/CACNG4/DVL1/HEG1/GRIN2A/MARVELD3/TERF2	63
Plasma specific	GO:0046822	regulation of nucleocytoplasmic transport	67/7174	112/16943	0.00013943	0.00412029	0.00325473	XPO1/JUP/RAN/ZIC1/HDAC3/RAPGEF3/LEP/FERMT1/SUPT6H/TP53/RBM4/NUP54/CTDSPL2/NUP58/CPSF6/UBR5/SETD2/RBM27/UHMK1/MDFIC/PPM1A/NF1/ANP32B/PPP1R12A/MAPK1/NUP153/IPO5/RBM26/PTPN14/TARDBP/NOLC1/GSK3B/SUFU/IWS1/THOC2/JAK2/MAPK14/UFM1/NRDE2/BARD1/SP100/PPP1CC/NEDD4/GLI3/PKIA/CD36/PTGS2/PTPN11/KHDRBS1/ECT2/SMAD3/PSEN1/RBM22/CDK1/BAG3/EFCAB7/TCF7L2/YWHAE/SMO/PIK3R1/DNAJC27/EMD/DMAP1/RAB23/RANGAP1/ANGPT1/HYAL2	67
Plasma specific	GO:0045216	cell-cell junction organization	113/7174	205/16943	0.000142055	0.00417851	0.00330072	JUP/SRF/CADM3/TGFBR1/NUMBL/PRKCA/TLN2/CDH2/POF1B/NFASC/CLDN22/NLGN4X/PIP5K1C/RAB13/FSCN1/DSG1/APC/PTPRO/AFDN/CLDN11/NECTIN3/MTDH/GJC1/CBFB/CTNND1/PARD6B/PKN2/CLDN16/CAV1/STRN/HIPK1/PARD6G/OCLN/RASSF8/UGT8/CTNNB1/CDH8/CDHR3/CXADR/CDH6/ACTN4/NUMB/PARD3/PRKCI/NECTIN1/CADM1/EFNB2/CDH13/LIMS1/XIRP2/CDH17/DLG5/NF2/CDH12/TGFB2/CD9/SVEP1/GRHL2/CTNND2/CLDN23/CLDN8/ROCK1/GJB2/TJP2/TNF/GRHL1/EPHA4/PERP/NECT…	113
Plasma specific	GO:0055123	digestive system development	83/7174	144/16943	0.000147324	0.00429393	0.00339189	INSR/NPHP3/RB1/KLF5/BCL2/SHOX2/MEGF8/SCT/GLI2/CCNB1/SOX11/CPS1/SAV1/FAT4/HOXD13/WNT5A/HES1/LGR4/ASCL1/PRDM1/CTNNB1/TGFBR2/YAP1/AHI1/NOTCH1/FOXF2/TCF7/EPB41L5/FGFR2/FOXF1/ACVR2B/TCF21/FGF9/TGFB2/CCDC39/BBS7/REG1A/EDNRB/DAB1/BARX1/NIPBL/CCKBR/TNF/ID2/WLS/ALDH1A2/GLI3/IHH/PDGFC/TBX2/PTF1A/DCHS1/SRP54/EGFR/MYOCD/HIF1A/SOX17/NKX3-2/CDKN1A/PDGFRA/SMAD3/ZIC3/SMAD2/HRH2/C1GALT1/TP63/PDX1/FOXL1/PKDCC/WNT1…	83
Plasma specific	GO:0048565	digestive tract development	77/7174	132/16943	0.000148324	0.00430342	0.00339939	NPHP3/RB1/KLF5/BCL2/SHOX2/MEGF8/SCT/GLI2/CCNB1/SOX11/CPS1/SAV1/FAT4/HOXD13/WNT5A/HES1/LGR4/ASCL1/PRDM1/CTNNB1/TGFBR2/YAP1/AHI1/NOTCH1/FOXF2/TCF7/EPB41L5/FGFR2/FOXF1/ACVR2B/TCF21/FGF9/TGFB2/CCDC39/BBS7/REG1A/EDNRB/DAB1/NIPBL/CCKBR/TNF/ID2/ALDH1A2/GLI3/IHH/PDGFC/TBX2/DCHS1/EGFR/MYOCD/HIF1A/SOX17/NKX3-2/CDKN1A/PDGFRA/SMAD3/ZIC3/SMAD2/HRH2/C1GALT1/TP63/PDX1/FOXL1/PKDCC/WNT11/COBL/SMO/YIPF6/COL3A1/GLI…	77
Plasma specific	GO:0150116	regulation of cell-substrate junction organization	43/7174	66/16943	0.000152093	0.0043928	0.00346999	SDC4/ACVRL1/NRP1/MAP4K4/GREM1/LRP1/IQSEC1/EPHA3/MAPRE2/SLK/CLASP2/PTK2/GPM6B/EPB41L5/LIMS1/LIMCH1/DUSP3/RAC1/ARF6/CORO1C/EFNA5/PTEN/PTPRJ/ROCK1/PHLDB2/ARHGAP6/ACTG1/MACF1/SMAD3/PEAK1/FMN1/KDR/CLASP1/VCL/RCC2/DMTN/IQGAP1/THBS1/MMP14/COL16A1/BCAS3/VEGFA/WDPCP	43
Plasma specific	GO:0007178	transmembrane receptor protein serine/threonine kinase signaling pathway	178/7174	342/16943	0.00016399	0.00463163	0.00365865	FURIN/HIPK2/GDF3/ARRB2/SPINT3/PDPK1/BCL9L/GDF6/TGFBR1/CBL/GDF5/TAB1/ACVRL1/GDF11/PMEPA1/HFE/MEGF8/EGR1/GREM1/GREM2/INHBB/PBLD/FERMT1/PIN1/TP53/ONECUT2/CRB2/ACVR1B/RBPMS/CDKN2B/SKIL/ACVR2A/LRP2/SOX11/CTDSPL2/MIR21/SMAD5/SPTBN1/NLK/LEF1/SIRT1/LDLRAD4/CD109/PPM1A/FST/ZNF451/CAV1/EP300/SMAD4/WNT5A/NOTCH2/LNPEP/HES1/TRIM33/SPRED1/RBPJ/RUNX2/SDCBP/XIAP/SNX25/BMPR2/SUB1/ELAPOR2/DAB2/RGMB/UBE2D3/SMURF2/V…	178
Plasma specific	GO:0007369	gastrulation	101/7174	181/16943	0.000169597	0.0047067	0.00371795	HSBP1/MMP9/GDF3/NPHP3/WNT3/PHLDB1/GSC/SRF/SOX2/MMP8/MEGF8/HIRA/SYF2/TENM4/WNT8B/TP53/FZD7/APLN/CRB2/ACVR2A/AMOT/SETD2/LEF1/RNF2/NR4A3/SMAD4/WNT5A/COL11A1/ITGAV/PRKAR1A/BMPR2/EXT1/CTNNB1/OSR1/TGFBR2/TAL1/CLASP2/FRS2/SMAD1/ACVR1/LHX1/MACROH2A1/EPB41L5/EYA1/FGFR2/ITGB5/CDC73/ITGB1/FOXF1/ACVR2B/NF2/LEO1/ITGB2/TRIM15/SUPT20H/UGDH/SOX7/COL8A1/PHLDB2/WLS/DLD/MBP/COL5A1/FN1/ARID1A/LRP5/SOX17/HAND1/POFUT2…	101
Plasma specific	GO:0060173	limb development	101/7174	181/16943	0.000169597	0.0047067	0.00371795	CPLANE1/ATRX/MAP3K20/WNT3/PRKAB1/ASPH/MED1/RAX/ZBTB16/GDF5/SHOX2/MEGF8/IQCE/GREM1/TBX4/BPNT2/SMOC1/GLI2/NR2F2/LRP4/PAM/SOX11/LNPK/LEF1/BAX/RPGRIP1L/HOXD13/RC3H2/FLVCR1/SMAD4/WNT5A/NOTCH2/SEMA3C/PTCH1/PITX2/FREM2/RUNX2/TBC1D32/KREMEN1/CIBAR1/INTU/HDAC2/BMPR2/CTNNB1/OSR1/SLC7A11/CHD7/TFAP2A/LMBR1/NOTCH1/FGFR2/MBNL1/AFF3/MSX2/BCL2L11/FGF9/CYP26B1/TGFB2/ITGA6/IFT80/FZD6/GRHL2/BBS7/KAT2B/SOX9/PLXNA2/N…	101
Plasma specific	GO:0045600	positive regulation of fat cell differentiation	45/7174	70/16943	0.000171748	0.00474576	0.0037488	ZBTB7B/GDF3/ZBTB16/HNRNPU/KLF5/CREBL2/RREB1/SH3PXD2B/WNT5B/ZFP36/SIX1/ASXL2/MIR21/SAV1/PPARG/CDS1/SYAP1/CCDC71L/LMO3/CREB1/MAPK14/VSTM2A/ID2/BMP2/PIM1/PRDM16/CMKLR1/ZBTB7C/LRP5/WDFY2/PTGS2/TFE3/ZFP36L1/FFAR4/LPL/HTR2A/HTR2C/TMEM64/STK3/MEDAG/TRPM4/SULT1E1/CEBPA/SNAI2/CEBPB	45
Plasma specific	GO:0010631	epithelial cell migration	154/7174	292/16943	0.000196327	0.00526534	0.00415924	NR4A1/PDGFB/JUP/PLCG2/MYH9/PKN3/MECP2/MMP9/BCAR1/FGF18/ADTRP/SRF/PDPK1/TGFBR1/ACVRL1/NR2E1/RREB1/ADGRA2/NRP1/PRKCA/MAP4K4/GREM1/PBLD/DLL4/FERMT1/GLIPR2/FGF1/FLT4/ETS1/EDN1/NR2F2/DAB2IP/RAB13/IQSEC1/PTPRG/RAB11A/MIR21/AMOT/FOXP1/SIRT1/PROX1/PPARG/PKN2/ADAMTS9/SYNJ2BP/WNT5A/MAPRE2/KRIT1/HDAC9/SPRED1/SP1/NF1/BMPR2/DCN/MEF2C/ZEB2/TGFBR2/HAS2/AKT3/CLASP2/NUS1/NOTCH1/EGR3/PTK2/EFNB2/EPB41L5/PTPRR/CDH13…	154
Plasma specific	GO:1902275	regulation of chromatin organization	106/7174	192/16943	0.000207255	0.00545549	0.00430944	OGT/ZBTB7B/ATRX/MECP2/MAPK8/MLLT6/KAT7/HNRNPU/LMNA/MTHFR/PHF8/HIRA/NOS1/SUPT6H/ARRB1/SETD5/MIER1/ZNF304/TP53/GLYR1/PAX5/SIRT6/MKI67/CCNB1/JARID2/UBR5/SIRT1/ZNF451/FMR1/SMAD4/KDM5A/MLLT3/RESF1/ATAD2/UBE2B/KMT2A/ASF1A/AUTS2/CTNNB1/SIN3A/TASOR/TAL1/MPHOSPH8/TET1/BCOR/C6orf89/SPTY2D1/KMT2E/SNW1/MACROH2A1/CHTOP/TLK2/EED/GATA2/PAXIP1/CTCFL/SETD7/ATG5/PAXBP1/MYB/LIF/KDM4C/ISL1/ZNF335/NSD1/IWS1/MTF2/AKAP…	106
Plasma specific	GO:0090596	sensory organ morphogenesis	141/7174	265/16943	0.000213754	0.00552385	0.00436344	ATP8A2/HIPK2/TRPM1/MAN2A1/GSC/TBX1/ZIC1/BCL2/DIO3/GDF11/PTK7/TRIOBP/TCAP/MFN2/EDN1/GLI2/FZD2/SIX1/SOX11/NECTIN3/FZD3/SIX4/MEGF11/BAX/RPGRIP1L/PROX1/INSIG1/TIFAB/NR4A3/WNT5A/NOTCH2/COL11A1/NTRK2/HIPK1/PITX2/SP3/STAT3/FOXG1/INTU/HMX3/HDAC2/NF1/LCTL/RIPOR2/PRDM1/INSIG2/SOX8/CTNNB1/RORB/OSR1/HCN1/AHI1/PRKCI/SEC24B/FRS2/NECTIN1/CHD7/TFAP2A/MAPK1/SOBP/LHX1/FOXF2/IRX5/LRIG1/EYA1/MEIS1/CELSR1/GATA2/FGFR2…	141
Plasma specific	GO:0048644	muscle organ morphogenesis	50/7174	80/16943	0.000215264	0.00554044	0.00437654	GSC/TBX1/MED1/POU4F1/TGFBR1/SHOX2/DLL4/TCAP/FZD2/SIRT6/S1PR1/LRP2/HEY2/ARID5B/PROX1/ADARB1/SMAD4/WNT5A/COL11A1/RBPJ/EGLN1/CHD7/NOTCH1/FGFR2/XIRP2/LIF/TPM1/SMTNL1/ISL1/TGFB2/BMP2/RYR2/ENG/WNT2/HAND1/NRG1/PKP2/NOG/FKBP1A/PTCD2/BMPR1A/COL3A1/RXRA/SMAD7/MYF5/UBE4B/HEG1/FOXC1/ZFPM2/VANGL2	50
Plasma specific	GO:0007528	neuromuscular junction development	34/7174	50/16943	0.000217185	0.00554517	0.00438028	APP/RER1/UNC13A/LRP4/PPFIBP1/SIX1/CACNB4/SIX4/ANK3/TNC/PDZRN3/CACNG2/SHANK2/COL4A5/UTRN/CACNB2/ZC4H2/ALS2/ERBB2/LRRK2/NEDD4/MESD/COL4A1/CACNB3/AFG3L2/CACNA2D2/GPHN/KALRN/UNC13C/FNTA/DNAJA3/CACNB1/DVL1/ETV5	34
Plasma specific	GO:0021545	cranial nerve development	34/7174	50/16943	0.000217185	0.00554517	0.00438028	TBX1/POU4F1/NRP1/CHRNB2/SIX1/SIX4/HOXB3/TIFAB/ADARB1/DRGX/HES1/SLC1A3/NAV2/CTNNB1/CHD7/TFAP2A/HOXA3/EGR2/PLXNA4/ISL1/MAFB/ERBB3/KCNA2/GLI3/EPHB1/SEMA3A/PHOX2B/NRP2/HOXD3/NEUROG1/DCANP1/SEMA3F/PLXNA3/NKX2-2	34
Plasma specific	GO:0034504	protein localization to nucleus	146/7174	276/16943	0.000237156	0.00595971	0.00470774	XPO1/CCT3/JUP/KPNB1/RAN/DRD1/MED1/ZIC1/SPRN/ZBTB16/KAT7/TBRG1/HNRNPU/LMNA/HDAC3/TNPO2/OTUD7B/DNAJB6/LEP/FERMT1/TOR1A/PIN1/TP53/TAF8/NUP98/TOR1AIP1/NUP54/SIX1/NUP58/SIX4/UBR5/CD2AP/NUP50/EIF2AK3/KPNA5/MDFIC/ELAVL1/PARP9/FAM53C/KPNA4/KPNA1/STAT3/OSBPL8/NF1/FBXO4/TNPO1/NUP155/E2F3/SIN3A/PIKFYVE/DKC1/MAPK1/SUMO1/NUP153/BANP/IPO11/RGPD5/RGPD3/RGPD6/INTS13/RGPD8/RGPD4/NFKBIA/PPP3CA/ARL2BP/IPO5/LIF/APPL…	146
Plasma specific	GO:1900024	regulation of substrate adhesion-dependent cell spreading	35/7174	52/16943	0.000239988	0.00600724	0.00474528	RREB1/NRP1/FBLN1/MELTF/TRIOBP/CRK/CSPG5/PREX1/HAS2/ACTN4/AP1AR/PTK2/LIMS1/P4HB/FGG/RAC1/CORO1C/EFNA5/CARMIL1/POSTN/OLFM4/FGB/KANK1/TACSTD2/NEDD9/DOCK5/DOCK1/CALR/RCC2/DMTN/CASS4/WASHC2C/ARHGEF7/CDC42/FGA	35
Plasma specific	GO:0048705	skeletal system morphogenesis	123/7174	228/16943	0.000250832	0.00625415	0.00494032	SPEF2/FGF18/THRA/SOX6/MTHFD1L/GSC/TBX1/TGFBR1/ACAN/SHOX2/MEGF8/SH3PXD2B/GREM1/HOXA4/HOXB4/HOXB9/TBX4/BPNT2/ANXA6/PAX5/PDGFRB/SIX1/SOX11/SIX4/SOX5/SETD2/ARID5B/HOXB3/INSIG1/TIFAB/FLVCR1/COL11A1/MMP16/PLEKHA1/RUNX2/BMPR2/INSIG2/MEF2C/TRIP11/CTNNB1/OSR1/TGFBR2/HAS2/ANKRD11/TFAP2A/FOXN3/LHX1/SATB2/IRX5/EYA1/CHSY1/RAB33B/MATN1/FGFR2/ZEB1/HOXB8/MSX2/ACVR2B/HOXA3/ZFAND5/MTHFD1/RYK/CYP26B1/IFT80/DLX2/PRK…	123
Plasma specific	GO:0071364	cellular response to epidermal growth factor stimulus	30/7174	43/16943	0.000252526	0.00627189	0.00495434	MED1/ERBB4/PDPK1/CBL/ZFP36/DAB2IP/BAG4/SYAP1/ZFP36L2/STAT5B/EEF1A1/DUSP3/ERBB2/KNSTRN/SOX9/GAREM1/MARS1/PDE8A/EGFR/PTPN11/ZFP36L1/IQGAP1/COL1A1/TDGF1/BAIAP2/FOXC1/PTPN12/SNAI2/ERRFI1/PLCG1	30
Plasma specific	GO:0061548	ganglion development	14/7174	16/16943	0.000260304	0.00641513	0.00506748	NRP1/INSM1/SIX1/FZD3/SIX4/ASCL1/CTNNB1/SEMA3A/UNC5C/PHOX2B/NRP2/SEMA3F/POU4F2/RGS4	14
Plasma specific	GO:0051963	regulation of synapse assembly	63/7174	106/16943	0.000281026	0.00682049	0.00538769	CBLN1/AMIGO1/NTRK3/APP/LHFPL4/ADGRL1/NTNG2/CHRNB2/SETD5/ADGRB3/SIX1/LRRC4B/SIX4/NRXN1/TPBG/FLRT3/SLITRK4/PPP1R9A/WNT5A/NTRK2/GRID2/GPC4/PDLIM5/LRRN1/MEF2C/LRRTM3/ROBO2/SEMA4D/FLRT2/NECTIN1/NLGN1/PTK2/CBLN2/DLG5/ARF6/EFNA5/ADNP/PTPRD/ARMCX5-GPRASP2/SNCA/EPHA7/NLGN3/THBS2/EPHB1/NLGN2/GPC6/EEF2K/CUX2/ADGRB2/BDNF/AMIGO2/SLITRK2/GAP43/ADGRB1/CLSTN1/NTN1/CLSTN2/TLR2/PTPRS/SLITRK1/LRRN3/ADGRL3/SLITRK3	63
Plasma specific	GO:0003197	endocardial cushion development	31/7174	45/16943	0.000286328	0.00689673	0.00544791	TGFBR1/ACVRL1/HEYL/HEY2/SMAD4/RBPJ/MDM4/BMPR2/HEY1/ROBO2/TGFBR2/ACVR1/NOTCH1/RBM24/MSX2/FOXF1/ISL1/TGFB2/NOS3/ERBB3/SOX9/BMP2/NEDD4/ENG/TBX2/DCHS1/NOG/JAG1/BMPR1A/TBX5/SNAI2	31
Plasma specific	GO:0120032	regulation of plasma membrane bounded cell projection assembly	99/7174	179/16943	0.000302441	0.00712354	0.00562708	AVIL/HTT/SRF/PODXL/TGFBR1/MAP4/RALA/KLF5/SEPTIN9/DPYSL3/NRP1/DZIP1/RAP1GAP/FXR2/MARK4/MYO10/FSCN1/APC/ICAM1/CCP110/TENM1/CCDC88A/PLPPR5/CAV1/FMR1/PPP1R9A/AKIRIN1/OCLN/ACTR3/GPM6A/DNM3/RIPOR2/WASL/AUTS2/DCDC2/NLGN1/MSTN/DOCK11/HDAC4/TWF1/ATG5/FXR1/RAB5A/TENM2/RAC1/SAXO1/ARF6/CORO1C/PLCE1/ATP7A/CEP120/CEP97/STAP1/CYLD/SRGAP2C/ATMIN/EPS8/CDC42EP3/TBC1D30/ABITRAM/KANK1/VDAC3/TACSTD2/PPP1R16B/NCKAP1/I…	99
Plasma specific	GO:0071375	cellular response to peptide hormone stimulus	167/7174	322/16943	0.000320483	0.00740206	0.00584709	NR4A1/OGT/ZBTB7B/INSR/CSRP3/ECHDC3/BCAR1/TNS2/PDPK1/MYO5A/LPIN3/FUT7/INHBB/RAB8B/WDTC1/LEP/GRB10/PID1/AKT2/CRK/EDN1/RAB13/APC/GNRHR/RPS6KB1/CPS1/PRLR/SIRT1/SIK2/SOS1/PPARG/INSIG1/CAV1/NR4A3/CCNA2/AGTR1/NCOA5/PTPRE/HDAC9/SESN3/MGARP/LHCGR/SP1/STAT1/PRKAA1/STAT3/OSBPL8/KL/SYAP1/TBC1D4/PRKAR1A/GAB1/INSIG2/STXBP4/NFKB1/IRS1/CAV2/PRKCI/PRKACB/SORL1/PTPN2/ATP2B1/STAT5B/PTK2/LPIN1/PHIP/NFE2L2/MSTN/SOGA1…	167
Plasma specific	GO:0034248	regulation of cellular amide metabolic process	214/7174	423/16943	0.000326346	0.0074662	0.00589775	PGAM1/CNOT6L/CNOT2/MRPS27/IGF1/SHMT1/CNOT7/AGO1/EIF4EBP3/CPEB3/QKI/CELF1/CTIF/PAIP2B/ENC1/APP/SECISBP2L/MTG2/PDP2/RPL10/TNRC6B/CNBP/FXR2/PER1/AKT2/CASC3/PIN1/ZFP36/TP53/PIWIL1/FASTKD2/ORMDL1/RBM4/GIGYF2/RPS6KB1/GRM5/RC3H1/CPEB4/MIR21/SYNCRIP/MEX3D/KHSRP/MATR3/PTBP3/LARP4/EIF5A2/PAIP1/ETF1/UHMK1/EIF2AK3/ELAVL1/EIF4E3/FMR1/AGO4/NTRK2/EIF2AK2/DDX3X/SAMD8/DNAJC24/XRN1/SP1/PRKAA1/SEPSECS/TIA1/STAT3/TN…	214
Plasma specific	GO:1901342	regulation of vasculature development	173/7174	335/16943	0.000332779	0.00753238	0.00595003	PDGFB/JUP/HIPK2/AGO1/MECP2/FGF18/NFATC3/NPR1/PDPK1/AQP1/EFNA3/ACVRL1/KLK3/NR2E1/ADGRA2/ADM2/NRP1/PRKCA/RAPGEF3/EGR1/GREM1/LEP/DLL4/HSPG2/FGF1/E2F2/ETS1/ZNF304/DAB2IP/NIBAN2/ANGPTL7/SIRT6/GPR4/ADGRB3/MIR21/HEY2/MTDH/AMOT/PROK2/ADAMTS1/SIRT1/FLT1/PPARG/GTF2I/ADAMTS9/SYNJ2BP/AGTR1/WNT5A/KRIT1/HIPK1/HDAC9/SPRED1/SP1/STAT1/STAT3/NF1/GAB1/SLC12A2/DCN/HEY1/BTG1/CTNNB1/CHRNA7/TGFBR2/AKT3/EGLN1/SMAD1/NOTC…	173
Plasma specific	GO:0097061	dendritic spine organization	51/7174	83/16943	0.000341542	0.0077034	0.00608513	INSR/TANC1/DLG4/KIF1A/ZDHHC15/PPP1R9A/HOMER1/DNM3/PDLIM5/PRNP/WASL/CHRNA7/SRCIN1/CAPRIN1/NLGN1/TANC2/CDK5R1/CAPRIN2/SHANK2/UBE3A/DOCK10/FCGR2B/DNM1L/PTEN/LRRK2/CTNND2/PAFAH1B1/ARMCX5-GPRASP2/TIAM1/NLGN3/EPHA4/EPHB1/ZMYND8/LRP8/LZTS3/ABI2/ACTR2/PPFIA2/KALRN/EEF2K/OPA1/CUX2/GRIN2B/ADAM10/PAK3/ZNF365/BAIAP2/DVL1/CDC42/DHX36/FYN	51
Plasma specific	GO:0048485	sympathetic nervous system development	17/7174	21/16943	0.000351172	0.00786503	0.0062128	NRP1/INSM1/SOX11/FZD3/ASCL1/NF1/CTNNB1/GDNF/PLXNA4/SEMA3A/GATA3/SOX4/PHOX2B/TFAP2B/TP63/NRP2/SEMA3F	17
Plasma specific	GO:0106027	neuron projection organization	55/7174	91/16943	0.000371409	0.0081484	0.00643664	INSR/TANC1/APP/DLG4/KIF1A/ZDHHC15/PPP1R9A/HOMER1/ABCD2/DNM3/PDLIM5/PRNP/WASL/CHRNA7/SRCIN1/CAPRIN1/NLGN1/TANC2/CDK5R1/CAPRIN2/SHANK2/UBE3A/DOCK10/FCGR2B/DNM1L/GSK3B/PTEN/LRRK2/CTNND2/PAFAH1B1/ARMCX5-GPRASP2/TIAM1/NLGN3/EPHA4/EPHB1/ZMYND8/LRP8/LZTS3/ABI2/ACTR2/PPFIA2/PSEN1/KALRN/EEF2K/OPA1/CUX2/GRIN2B/ADAM10/PAK3/ZNF365/BAIAP2/DVL1/CDC42/DHX36/FYN	55
Plasma specific	GO:0000045	autophagosome assembly	56/7174	93/16943	0.00037732	0.00821991	0.00649313	SCFD1/RB1CC1/RNF5/GABARAPL1/TRAPPC8/WIPI1/MTMR3/TBC1D12/MFN2/SYNPO2/SH3GLB1/MAP1LC3C/VMP1/TP53INP1/UBQLN2/ATG13/PIKFYVE/RAB7A/RAB3GAP2/STX17/RAB1A/ATG7/RAB33B/ATG16L1/SMCR8/ATG5/STX12/TBC1D14/SEC22B/RAB5A/C9orf72/PIK3C3/LRRK2/FEZ2/TMEM39A/IFT88/TP53INP2/ATG9A/RAB1B/WIPI2/PSEN1/MTM1/ELAPOR1/PIP4K2A/UBXN2A/BAG3/UBQLN1/ATG16L2/GABARAP/ATG3/LRSAM1/RAB23/FEZ1/SMURF1/ATG14/ATG12	56
Plasma specific	GO:0071300	cellular response to retinoic acid	42/7174	66/16943	0.000387089	0.00838064	0.00662009	SETX/WNT3/TEAD2/NTRK3/TBX1/AQP1/PTK7/LEP/WNT5B/WNT8B/FZD7/YES1/EPHA3/PPARG/WNT5A/HDAC2/RORB/OSR1/YAP1/TNC/BRINP3/SNW1/FGFR2/MYB/CREB1/ABCA1/BRINP2/ABL2/CYP26B1/SOX9/WNT7B/ALDH1A2/WNT2/SERPINF1/FZD4/ATM/SLC6A4/WNT11/LYN/HOXA2/COL1A1/RET	42
Plasma specific	GO:0072666	establishment of protein localization to vacuole	34/7174	51/16943	0.000387324	0.00838064	0.00662009	CACNG8/VTI1A/SNX16/GCC2/GNPTAB/VPS13A/RAB7A/CACNG3/SORL1/CACNG2/SCARB2/ZFYVE16/AP3B1/VPS13C/TNFAIP3/VPS41/VPS36/VPS37A/MON1B/VAMP7/NEDD4/VPS25/SORT1/VPS37D/VTI1B/LAMP2/M6PR/AP4M1/VPS37B/CACNG4/SMURF1/VPS13D/NCOA4/AP3M1	34
Plasma specific	GO:0045446	endothelial cell differentiation	61/7174	103/16943	0.000398269	0.00847384	0.00669372	VEZF1/ACVRL1/APOLD1/NRP1/RAPGEF3/NR2F2/AFDN/ICAM1/S1PR1/MIR21/HEY2/PDE4D/PROX1/SMAD4/RBPJ/BMPR2/HEY1/BTG1/CTNNB1/ACVR1/NOTCH1/RAPGEF2/CLIC4/ZEB1/SOX18/ACVR2B/RAP2C/RAP1A/XDH/ROCK1/WNT7B/STC1/TJP2/TNF/RAPGEF1/PPP1R16B/ENG/SOX17/NRG1/HOXB5/F11R/TJP1/KDR/ARHGEF26/CNMD/VCL/JAG1/IKBKB/MET/FASN/COL15A1/KDM6B/TNMD/FOXJ2/HEG1/PTPRS/CXCR4/VEGFA/ADD1/COL22A1/PECAM1	61
Plasma specific	GO:0022612	gland morphogenesis	71/7174	123/16943	0.000404783	0.00854828	0.00675252	MED1/BCL2/NRP1/FGF1/EDA/GLI2/CSF1/NFIB/PLAG1/BAX/HOXD13/PROX1/CAV1/WNT5A/BTBD7/NOTCH2/SEMA3C/PTCH1/FOXA1/ESR1/PGR/TGFBR2/FRS2/TNC/NOTCH1/SULF1/FGFR2/VDR/CYP7B1/MSX2/PAX6/NRG3/TGFB2/TNFAIP3/SOX9/TNF/ARG1/GLI3/STAT6/ID4/SEMA3A/TBX2/LRP5/EGFR/LAMA1/IGFBP5/SLC9A3R1/DDR1/NOG/TGM2/BTRC/SOSTDC1/FGF7/NTN4/TP63/IL6/TBX3/EPHA2/FBXW7/LAMA5/RXRA/PML/GLI1/NTN1/TGFB3/HGF/PDGFA/CDC42/SNAI2/ETV5/CEBPB	71
Plasma specific	GO:0001952	regulation of cell-matrix adhesion	70/7174	121/16943	0.000405837	0.00854828	0.00675252	MINK1/JUP/SDC4/BCL2/ACVRL1/NRP1/MAP4K4/GREM1/LRP1/FERMT1/ONECUT2/CSF1/CDK6/EPHA3/DISC1/NF1/RASA1/SLK/CLASP2/PTK2/GPM6B/EPB41L5/UTRN/CDH13/LIMS1/CASK/LIMCH1/DUSP3/RAC1/NF2/CORO1C/EFNA5/GSK3B/PTEN/RIN2/PTPRJ/ROCK1/BST1/POSTN/PHLDB2/ACER2/ARHGAP6/CD36/SERPINE1/ACTG1/MACF1/SMAD3/DDR1/NEXMIF/PEAK1/FMN1/KDR/CLASP1/VCL/PLEKHA2/RCC2/ILK/JAG1/DMTN/IQGAP1/PIK3R1/THBS1/MMP14/COL16A1/BCAS3/CD3E/MYF5/VEGFA/WD…	70
Plasma specific	GO:0071383	cellular response to steroid hormone stimulus	111/7174	205/16943	0.000407125	0.00854828	0.00675252	NCOR1/CNOT2/KDM5D/CREBRF/ARRB2/ADTRP/TRIP4/MED1/AQP1/KLF9/HNRNPU/NR2E1/PMEPA1/PER1/ZFP36/EDN1/HEYL/KMT2D/ICAM1/UFSP2/NR3C2/DDIT4/CBX3/UBR5/FOXP1/LATS1/CBFB/LEF1/SIRT1/FBXO32/CLOCK/PGRMC2/EP300/NR4A3/ESRRG/MGARP/FOXA1/ESR1/EIF4E/TMF1/DAB2/PGR/ZFP36L2/YAP1/URI1/PPP5C/RBFOX2/ATP2B1/LBH/MYOD1/UBE3A/MSTN/LMO3/CYP7B1/NR3C1/TCF21/ABHD2/REST/BCL2L11/ADCYAP1/TRERF1/ISL1/JAK2/USP8/PIAS2/UFM1/FOXO1/ZMIZ1/SC…	111
Plasma specific	GO:0050657	nucleic acid transport	107/7174	197/16943	0.00044047	0.00915804	0.00723419	CPSF4/XPO1/SEH1L/RAN/YTHDC1/U2AF2/QKI/TOMM20/HNRNPU/SRSF1/SUPT6H/CASC3/ZFP36/NUP98/NUP54/NUP58/SRSF3/CPSF6/HNRNPA2B1/KHSRP/SMG1/SETD2/EIF5A2/RBM27/NUP50/AHCTF1/FMR1/CPSF2/KIF5C/NXF1/NUP155/EIF4E/RFTN2/TGFBR2/SLU7/FYTTD1/ATXN2/NUP153/CHTOP/WDR33/TOMM20L/RBFOX1/TNKS/NUP43/G3BP2/SRSF11/PURA/RBM26/NDC1/IGF2BP3/HHEX/NUP205/XPOT/ENY2/PARP11/NUP37/SRSF5/IWS1/THOC2/SENP2/MRPL18/NXT2/NUP160/RANBP17/ZC3H11…	107
Plasma specific	GO:0050658	RNA transport	107/7174	197/16943	0.00044047	0.00915804	0.00723419	CPSF4/XPO1/SEH1L/RAN/YTHDC1/U2AF2/QKI/TOMM20/HNRNPU/SRSF1/SUPT6H/CASC3/ZFP36/NUP98/NUP54/NUP58/SRSF3/CPSF6/HNRNPA2B1/KHSRP/SMG1/SETD2/EIF5A2/RBM27/NUP50/AHCTF1/FMR1/CPSF2/KIF5C/NXF1/NUP155/EIF4E/RFTN2/TGFBR2/SLU7/FYTTD1/ATXN2/NUP153/CHTOP/WDR33/TOMM20L/RBFOX1/TNKS/NUP43/G3BP2/SRSF11/PURA/RBM26/NDC1/IGF2BP3/HHEX/NUP205/XPOT/ENY2/PARP11/NUP37/SRSF5/IWS1/THOC2/SENP2/MRPL18/NXT2/NUP160/RANBP17/ZC3H11…	107
Plasma specific	GO:0071634	regulation of transforming growth factor beta production	25/7174	35/16943	0.000470773	0.00969338	0.00765706	FURIN/LGALS9/CD2AP/ITGB6/SMAD4/ITGAV/ATP6AP2/MYB/CREB1/TGFB2/XCL1/CD24/CD200/LTBP1/PTGS2/HIF1A/CD46/SMAD3/ITGB8/CDH3/WNT11/THBS1/LRRC32/SERPINB7/ATF2	25
Plasma specific	GO:0045197	establishment or maintenance of epithelial cell apical/basal polarity	30/7174	44/16943	0.000472931	0.00970649	0.00766742	PTK7/CRB2/LIN7C/LRRC7/SYNJ2BP/WNT5A/LIN7A/PARD3/PRKCI/LHX2/DLG3/ANK1/FOXF1/DLG5/ERBIN/MYO9A/DLG2/FAT1/SYNE4/PARD3B/ARF4/LAMA1/SLC9A3R1/MARK2/MTCL1/ILK/WNT11/OPHN1/CDC42/VANGL2	30
EVs specific	GO:0022604	regulation of cell morphogenesis	455/13257	497/16943	7.21045e-16	4.60531e-12	3.52781e-12	RAPGEF2/CDC42SE2/DNM1L/ADNP/ADAM10/GRIP1/SLIT2/SEPTIN7/RIMS2/PHIP/CCL2/TACSTD2/SDC2/RELN/PLXNA3/WTIP/NEDD9/DIAPH1/PDLIM5/ZMYM3/CORO1B/CNTN2/PLXNA2/TRIM46/LRRK2/NEDD4L/EPHB3/FZD4/SEMA4B/PTPRO/LIMK1/LZTS1/RET/RHOD/RASAL1/MUL1/ABI2/PLXNA4/NFATC4/UST/EEF2K/TBCCD1/PQBP1/CXCL12/ZSWIM5/DNMBP/SMURF1/ARC/SEMA6B/SEMA4D/FAM171A1/BDNF/ZEB2/CRKL/MAP2/RND3/KDR/WASF3/ITSN2/EFNA1/EPS8/MSN/RAB21/DLC1/PPP1R9A/MKLN…	455
EVs specific	GO:0043087	regulation of GTPase activity	430/13257	477/16943	2.97022e-12	4.74269e-09	3.63305e-09	RAPGEF2/EPHA5/ELMOD2/SPRY2/DNM1L/SIPA1L2/SLIT2/RRP1B/CCL2/RIC1/SCRIB/BCAS3/ALS2CL/RIN1/DAB2IP/PLXNA3/NEDD9/ERBB2/RAB3GAP1/PLXNA2/RGS6/LRRK2/DENND1A/ABR/MTSS2/EPHB3/ALS2/SRGAP2/NPRL3/ARHGEF16/RASAL1/RAPGEF3/TBC1D2B/ARHGDIG/RANGAP1/TBC1D8B/ARHGAP19/PLXNA4/DOCK8/ARHGAP45/PREB/RIC8B/CCL18/SEMA4D/MYO9B/EVI5/SEC23A/CRKL/GIT2/TBC1D12/GNAQ/RASA2/DOCK4/SYDE1/JUN/DLC1/PLXNC1/PKP4/MYO9A/CHN2/SOS1/ARHGAP20/A…	430
EVs specific	GO:0010721	negative regulation of cell development	304/13257	330/16943	6.57686e-12	8.40128e-09	6.43563e-09	RAPGEF2/SOX2/ADCY6/ASCL1/CRMP1/SLIT2/DKK1/TACSTD2/ZHX2/PLXNA3/GDF11/CNTN2/TRIM46/LRRK2/SEMA4B/PTPRO/SRGAP2/HEY1/CARM1/NFATC4/PHOX2B/GPR173/STX1B/SEMA6B/NRG3/SEMA4D/BDNF/FOXG1/EFNB2/MAP2/FBXW7/PRTG/EFNA1/SIX3/NOG/NRG1/GLI3/PAX6/NOTCH1/ULK2/PTK2/SEMA3F/ASAP1/MIB1/TP73/SPART/MED1/SEMA5A/ERBB4/NTRK3/BAG5/DIXDC1/EFNA5/VEGFA/LRP4/CNTN4/DENND5A/RHOA/CORO1C/PTEN/PTHLH/KANK1/SEMA6D/BCL2/LPAR1/GFI1/PLK2/AR…	304
EVs specific	GO:0010769	regulation of cell morphogenesis involved in differentiation	285/13257	309/16943	2.05816e-11	1.87792e-08	1.43855e-08	RAPGEF2/DNM1L/ADNP/ADAM10/SLIT2/TACSTD2/SDC2/RELN/PLXNA3/NEDD9/PDLIM5/CNTN2/PLXNA2/TRIM46/LRRK2/NEDD4L/EPHB3/SEMA4B/PTPRO/LIMK1/LZTS1/RET/ABI2/PLXNA4/NFATC4/UST/EEF2K/PQBP1/CXCL12/ZSWIM5/ARC/SEMA6B/SEMA4D/BDNF/ZEB2/CRKL/MAP2/EFNA1/RAB21/PPP1R9A/SLITRK1/PLXNC1/CAPRIN2/ROBO2/MAP1B/SRF/ULK2/ZSWIM4/ARMCX5-GPRASP2/PTK2/SEMA3F/FN1/SPART/RAC1/SEMA5A/PAK2/NTRK3/DHX36/EFNA5/VEGFA/LRP4/RHOA/CORO1C/PTEN/KAN…	285
EVs specific	GO:0043547	positive regulation of GTPase activity	365/13257	403/16943	2.80023e-11	2.20998e-08	1.69291e-08	RAPGEF2/ELMOD2/DNM1L/SIPA1L2/CCL2/RIC1/SCRIB/BCAS3/ALS2CL/RIN1/DAB2IP/NEDD9/ERBB2/RAB3GAP1/RGS6/LRRK2/DENND1A/ABR/MTSS2/ALS2/SRGAP2/NPRL3/ARHGEF16/RASAL1/RAPGEF3/TBC1D2B/ARHGDIG/RANGAP1/TBC1D8B/ARHGAP19/DOCK8/ARHGAP45/PREB/RIC8B/CCL18/SEMA4D/MYO9B/EVI5/SEC23A/CRKL/GIT2/TBC1D12/GNAQ/RASA2/DOCK4/SYDE1/JUN/DLC1/PKP4/MYO9A/CHN2/SOS1/ARHGAP20/AGFG1/RAB11FIP2/CHM/ARHGEF10/STARD13/NTF3/RALGAPA1/ASAP1/EL…	365
EVs specific	GO:0007265	Ras protein signal transduction	314/13257	344/16943	6.34502e-11	3.62203e-08	2.77458e-08	RAPGEF2/CDC42SE2/KRAS/RAP1B/SPRY2/AUTS2/ERBIN/ARHGEF3/SHOC2/RASSF1/DAB2IP/DENND1A/GPR55/ALS2/LIMK1/RHOD/RAB15/CDK2/RASAL1/RAPGEF3/CAVIN4/ARHGDIG/RAB4B/RIPOR2/KSR1/ABI2/CYTH3/RAB35/WASF2/LZTR1/VANGL2/TNFAIP1/ITPKB/RAB30/RCC1/GPSM2/MYO9B/CRKL/RAP2C/TIMP2/EPS8/RASA2/GARRE1/KANK2/JUN/RAB21/DLC1/NRG1/NOTCH1/ROCK2/MMD2/HEG1/RRAS2/ARFGEF3/RAB33B/SOS1/KIF14/CYTH1/ARHGEF10/STARD13/ABRA/CCNA2/DENND4A/RDX/R…	314
EVs specific	GO:0016569	covalent chromatin modification	424/13257	479/16943	2.40807e-09	8.54463e-07	6.54544e-07	ARID4B/KDM2B/RBBP5/PHF2/SIRT1/AUTS2/PRKAA2/ASXL1/KAT6A/JMJD1C/IWS1/JADE2/KMT2E/KMT2C/EP300/UBR5/MIDEAS/CHD5/LEO1/JADE1/ATXN7/VRK1/ASH1L/JARID2/MCRS1/AKAP8/SREBF1/KMT2D/HDAC11/TRIM37/LRRK2/HIPK4/BAP1/TET3/NAP1L2/RCOR3/CDK2/PCGF2/CARM1/UBE2N/DPF3/RIOX2/MSL1/WDR5/KAT8/FOXP3/DNMT3B/PADI3/SPHK2/PRMT8/KDM2A/TBL1X/KDM7A/RTF1/PRDM16/CDC73/DPY30/SUZ12/NSD2/WDR70/MSL2/TBL1XR1/ARID4A/NCOA3/ELK4/RNF2/MTF2/TA…	424
EVs specific	GO:0034329	cell junction assembly	382/13257	429/16943	2.6408e-09	8.87727e-07	6.80026e-07	RAPGEF2/GRHL2/CDH11/GPM6A/PARD6B/RAP1B/MEF2C/ADNP/CLDN23/SIX1/PKN2/FZD1/DKK1/RAMP2/BCAS3/DRD2/PDLIM5/AMIGO3/MDGA1/CTNND2/LHFPL4/EPHB3/PTPRO/RHOD/MPP7/NLGN2/MMP14/GJA4/EEF2K/HIPK1/SLC9A1/PEAK1/TLN2/TJP1/IKBKB/SEMA4D/PKP1/BDNF/GJC1/CRKL/EFNB2/KDR/NLGN4X/CDH20/SLK/DLC1/NRG1/PPP1R9A/SLITRK1/LAMC1/FARP1/PKP4/TLN1/MYO9A/ROBO2/MAP1B/WDPCP/CDH8/CDH6/ROCK2/GRID2/HEG1/SRF/STRN/NFASC/ARMCX5-GPRASP2/PTK2/SLI…	382
EVs specific	GO:0050808	synapse organization	381/13257	429/16943	6.04714e-09	1.7556e-06	1.34484e-06	GPM6A/MEF2C/SLC7A11/DNM1L/ADNP/ADAM10/GDNF/ANK3/SIX1/FZD1/DKK1/DRD2/RELN/DAB2IP/CAMKV/PDLIM5/ERBB2/AMIGO3/MDGA1/ITSN1/CTNND2/CACNB1/LHFPL4/CNTN2/LRRK2/EPHB3/SYN1/ALS2/PTPRO/PPFIA4/CACNA2D2/DMPK/NLGN2/NRP2/UNC13B/SLC8A3/ABI2/SHISA6/WASF2/NFATC4/EEF2K/ARC/SEMA4D/BDNF/SLC6A1/CRKL/EFNB2/PPFIA1/WASF3/EFNA1/NLGN4X/NFIA/CACNB2/EGLN1/NRG1/PPP1R9A/SLITRK1/CAPRIN2/FARP1/ETV5/ROBO2/MAP1B/ZMYND8/CDH8/TUBB/GR…	381
EVs specific	GO:0007160	cell-matrix adhesion	207/13257	224/16943	7.69502e-09	2.04784e-06	1.5687e-06	COL13A1/BCAS3/STRC/TMEM8B/RHOD/CD3E/MMP14/CD36/LYPD5/EDA/SLC9A1/LYPD3/PEAK1/GFUS/PPFIA1/KDR/SLK/DLC1/MKLN1/CASK/WDPCP/ROCK2/SRF/PTK2/CLASP2/PPM1F/FN1/RAC1/NPNT/ARHGAP6/FREM1/FERMT2/FMN1/MAP4K4/EFNA5/VEGFA/RHOA/CORO1C/PTEN/CLASP1/BCL2/DAG1/PDPK1/ARHGEF7/ONECUT2/SGCE/LRP1/PKD1/NF1/ADAMTS9/ITGA1/CD96/ITGB1/CSF1/DUSP3/FAM107A/ECM2/CD34/LDB1/WNT4/PIK3R1/EPHA3/ITGA10/COL3A1/MYOC/CTNNB1/THY1/JAM3/PIK3CB…	207
EVs specific	GO:0048732	gland development	389/13257	439/16943	8.17528e-09	2.08862e-06	1.59995e-06	CITED2/SEC63/BTBD7/SERPINE2/SOX2/PHF2/KRAS/ASCL1/GLI2/TP63/ASXL1/RXRA/HMGCS1/SIX1/TCF21/STAT5A/IRF6/FOXF1/SCRIB/ASH1L/JARID2/DRD2/CDK5RAP3/APLN/STAT6/PNPT1/NCOR2/EPHB3/LMO4/TGFBR3/OAS2/WNT10A/CEBPB/CTC1/FA2H/EDA/DHODH/TGM2/GPAT4/WT1/NRG3/MAFB/CEBPA/RARA/CRKL/FBXW7/SIX3/NOG/MSN/JUN/SULF1/NRG1/PIK3CA/NFIB/GLI3/PAX6/POLB/ETV5/NOTCH1/SRF/HNRNPD/PAM/HOXA5/EGFR/FRS2/CSNK2A2/MED1/ERBB4/LATS1/SNAI2/SP3/C…	389
EVs specific	GO:0031346	positive regulation of cell projection organization	345/13257	387/16943	1.14154e-08	2.60393e-06	1.99469e-06	RAPGEF2/GPM6A/DNM1L/ADNP/AUTS2/GRIP1/NAV3/SLIT2/SEPTIN7/RIMS2/AKIRIN1/EP300/FZD1/PLEKHM1/BCAS3/RELN/DAB2IP/PLXNA3/CORO1B/ITSN1/PLXNA2/NEDD4L/SCARF1/FZD4/LIMK1/CREB3L2/RET/CROCC/ESPN/RASAL1/PTK7/MUL1/RIPOR2/PLPPR5/WASF2/PLXNA4/EEF2K/CXCL12/PACSIN1/SMURF1/GRN/SEMA4D/BDNF/ZEB2/ITSN2/EPS8/DZIP1/RAB21/PPP1R9A/SLITRK1/PLXNC1/CAPRIN2/ATMIN/C21orf91/ROBO2/MAP1B/ZMYND8/SYT1/SRF/SERPINI1/ARMCX5-GPRASP2/OCL…	345
EVs specific	GO:0051056	regulation of small GTPase mediated signal transduction	289/13257	321/16943	1.61166e-08	3.43123e-06	2.62843e-06	CDC42SE2/CYRIB/KRAS/SPRY2/AUTS2/SIPA1L2/SLIT2/ERBIN/RELN/ARHGEF3/SHOC2/DAB2IP/ADCYAP1R1/ITSN1/DENND1A/ABR/GPR55/ALS2/SRGAP2/CDON/RHOD/ARHGEF9/ARHGEF16/RASAL1/CAVIN4/ARHGDIG/RIPOR2/CYTH3/ARHGAP19/LZTR1/TNFAIP1/ITPKB/ARHGAP45/MYO9B/CRKL/TIMP2/EPS8/RASA2/SYDE1/KANK2/DLC1/NRG1/MYO9A/CHN2/NOTCH1/MMD2/HEG1/ARFGEF3/SOS1/ARHGAP20/KIF14/TRIO/CYTH1/ARHGEF10/STARD13/ABRA/ARHGEF17/RALGAPA1/DENND4A/RDX/RALGPS…	289
EVs specific	GO:0048562	embryonic organ morphogenesis	271/13257	300/16943	1.99967e-08	3.99122e-06	3.05739e-06	GRHL2/KDM2B/DSCAML1/MEF2C/SPRY2/HOXB7/GBX2/GLI2/NR4A3/HOXB2/ARID1A/SIX1/ALX1/RARB/TCF21/RUNX2/FOXF1/EOMES/SCRIB/SUFU/TFAP2A/STRC/CHRNA10/USH1C/TIFAB/WNT9A/CHST11/ABR/TCAP/USH1G/CRB2/TPRN/PTK7/MYO3A/PDZD7/PCGF2/ALX4/NKX3-2/RIPOR2/MMP14/KCNQ4/VANGL2/HIPK1/OVOL2/TEAD2/MAFB/HMX2/ZEB1/FOXG1/EFNA1/SIX3/NOG/MFAP5/GLI3/PAX6/WNT16/WDPCP/NOTCH1/SRF/MMP16/HOXA5/MIB1/FRS2/TMED2/FGF9/NIPBL/SP3/CHD7/RDH10/GATA…	271
EVs specific	GO:0045444	fat cell differentiation	207/13257	225/16943	2.16081e-08	4.18216e-06	3.20366e-06	EBF2/HNRNPU/FOXO1/SIRT1/KLF4/TCF7L2/NR4A3/ASXL1/SIX1/EP300/OSBPL8/GLIS1/SREBF1/RORA/TMEM120B/ADIRF/CLIP3/ALOXE3/TMEM120A/CEBPB/CARM1/GNB3/C1QL4/MAFB/CEBPA/SOX13/E2F1/ZBTB7C/PRDM16/SORT1/ZFPM2/OSBPL11/WIF1/TBL1XR1/STK4/TRIO/CREBL2/ADIPOQ/MED1/NIPBL/SNAI2/PTPRQ/CEBPD/NOC3L/GATA2/CREB1/CTBP2/RUNX1T1/NR4A2/MEX3C/ADRB2/GDF6/ZNF516/ID2/ARID5B/RNASEL/AKT2/TRPV4/LPL/INSIG1/CCN4/WNT10B/BBS9/ZBTB16/FNDC5/J…	207
EVs specific	GO:0050807	regulation of synapse organization	207/13257	226/16943	5.77573e-08	9.45887e-06	7.24577e-06	GPM6A/MEF2C/SLC7A11/DNM1L/ADNP/ADAM10/SIX1/FZD1/DKK1/DRD2/RELN/DAB2IP/CAMKV/PDLIM5/AMIGO3/MDGA1/ITSN1/LHFPL4/LRRK2/EPHB3/PTPRO/DMPK/NLGN2/NRP2/ABI2/SHISA6/NFATC4/EEF2K/ARC/SEMA4D/BDNF/CRKL/EFNA1/EGLN1/PPP1R9A/SLITRK1/CAPRIN2/ETV5/ROBO2/ZMYND8/CDH8/TUBB/GRID2/ARMCX5-GPRASP2/PTK2/SEMA3F/SLIT1/ZDHHC2/NRXN1/NTRK3/CHMP2B/ABHD17B/DHX36/EFNA5/LRRTM3/LRP4/RHOA/PCDH8/PTEN/FYN/NTRK2/DAG1/ARF6/NECTIN1/GPC6/…	207
EVs specific	GO:0060541	respiratory system development	188/13257	204/16943	6.80324e-08	1.03458e-05	7.92518e-06	GRHL2/KRAS/ASCL1/SLC7A11/SPRY2/GLI2/ASXL1/SIX1/EP300/TCF21/FGF18/FOXF1/STK40/SREBF1/SPDEF/PTK7/IL13/MMP14/ACVR2B/VANGL2/PHOX2B/EDA/WT1/CEBPA/DHCR7/RARA/FLT4/FBXW7/ZFPM2/NOG/LOX/BAG6/TBX5/NFIB/GLI3/WDPCP/NOTCH1/HEG1/SRF/HOXA5/EGFR/FGF9/SP3/CHD7/RDH10/FOXP2/SMAD2/VEGFA/CREB1/ERRFI1/BASP1/ATXN1L/DAG1/ZIC3/CRH/PKD1/ALDH1A3/GATA6/SMCHD1/LOXL3/RSPO2/LEF1/MME/NOS3/LRP6/CYP1A2/BMPR2/FGF7/RBPJ/TBX4/ABCA12…	188
EVs specific	GO:0010256	endomembrane system organization	401/13257	457/16943	7.97749e-08	1.18494e-05	9.07696e-06	RAB10/SERPINE2/PLK1/SPAST/STX16/GCC2/PTPRC/VCPIP1/ANK3/SUN1/PPP2CA/VRK1/RAB5B/BCAS3/ANKLE2/ATP2A2/ATL3/ALS2CL/VPS37D/ATP8B3/STX5/CHMP4B/RAB3GAP1/MYRF/PRX/SH3TC2/PHETA1/SUN2/LRRK2/MTSS2/ALS2/RNF26/DMPK/PACSIN3/GET4/BIN3/SYT7/FA2H/TOR1AIP2/PLEKHM2/CHMP6/PACSIN1/VPS37B/NEK9/RAB30/TMED9/STX17/SNX19/XKR5/SYNJ1/XKR8/REEP1/CNEP1R1/GOLGA8A/GOLGA8B/BAG6/CAMSAP2/HOOK1/GOLGA8G/TMEM33/XKR6/RBSN/CHMP5/UGCG/RA…	401
EVs specific	GO:0030323	respiratory tube development	168/13257	181/16943	8.61879e-08	1.2511e-05	9.58376e-06	GRHL2/KRAS/ASCL1/SLC7A11/SPRY2/GLI2/ASXL1/EP300/TCF21/FGF18/FOXF1/STK40/SREBF1/SPDEF/PTK7/IL13/MMP14/ACVR2B/VANGL2/CEBPA/DHCR7/FLT4/FBXW7/ZFPM2/NOG/LOX/BAG6/TBX5/NFIB/GLI3/NOTCH1/HEG1/SRF/HOXA5/EGFR/FGF9/SP3/RDH10/FOXP2/SMAD2/VEGFA/CREB1/ERRFI1/ATXN1L/DAG1/ZIC3/CRH/PKD1/GATA6/LOXL3/TRAF4/RSPO2/MME/NOS3/CYP1A2/BMPR2/FGF7/RBPJ/TBX4/ABCA12/CTNNB1/NPHP3/SMPD3/YWHAZ/HS6ST1/TULP3/DPPA4/FGF2/PDGFRA/SLC2…	168
EVs specific	GO:0001667	ameboidal-type cell migration	357/13257	405/16943	1.32633e-07	1.84157e-05	1.4107e-05	ZFAND5/PRKCE/MEF2C/SIRT1/KLF4/GBX2/GDNF/SLIT2/ALX1/PKN2/STAT5A/FGF18/CCN3/SP1/TACSTD2/BCAS3/DAB2IP/PLCG1/CORO1B/ATOH8/TMEM201/SEMA4B/ADAM17/SRGAP2/RET/CRB2/NRP2/LOXL2/PRSS3/WASF2/PHOX2B/OVOL2/SEMA6B/GRN/SEMA4D/FLT4/NRTN/GFUS/ZEB2/EFNB2/KDR/FBXW7/EFNA1/SYDE1/KANK2/JUN/JCAD/NANOS1/AMOTL2/PIK3CA/WDPCP/NOTCH1/ROCK2/SRF/PTK2/SEMA3F/AKT3/STARD13/CLASP2/PTPN11/PPM1F/FN1/NR2F2/SEMA5A/ERBB4/ACVR1C/AGO2/MA…	357
EVs specific	GO:1901888	regulation of cell junction assembly	183/13257	199/16943	1.56906e-07	2.08783e-05	1.59934e-05	RAPGEF2/RAP1B/MEF2C/ADNP/SIX1/FZD1/DKK1/BCAS3/PDLIM5/AMIGO3/MDGA1/LHFPL4/EPHB3/RHOD/NLGN2/MMP14/EEF2K/SLC9A1/PEAK1/TJP1/IKBKB/SEMA4D/BDNF/KDR/SLK/DLC1/PPP1R9A/SLITRK1/ROBO2/WDPCP/ROCK2/GRID2/ARMCX5-GPRASP2/PTK2/SLIT1/OCLN/CLASP2/PPM1F/RAC1/ARHGAP6/NRXN1/NTRK3/SNAI2/FMN1/NPHP1/MAP4K4/EFNA5/LRRTM3/VEGFA/RHOA/CORO1C/PTEN/CLASP1/NTRK2/ARF6/NECTIN1/GPC6/RUNX1/LRP1/RAPGEF1/ACE2/DUSP3/SETD5/FAM107A/MYO1…	183
EVs specific	GO:0003007	heart morphogenesis	229/13257	253/16943	1.65676e-07	2.11539e-05	1.62045e-05	CITED2/GRHL2/MEF2C/ACTC1/ASXL1/SLIT2/RXRA/SIX1/RARB/FZD1/DKK1/FOXF1/EOMES/SUFU/ZMIZ1/SMARCD3/TGFBR3/TNNI3/TCAP/NRP2/HEY1/LRP2/VANGL2/AXIN2/OVOL2/TEAD2/RARA/CRKL/EFNA1/ZFPM2/NOG/EGLN1/JUN/DLC1/NRG1/NSD2/TBX5/ROBO2/NPY1R/WNT16/NOTCH1/HEG1/SRF/SOS1/PTK2/MIB1/TMED2/ARID2/MED1/NPY2R/NIPBL/SNAI2/CHD7/GATA4/PKD2/VEGFA/CERT1/PTCH1/ZIC3/ID2/SMAD7/BBS5/TBX22/ROBO1/PSEN1/GATA6/RYR2/TNNI1/NOTCH2/MEGF8/HAND1/…	229
EVs specific	GO:0031331	positive regulation of cellular catabolic process	340/13257	385/16943	1.67786e-07	2.11539e-05	1.62045e-05	PUM1/FOXO1/SIRT1/PLK1/PRKAA2/SUMO2/RNF139/KEAP1/GCLC/GTPBP1/ARIH1/DAB2IP/PNPT1/ABCA2/RAB3GAP1/LARP1/SUMO1/ATG7/LRRK2/FBXO22/PACSIN3/PLEKHN1/MUL1/GIGYF2/UPF1/ABHD5/CALCOCO2/TP53INP2/PFKFB4/NKD2/LRP2/ZBTB20/FURIN/TRIM27/SMURF1/ARIH2/CEBPA/USP5/CBFA2T3/SESN1/KDR/FBXW7/TOB1/SESN3/CNOT6L/TNRC6A/MSN/NANOS1/BAG6/ZYG11B/LIN28B/ROCK2/RNF19A/HNRNPD/ULK2/PTK2/GNAI3/AMBRA1/DACT1/RC3H1/CNOT7/RDX/PIM2/RNF180/T…	340
EVs specific	GO:0042176	regulation of protein catabolic process	345/13257	391/16943	1.68914e-07	2.11539e-05	1.62045e-05	SERPINE2/UBE2K/FOXO1/PLK1/SUMO2/RNF139/HMGCR/KEAP1/RIC1/GCLC/ARIH1/SUFU/CDK5RAP3/DAB2IP/STX5/WWP2/ABCA2/GGA3/SUMO1/ATG7/LRRK2/NEDD4L/MGAT3/FBXO22/PACSIN3/WDR91/ANXA2/NKD2/N4BP1/LRP2/CHMP6/PSME1/FURIN/SMURF1/ARIH2/USP19/CEBPA/USP5/CBFA2T3/TIMP2/FBXW7/EFNA1/STYX/EGLN1/MSN/XPO1/YOD1/NRG1/BAG6/ZYG11B/RNF19A/PTK2/DACT1/DNAAF4/ZDHHC2/EGFR/RDX/CSNK2A2/DESI1/APC/RNF180/LATS1/PRKN/BAG5/UBQLN1/CTSC/SOCS5/T…	345
EVs specific	GO:0030324	lung development	164/13257	177/16943	1.73051e-07	2.12553e-05	1.62822e-05	GRHL2/KRAS/ASCL1/SLC7A11/SPRY2/GLI2/ASXL1/EP300/TCF21/FGF18/FOXF1/STK40/SREBF1/SPDEF/PTK7/IL13/MMP14/ACVR2B/VANGL2/CEBPA/DHCR7/FLT4/FBXW7/ZFPM2/NOG/LOX/BAG6/TBX5/NFIB/GLI3/NOTCH1/HEG1/SRF/HOXA5/EGFR/FGF9/SP3/RDH10/FOXP2/SMAD2/VEGFA/CREB1/ERRFI1/ATXN1L/DAG1/ZIC3/CRH/PKD1/GATA6/LOXL3/RSPO2/MME/NOS3/CYP1A2/BMPR2/FGF7/RBPJ/TBX4/ABCA12/CTNNB1/NPHP3/SMPD3/YWHAZ/HS6ST1/DPPA4/FGF2/PDGFRA/SLC23A1/SRSF6/NK…	164
EVs specific	GO:1901342	regulation of vasculature development	298/13257	335/16943	1.90019e-07	2.24751e-05	1.72166e-05	RAPGEF2/SIRT1/SPRY2/KLF4/ADAM10/CEMIP2/FGF18/SP1/RAMP2/DAB2IP/PLCG1/SPINK5/ERBB2/AGO1/AQP1/RAPGEF3/HEY1/ADM2/IL6R/E2F2/HIPK1/WT1/TJP1/GRN/RECK/EFNB2/KDR/FBXW7/EFNA1/VASH2/EGLN1/FLT1/JCAD/SULF1/NOTCH1/ROCK2/AKT3/STARD13/HOXA5/GAB1/FGF9/COL4A3/PROK2/SEMA5A/BRCA1/GATA4/AGO2/ETS1/VEGFA/PRKCA/RHOA/GATA2/SPRED1/HIPK2/PLK2/VASH1/PDPK1/RUNX1/NF1/CYP1B1/MAP2K5/PDCD10/PRKCB/EPN2/ADAMTS9/TSPAN12/SASH1/TNFSF…	298
EVs specific	GO:0060562	epithelial tube morphogenesis	292/13257	328/16943	2.11137e-07	2.44008e-05	1.86918e-05	GRHL2/KDM2B/KRAS/MEF2C/SPRY2/HOXB7/GBX2/GLI2/GDNF/SLIT2/ARID1A/LZTS2/SIX1/ALX1/TCF21/FZD1/FOXF1/EOMES/TACSTD2/SCRIB/SUFU/CASP3/BRD2/EDNRA/LMO4/TCAP/RET/PTK7/MMP14/LRP2/NFATC4/VANGL2/OVOL2/TEAD2/WT1/RARA/ZEB2/EFNB2/KDR/NOG/CASR/CLIC4/DLC1/GLI3/ETV5/NOTCH1/SRF/STK4/STARD13/HOXA5/KLHL3/MIB1/TMED2/NPNT/MED1/COL4A1/RDH10/GATA4/PKD2/APAF1/FMN1/VEGFA/RHOA/HNF1B/BCL2/FOXP1/DAG1/PTCH1/ZIC3/PRKACB/OSR1/PKD…	292
EVs specific	GO:0010810	regulation of cell-substrate adhesion	193/13257	211/16943	2.13942e-07	2.44008e-05	1.86918e-05	PRKCE/FOXF1/TACSTD2/BCAS3/COL1A1/NEDD9/FZD4/PTPRO/RHOD/CD3E/MMP14/CD36/SLC9A1/PEAK1/GFUS/CRKL/KDR/SLK/DLC1/CASK/WDPCP/NOTCH1/ROCK2/STK4/PTK2/CLASP2/PPM1F/FN1/RAC1/NPNT/ARHGAP6/NPY2R/FMN1/MAP4K4/EFNA5/VEGFA/RHOA/CORO1C/PTEN/CLASP1/KANK1/BCL2/DAG1/ARHGEF7/ONECUT2/LRP1/NF1/AP1AR/CSF1/DUSP3/FAM107A/CALR/ECM2/LDB1/WNT4/ALOX15/PIK3R1/EPHA3/MYOC/TRIOBP/DOCK5/THY1/MELTF/EDIL3/PIK3CB/RIN2/ANGPT2/ITGB1BP1/…	193
EVs specific	GO:0048568	embryonic organ development	392/13257	448/16943	2.32912e-07	2.60984e-05	1.99922e-05	CITED2/GRHL2/KDM2B/DSCAML1/MEF2C/SPRY2/HOXB7/GBX2/GLI2/GDNF/NR4A3/COL13A1/HOXB2/ARID1A/SIX1/ALX1/RARB/TCF21/RUNX2/FOXF1/EOMES/RBBP6/SCRIB/SUFU/TFAP2A/STRC/CHRNA10/USH1C/TIFAB/WNT9A/CHST11/PBX3/ABR/TCAP/USH1G/CRB2/TPRN/PLCD3/CEBPB/PTK7/MYO3A/PDZD7/PCGF2/HEY1/ALX4/NKX3-2/RIPOR2/MMP14/KCNQ4/VANGL2/HIPK1/OVOL2/TEAD2/MAFB/CEBPA/RARA/HMX2/ZEB1/FOXG1/KDR/EFNA1/SIX3/ZFPM2/NOG/VASH2/EGLN1/TEAD1/MFAP5/GLI3…	392
EVs specific	GO:0001952	regulation of cell-matrix adhesion	115/13257	121/16943	2.58201e-07	2.79514e-05	2.14116e-05	BCAS3/RHOD/CD3E/MMP14/CD36/SLC9A1/PEAK1/GFUS/KDR/SLK/DLC1/CASK/WDPCP/ROCK2/PTK2/CLASP2/PPM1F/RAC1/ARHGAP6/FMN1/MAP4K4/EFNA5/VEGFA/RHOA/CORO1C/PTEN/CLASP1/BCL2/DAG1/ONECUT2/LRP1/NF1/CSF1/DUSP3/FAM107A/LDB1/WNT4/PIK3R1/EPHA3/MYOC/THY1/PIK3CB/RIN2/ITGB1BP1/BCL6/TSC1/EPB41L5/NF2/DDR1/IQGAP1/MINK1/PLEKHA2/LIMCH1/SRC/DUSP22/UTRN/PHLDB2/CCR7/ADAM15/ACER2/THBS1/CDK6/NEXMIF/MIR939/VCL/MACF1/DISC1/RASA1/GP…	115
EVs specific	GO:1990778	protein localization to cell periphery	299/13257	337/16943	3.3051e-07	3.4606e-05	2.65092e-05	RAPGEF2/RAB10/PRKCE/PLK1/ADAM10/GRIP1/RAB40C/ANK3/ATP1B3/GNAI1/GOPC/RAMP2/AP2M1/FAM126B/KIF13A/SCRIB/ZDHHC22/CACNG8/TRARG1/ABCA2/GGA3/TTC7A/FLOT2/IFT80/CACNG3/CLIP3/ARHGEF16/LDLRAP1/RAB15/ZDHHC5/ARFRP1/PPIL2/KCNB1/ZDHHC3/MMP14/ANXA2/SHISA6/NKD2/SLC9A3R2/PACSIN1/SMURF1/SCN3B/C2CD5/STX1B/IKBKB/GPSM2/BCL2L1/SEC23A/PPFIA1/CLIP1/CACNB2/SNAP25/LIN7B/LIN7A/ROCK2/NFASC/RAB11FIP2/GOLGA7/CLASP2/ZDHHC2/EGFR…	299
EVs specific	GO:0048705	skeletal system morphogenesis	207/13257	228/16943	3.59782e-07	3.57668e-05	2.73984e-05	GRHL2/DSCAML1/ZFAND5/MEF2C/HOXB7/COL13A1/HOXB2/SIX1/ALX1/RARB/SERPINH1/FGF18/RUNX2/TFAP2A/CYP26B1/COL1A1/TIFAB/WNT9A/CHST11/POC1A/IFT80/ALPL/FGFR3/PCGF2/ALX4/CARM1/NKX3-2/MMP14/ACVR2B/AXIN2/RARA/ZEB1/SOX5/NOG/NAB1/GLI3/RAB33B/BPNT2/MMP16/HOXA5/CHSY1/NIPBL/FREM1/RDH10/FMN1/IRX5/SMAD2/SOX6/NDST1/OSR1/SATB2/MEF2D/PKD1/RAB23/GLG1/ARID5B/WDR19/PSEN1/WDR48/TMEM119/IFT140/HOXC9/MMP2/TRPV4/SLC39A3/PAX1/M…	207
EVs specific	GO:0016311	dephosphorylation	422/13257	485/16943	3.63996e-07	3.57668e-05	2.73984e-05	PLPPR1/ELL/MEF2C/PPP1R10/PPP3R1/PTPRC/LMTK2/PPP6R3/RRP1B/PPP2CA/PPM1A/PPP1R12A/ANKLE2/DRD2/ACP7/SHOC2/CDK5RAP3/B3GAT3/NT5M/PPP2R2D/DUSP18/SPOCD1/LRRK1/LRRK2/ELFN2/NUDT16/NT5C2/PTPRO/ALPL/LHPP/PHLPP1/SH2D4A/CRY2/PIP4P1/DMPK/SSH2/IMPA2/PHACTR1/WDR81/CD2BP2/PALD1/PFKFB4/CPPED1/INPP5A/MINPP1/PPP1R11/PLPPR5/ZFYVE1/NUAK1/PUDP/CDC25B/PTPN5/FAM220A/PTPMT1/IKBKB/LPIN3/SEMA4D/PDXP/SYNJ1/PTPN21/DUSP1/PLPPR4…	422
EVs specific	GO:0150115	cell-substrate junction organization	98/13257	102/16943	3.78015e-07	3.60355e-05	2.76043e-05	BCAS3/RHOD/MMP14/SLC9A1/PEAK1/KDR/SLK/DLC1/LAMC1/TLN1/WDPCP/ROCK2/PTK2/CLASP2/PPM1F/FN1/RAC1/ARHGAP6/FERMT2/FMN1/MAP4K4/EFNA5/VEGFA/RHOA/CORO1C/PTEN/CLASP1/BCL2/ARF6/IQSEC1/PDPK1/ARHGEF7/LRP1/DUSP3/FAM107A/LDB1/WNT4/EPHA3/MYOC/DST/THY1/PTPRK/TNS1/ITGB1BP1/TSC1/EPB41L5/ITGA5/CD151/COL17A1/IQGAP1/LIMCH1/SRC/DUSP22/PHLDB2/KRT5/THBS1/CORO2B/VCL/MACF1/MAPRE2/GPM6B/LIMS1/ITGA6/SORBS1/PTPRJ/AJUBA/PLEC/B…	98
EVs specific	GO:0010631	epithelial cell migration	261/13257	292/16943	3.99991e-07	3.75697e-05	2.87795e-05	PRKCE/MEF2C/SIRT1/KLF4/SLIT2/PKN2/STAT5A/FGF18/CCN3/SP1/TACSTD2/BCAS3/DAB2IP/PLCG1/CORO1B/ATOH8/ADAM17/NRP2/LOXL2/PRSS3/GRN/FLT4/GFUS/ZEB2/EFNB2/KDR/FBXW7/EFNA1/KANK2/JUN/JCAD/NANOS1/PIK3CA/WDPCP/NOTCH1/ROCK2/SRF/PTK2/AKT3/STARD13/CLASP2/PTPN11/PPM1F/NR2F2/SEMA5A/MAP4K4/ETS1/VEGFA/PRKCA/RHOA/GATA2/CORO1C/PTEN/CLASP1/KANK1/PFN2/SPRED1/FOXP1/MCC/EGR3/PLK2/ARF6/IQSEC1/ANLN/VASH1/PDPK1/NF1/CYP1B1/MAP…	261
EVs specific	GO:0007044	cell-substrate junction assembly	95/13257	99/16943	7.05266e-07	6.17059e-05	4.72686e-05	BCAS3/RHOD/MMP14/SLC9A1/PEAK1/KDR/SLK/DLC1/LAMC1/TLN1/WDPCP/ROCK2/PTK2/CLASP2/PPM1F/FN1/RAC1/ARHGAP6/FERMT2/FMN1/MAP4K4/EFNA5/VEGFA/RHOA/CORO1C/PTEN/CLASP1/BCL2/PDPK1/ARHGEF7/LRP1/DUSP3/FAM107A/LDB1/WNT4/EPHA3/MYOC/DST/THY1/PTPRK/TNS1/ITGB1BP1/TSC1/EPB41L5/ITGA5/CD151/COL17A1/IQGAP1/LIMCH1/SRC/DUSP22/PHLDB2/KRT5/THBS1/CORO2B/VCL/MACF1/GPM6B/LIMS1/ITGA6/SORBS1/PTPRJ/AJUBA/PLEC/BCR/SFRP1/RCC2/TESK2…	95
EVs specific	GO:0032386	regulation of intracellular transport	309/13257	351/16943	1.22714e-06	0.000104503	8.00525e-05	RBM27/WWC1/TCF7L2/TP63/GCC2/RNF139/PPP3R1/IWS1/KHDRBS1/ANK3/NUP153/UBR5/PPM1A/PPP1R12A/SUFU/XPO5/BCAS3/B3GAT3/SREBF1/ERBB2/ABCA2/SH3TC2/MIEF1/TRIM46/LRRK2/BAP1/ATG13/LDLRAP1/RAPGEF3/RANGAP1/KCNB1/CD36/ANXA2/DNAJC27/PREB/ARIH2/C2CD5/E2F1/MAP2/FBXW7/YWHAG/REEP1/PMAIP1/MSN/XPO1/YOD1/RAB21/GLI3/MAP1B/CTDSPL2/YWHAQ/TTC21B/LMAN1/PTPN11/TENM1/ZDHHC2/RDX/CSNK2A2/PKIA/TP73/ADIPOQ/PRKN/YWHAB/RHOT1/PTPN14/T…	309
EVs specific	GO:0006470	protein dephosphorylation	282/13257	319/16943	1.53822e-06	0.000124362	9.52651e-05	PPP1R10/PPP3R1/PTPRC/LMTK2/PPP6R3/PPP2CA/PPM1A/PPP1R12A/ANKLE2/DRD2/SHOC2/B3GAT3/PPP2R2D/DUSP18/LRRK1/LRRK2/ELFN2/PTPRO/LHPP/PHLPP1/CRY2/DMPK/SSH2/PHACTR1/PALD1/CPPED1/MINPP1/PPP1R11/NUAK1/CDC25B/PTPN5/FAM220A/PTPMT1/IKBKB/PDXP/PTPN21/DUSP1/STYX/CNEP1R1/PTPN12/PHACTR3/DLC1/PPP4R2/PPP2R5E/PPP2R2C/RNGTT/ROCK2/CTDSPL2/PTPRZ1/DUSP11/PHACTR2/PTPN11/PPM1F/PPP2R1B/CDC14A/PPM1B/PPP4R1/MTMR1/PTPRQ/RPRD1A/…	282
EVs specific	GO:0099173	postsynapse organization	157/13257	171/16943	1.58941e-06	0.000126895	9.7205e-05	SLC7A11/DNM1L/ADAM10/GDNF/RELN/PDLIM5/CTNND2/LHFPL4/LRRK2/EPHB3/NLGN2/NRP2/ABI2/SHISA6/WASF2/EEF2K/ARC/CRKL/EFNA1/NLGN4X/EGLN1/PPP1R9A/CAPRIN2/ETV5/ZMYND8/GRID2/ARMCX5-GPRASP2/SEMA3F/ZDHHC2/NRXN1/NTRK3/CHMP2B/ABHD17B/DHX36/LRP4/PTEN/FYN/ARF6/NGEF/ZDHHC15/TANC2/CAPRIN1/DNM3/NRCAM/SIPA1L1/WASL/IL1RAP/LRRC4/PICK1/APOE/PAFAH1B1/PTPRD/DLG2/CDK5R1/CFL1/FRMPD4/DVL1/SRGN/IGF1R/HSPA8/UBE3A/GLRB/MESD/CDH2/…	157
EVs specific	GO:0007178	transmembrane receptor protein serine/threonine kinase signaling pathway	301/13257	342/16943	1.77705e-06	0.000136747	0.000104752	CITED2/SIRT1/SPRY2/NLK/CDKN1C/HIVEP1/EP300/RUNX2/CCN3/FZD1/DKK1/PPM1A/SLC33A1/ZMIZ1/IGSF1/GDF11/CHST11/ATOH8/ADAM17/SLC2A10/TGFBR3/UBA52/SOST/CRB2/LTBP2/ZFYVE16/LRP2/ACVR2B/FURIN/OVOL2/SMURF1/FAM89B/RNF165/ZEB1/TRIM33/PRDM16/TOB1/NOG/LOX/INHBA/JUN/SULF1/CHRDL1/NOTCH1/CTDSPL2/ZNF423/PTK2/GOT1/LNPEP/XIAP/ING2/UBE2D1/ACVR2A/SPART/FGF9/NPNT/ACVR1C/SMAD5/FERMT2/LTBP1/GATA4/SMAD2/SMURF2/RHOA/CREB1/SPRE…	301
EVs specific	GO:0061448	connective tissue development	233/13257	261/16943	2.12623e-06	0.000159768	0.000122387	EBF2/MEF2C/SIRT1/GLI2/RARB/SERPINH1/FGF18/RUNX2/CCN3/COL1A1/ZNF219/WNT9A/CHST11/POC1A/IFT80/TGFBI/COL11A2/CREB3L2/FGFR3/LOXL2/CARM1/NKX3-2/IL6R/AXIN2/WT1/SNX19/SCIN/RARA/ZEB1/SOX5/NOG/LOX/CASR/SULF1/PIK3CA/NFIB/TBL1XR1/GLI3/NOTCH1/SRF/BPNT2/HOXA5/SLC39A14/PTPN11/SPART/FGF9/CHSY1/SNAI2/SMAD5/SOX6/PTHLH/MEX3C/MAF/OSR1/SATB2/RUNX1/MEF2D/GDF6/ARRDC3/PKD1/ZNF516/GLG1/ID2/SMAD7/TRPS1/ARID5B/DGAT2/CSF1/…	233
EVs specific	GO:0072659	protein localization to plasma membrane	248/13257	279/16943	2.33559e-06	0.000171465	0.000131347	RAPGEF2/RAB10/PRKCE/GRIP1/RAB40C/ANK3/ATP1B3/GOPC/RAMP2/AP2M1/FAM126B/KIF13A/SCRIB/ZDHHC22/TRARG1/GGA3/TTC7A/FLOT2/CLIP3/ARHGEF16/LDLRAP1/RAB15/ZDHHC5/ARFRP1/PPIL2/KCNB1/ZDHHC3/MMP14/ANXA2/NKD2/SLC9A3R2/PACSIN1/SMURF1/SCN3B/C2CD5/IKBKB/BCL2L1/SEC23A/PPFIA1/CACNB2/ROCK2/NFASC/RAB11FIP2/GOLGA7/CLASP2/ZDHHC2/EGFR/RDX/TMED2/ADIPOQ/CNST/PREPL/DPP10/GPR158/RAB8B/NUMB/PPP1R9B/ARF6/PTCH1/PDPK1/WNK3/RAB3B…	248
EVs specific	GO:0031098	stress-activated protein kinase signaling cascade	257/13257	290/16943	2.7767e-06	0.000195687	0.000149902	TAOK1/MAP4K3/FOXO1/HMGCR/MAP3K8/DKK1/DAB2IP/MAP4K2/SPAG9/MAPK8IP3/MAPK8IP1/FZD4/SCIMP/ZMYND11/PHLPP1/UBA52/MID1/MUL1/TRAF1/UBE2N/VANGL2/CD40LG/IKBKB/FLT4/ZEB2/HIPK3/CRKL/DUSP1/CASR/NBR1/MAP4K5/WNT16/STK4/PAK5/DACT1/PJA2/UBE2V1/TAOK3/EGFR/MAP3K2/ANKRD6/PAK2/RNF13/PRKN/MAP4K4/VEGFA/RHOA/FBXW11/HIPK2/MAP3K5/PAK6/GDF6/RAPGEF1/PDCD10/TAB3/SASH1/MAPK9/CYLD/PTPN22/TPD52L1/DUSP3/MAP3K9/EDA2R/TRPV4/TRAF4/…	257
EVs specific	GO:0042063	gliogenesis	262/13257	296/16943	2.81872e-06	0.000195687	0.000149902	SERPINE2/SOX2/KRAS/ASCL1/SUN1/CCL2/SCRIB/B4GALT5/ZMIZ1/RELN/DAB2IP/ERBB2/ABCA2/HDAC11/MYRF/FGF5/PRX/SH3TC2/SUN2/CNTN2/SRGAP2/ADORA2A/MMP14/SLC8A3/FA2H/LRP2/PHOX2B/CLCF1/GRN/SOX13/LGI4/E2F1/FOXG1/CRKL/WASF3/NOG/NAB1/SUZ12/NRG1/NFIB/GLI3/PAX6/ETV5/NOTCH1/B4GALT6/TTC21B/PTPRZ1/ARHGEF10/PTPN11/EGFR/TP73/NTRK3/SOX6/RHOA/CREB1/PTEN/NTRK2/LPAR1/DAG1/MYB/IL6ST/PLAG1/ADCYAP1/LRP1/NF1/EIF2B5/ID2/NDN/MPP5/L…	262
EVs specific	GO:0090596	sensory organ morphogenesis	236/13257	265/16943	2.88827e-06	0.000198359	0.000151949	KDM2B/SPRY2/GBX2/GLI2/NR4A3/ARID1A/SIX1/RARB/ZHX2/SCRIB/TFAP2A/STRC/CYP26B1/CHRNA10/USH1C/TIFAB/WNT9A/COL8A2/GDF11/ABR/SOX1/TCAP/USH1G/CDON/TPRN/PTK7/MYO3A/PDZD7/NKX3-2/TSKU/RIPOR2/ABI2/KCNQ4/VANGL2/SHROOM2/HIPK1/MAFB/BDNF/HMX2/ZEB1/FOXG1/SIX3/NOG/MFAP5/GLI3/PAX6/WNT16/WDPCP/FRS2/FGF9/NIPBL/SP3/CHD7/SDK2/IRX5/VEGFA/GATA2/PRDM1/BCL2/NTRK2/HIPK2/LRIG1/OSR1/FOXF2/NECTIN1/HCN1/NF1/NKD1/TSPAN12/MEGF11…	236
EVs specific	GO:0022407	regulation of cell-cell adhesion	369/13257	425/16943	3.19591e-06	0.000217152	0.000166345	CITED2/SERPINE2/SOX2/CYRIB/KLF4/GLI2/NR4A3/PTPRC/HSPD1/ANK3/ADAM19/MAP3K8/CCL2/SCRIB/CASP3/ZMIZ1/IL20RB/ERBB2/VSIR/CD6/MDGA1/FLOT2/ABAT/EPHB3/SLC7A1/SART1/ZAP70/CD3E/CEBPB/CCDC88B/ADORA2A/RIPOR2/PTAFR/FOXP3/CXCL12/DOCK8/ITPKB/CD40LG/TJP1/CD74/TNFRSF14/SOX13/RARA/EFNB2/PIK3CA/GLI3/NOTCH1/PTK2/SOCS6/RC3H1/PTPN11/PPM1F/ZDHHC2/FUT4/RDX/ADIPOQ/DENND6A/RAC1/PAK2/CD274/PDE5A/SOCS5/PRKG1/SWAP70/EFNA5/ETS…	369
EVs specific	GO:0071560	cellular response to transforming growth factor beta stimulus	212/13257	237/16943	4.30757e-06	0.000275125	0.000210754	CITED2/MEF2C/SIRT1/SPRY2/NLK/CDKN1C/EP300/PPM1A/PDE2A/ZMIZ1/NR3C1/COL1A1/CHST11/ADAM17/SLC2A10/TGFBR3/UBA52/WNT10A/LTBP2/STAR/FURIN/OVOL2/SMURF1/FAM89B/ZEB1/SOX5/TRIM33/CRKL/PRDM16/LOX/JUN/PTK2/GOT1/ING2/NPNT/SMAD5/FERMT2/LTBP1/APAF1/SMAD2/SMURF2/SOX6/RHOA/CREB1/SPRED1/FYN/HIPK2/CBL/LEMD3/PDPK1/ONECUT2/PIN1/GLG1/APPL1/SMAD7/SMAD9/HDAC2/MAPK7/PENK/CREBBP/ANKRD1/SPINT3/WNT4/DAB2/COL3A1/CFLAR/TWSG1/…	212
EVs specific	GO:0060348	bone development	184/13257	204/16943	4.95201e-06	0.000309094	0.000236775	MEF2C/COL13A1/ASXL1/PLS3/PTPRC/RARB/EP300/SERPINH1/FGF18/RUNX2/BBX/TFAP2A/CYP26B1/COL1A1/TIFAB/LRRK1/POC1A/IFT80/ALPL/FGFR3/CARM1/CTC1/MMP14/PAPSS2/ANXA2/WASF2/AXIN2/PPIB/SEMA4D/RARA/FBXW7/LOX/NAB1/SULF1/NSD2/FLI1/GLI3/SRF/BPNT2/MMP16/PTPN11/MED1/CHSY1/FREM1/SMAD5/RHOA/FOXP1/PIP4K2A/MEF2D/RAB23/GLG1/DYM/MEIS1/TMEM119/TRPV4/SLC9B2/NOTCH2/PAX1/MEGF8/BGLAP/AKAP13/INSIG1/SPNS2/CCN4/LRP6/MYOC/NPR2/BMP…	184
EVs specific	GO:0035108	limb morphogenesis	138/13257	150/16943	5.0814e-06	0.000309094	0.000236775	GRHL2/GLI2/TP63/LMBR1/MBNL1/ALX1/RARB/RUNX2/DKK1/SP8/TFAP2A/CYP26B1/ZNF219/WNT9A/CHST11/PLXNA2/ALX4/RNF165/RECK/NOG/AFF3/TBX5/GLI3/WDPCP/NOTCH1/BPNT2/FGF9/MED1/NIPBL/CHD7/RDH10/FMN1/LRP4/ATRX/CACNA1C/PTCH1/OSR1/ASPH/FREM2/HDAC2/WDR19/PSEN1/CREBBP/IFT140/BAK1/PBX2/NOTCH2/MEGF8/RSPO2/LEF1/FBXW4/DLX6/LRP6/ZBTB16/SOX4/TBX4/ECE1/CTNNB1/GJA5/HOXA11/TULP3/PITX1/FLVCR1/SEMA3C/TBX2/LNPK/TFAP2B/FBN2/TBX3/H…	138
EVs specific	GO:1901214	regulation of neuron death	277/13257	315/16943	5.39235e-06	0.000324838	0.000248836	KDM2B/CHL1/KRAS/ASCL1/MEF2C/SLC7A11/SIRT1/ADNP/GDNF/NR4A3/HSPD1/SIX1/AP2B1/FZD1/CCL2/DKK1/GCLC/CASP3/TFAP2A/CSF3/CHMP4B/ITSN1/ATG7/LRRK2/NENF/CEBPB/IL13/ADORA2A/KCNB1/NFATC4/STAR/CLCF1/GRN/BDNF/BCL2L1/EFNB2/FBXW7/OXR1/EGLN1/JUN/PIK3CA/CNTFR/TRIM2/GRID2/RRAS2/PTPRZ1/ARMCX5-GPRASP2/KIF14/AMBRA1/NTF3/NCOA7/MSH2/SLC30A10/LANCL1/PRKN/RHOA/CREB1/BCL2/FYN/NTRK2/HIPK2/CBL/MAP3K5/NR4A2/EIF2S1/MYB/DNAJC5/P…	277
[truncated: 131 more rows]
